# Supplementary material for: Comprehensive Functional Analysis of the Enterococcus faecalis Core Genome Using an Ordered, Sequence-Defined Collection of Insertional Mutations in Strain OG1RF
Source: mSystems. 2018 Sep 11;3(5):e00062-18. doi: 10.1128/mSystems.00062-18 (PMC6134198; doi:10.1128/mSystems.00062-18)
Supplement: TABLE S1 [file sys004182258st1.xlsx]

## Sheet: OG1RF_all_mapped_wells.tab
TA position	Locus tag	Gene name	Gene product	Intergenic region	Well hits	Current plate	Current well	SMarT TnSeq	Barcode
1536				Intergenic_1_1403_1603	1	210	B12	1	8006548288
3189				Intergenic_2_2735_3312	1	200	A11	1	8006741634
9229				Intergenic_6_9176_9349	1	236	C03	1	8006567169
10658				Intergenic_9_10529_10684	1	210	D01	1	8006548287
10658				Intergenic_9_10529_10684	1	71	G04		8006548812
11149	OG1RF_10010		DHH family protein		1	178	F04	1	8006743921
11182	OG1RF_10010		DHH family protein		1	176	G07	1	8006743317
11182	OG1RF_10010		DHH family protein		1	57	G04		8006550348
11182	OG1RF_10010		DHH family protein		2	23	G12		8006742548
11366	OG1RF_10010		DHH family protein		1	227	H01	1	8006540390
11544	OG1RF_10010		DHH family protein		2	30	F12		8006742632
11544	OG1RF_10010		DHH family protein		2	30	E12		8006742620
11750	OG1RF_10010		DHH family protein		1	192	D04	1	8006740912
11750	OG1RF_10010		DHH family protein		2	31	E08		8006740120
11752	OG1RF_10010		DHH family protein		1	210	G08	1	8006548014
12166	OG1RF_10010		DHH family protein		2	70	E09		8006547929
12315	OG1RF_10010		DHH family protein		2	2	G03		8006585579
12669	OG1RF_10010		DHH family protein		1	214	C07	1	8006549456
12669	OG1RF_10010		DHH family protein		1	77	E12		8006549468
12899	OG1RF_10011	rplI	50S ribosomal protein L9		1	226	H04	1	8006542664
13036	OG1RF_10011	rplI	50S ribosomal protein L9		1	198	B03	1	8006741193
13106	OG1RF_10011	rplI	50S ribosomal protein L9		1	205	E11	1	8006549620
15003	OG1RF_10013	purA	adenylosuccinate synthase		1	185	B10	1	8006743013
15609	OG1RF_10013	purA	adenylosuccinate synthase		3	34	H03		8006740439
15846	OG1RF_10013	purA	adenylosuccinate synthase		1	235	F07	1	8006570796
16045	OG1RF_10013	purA	adenylosuccinate synthase		2	22	G08		8006742160
16230	OG1RF_10013	purA	adenylosuccinate synthase		1	180	G03	1	8006742179
16583	OG1RF_10014		DegV family protein		2	55	B10		8006550390
16661	OG1RF_10014		DegV family protein		1	219	B02	1	8006551071
16838	OG1RF_10014		DegV family protein		2	13	G04		8006743308
16838	OG1RF_10014		DegV family protein		2	31	C11		8006740099
17533				Intergenic_15_17497_17726	1	179	F09	1	8006743737
17608				Intergenic_15_17497_17726	1	211	H02	1	8006548434
17970	OG1RF_10016		ABC superfamily ATP binding cassette transporter, ABC protein		1	232	A02	1	8006543165
18110	OG1RF_10016		ABC superfamily ATP binding cassette transporter, ABC protein		1	240	F05	1	8006567547
18212	OG1RF_10016		ABC superfamily ATP binding cassette transporter, ABC protein		1	230	B03	1	8006542944
18714	OG1RF_10016		ABC superfamily ATP binding cassette transporter, ABC protein		1	225	C10	1	8006540344
18801	OG1RF_10016		ABC superfamily ATP binding cassette transporter, ABC protein		1	223	C06	1	8006542713
18861	OG1RF_10016		ABC superfamily ATP binding cassette transporter, ABC protein		3	58	G12		8006549780
18867	OG1RF_10016		ABC superfamily ATP binding cassette transporter, ABC protein		1	177	E12	1	8006743655
19051	OG1RF_10016		ABC superfamily ATP binding cassette transporter, ABC protein		1	201	G11	1	8006550487
19051	OG1RF_10016		ABC superfamily ATP binding cassette transporter, ABC protein		1	39	B05		8006740753
19051	OG1RF_10016		ABC superfamily ATP binding cassette transporter, ABC protein		1	64	H12		8006548544
20212	OG1RF_10017	levR	transcriptional regulatory protein LevR		1	227	G01	1	8006540379
20224	OG1RF_10017	levR	transcriptional regulatory protein LevR		3	17	G03		8006743595
20887	OG1RF_10017	levR	transcriptional regulatory protein LevR		1	177	F11	1	8006743625
20889	OG1RF_10017	levR	transcriptional regulatory protein LevR		1	211	G05	1	8006548666
21155	OG1RF_10017	levR	transcriptional regulatory protein LevR		1	232	E01	1	8006569280
21419	OG1RF_10017	levR	transcriptional regulatory protein LevR		1	178	C03	1	8006743929
21481	OG1RF_10017	levR	transcriptional regulatory protein LevR		1	226	E10	1	8006542440
21559	OG1RF_10017	levR	transcriptional regulatory protein LevR		1	218	H09	1	8006551201
22002	OG1RF_10017	levR	transcriptional regulatory protein LevR		1	184	H06	1	8006742917
22422	OG1RF_10017	levR	transcriptional regulatory protein LevR		2	24	H04		8006742456
22683				Intergenic_17_22497_22698	1	240	A09	1	8006568069
23534	OG1RF_10019	manX2	PTS system mannose transporter subunit IIAB		1	179	A02	1	8006743612
23843	OG1RF_10019	manX2	PTS system mannose transporter subunit IIAB		1	203	G12	1	8006550340
23984	OG1RF_10019	manX2	PTS system mannose transporter subunit IIAB		1	210	H07	1	8006548006
23984	OG1RF_10019	manX2	PTS system mannose transporter subunit IIAB		1	68	F03		8006548031
24628	OG1RF_10020	manY	PTS family mannose/fructose/sorbose porter component IIC		1	176	C10	1	8006743231
24628	OG1RF_10020	manY	PTS family mannose/fructose/sorbose porter component IIC		1	23	E03		8006742515
25194	OG1RF_10020	manY	PTS family mannose/fructose/sorbose porter component IIC		1	178	F09	1	8006743552
25531	OG1RF_10021		PTS system mannose/fructose/sorbose transporter subunit IID		1	236	E09	1	8006568764
25531	OG1RF_10021		PTS system mannose/fructose/sorbose transporter subunit IID		1	163	E12		8006541308
25678	OG1RF_10021		PTS system mannose/fructose/sorbose transporter subunit IID		1	193	H01	1	8006741585
25799	OG1RF_10021		PTS system mannose/fructose/sorbose transporter subunit IID		1	211	C11	1	8006548768
26117	OG1RF_10021		PTS system mannose/fructose/sorbose transporter subunit IID		1	241	G02	1	8006569982
26206	OG1RF_10021		PTS system mannose/fructose/sorbose transporter subunit IID		1	183	B03	1	8006742458
26611	OG1RF_10022		hypothetical protein		1	175	D01	1	8006743275
26823				Intergenic_22_26750_26996	1	188	C01	1	8006740223
26960				Intergenic_22_26750_26996	1	180	D04	1	8006742197
27246	OG1RF_10023		hypothetical protein		1	186	D04	1	8006742748
27418	OG1RF_10023		hypothetical protein		1	183	B12	1	8006742424
27508	OG1RF_10023		hypothetical protein		1	181	A07	1	8006742205
27510	OG1RF_10023		hypothetical protein		1	216	B06	1	8006550870
27518	OG1RF_10023		hypothetical protein		1	214	C08	1	8006549486
27518	OG1RF_10023		hypothetical protein		1	80	B04		8006549136
27936	OG1RF_10025		phosphosugar-binding transcriptional regulator		1	186	C02	1	8006742827
27944	OG1RF_10025		phosphosugar-binding transcriptional regulator		1	236	F12	1	8006569953
27944	OG1RF_10025		phosphosugar-binding transcriptional regulator		1	159	A01		8006568513
28153	OG1RF_10025		phosphosugar-binding transcriptional regulator		1	231	B11	1	8006543187
28277	OG1RF_10025		phosphosugar-binding transcriptional regulator		1	188	F10	1	8006740594
28505	OG1RF_10025		phosphosugar-binding transcriptional regulator		1	207	B06	1	8006548254
28505	OG1RF_10025		phosphosugar-binding transcriptional regulator		1	63	G10		8006548242
28666	OG1RF_10025		phosphosugar-binding transcriptional regulator		2	12	C11		8006743363
28711	OG1RF_10025		phosphosugar-binding transcriptional regulator		2	24	G08		8006742448
28716	OG1RF_10025		phosphosugar-binding transcriptional regulator		1	234	E09	1	8006569397
28716	OG1RF_10025		phosphosugar-binding transcriptional regulator		1	118	B09		8006543093
28716	OG1RF_10025		phosphosugar-binding transcriptional regulator		1	8	C01		8006585913
28782				Intergenic_25_28743_28890	1	224	D12	1	8006542435
28841				Intergenic_25_28743_28890	1	227	A02	1	8006540757
29113	OG1RF_10026	malX	PTS family maltose and glucose porter, IIABC component		2	34	A08		8006740360
29397	OG1RF_10026	malX	PTS family maltose and glucose porter, IIABC component		1	225	F09	1	8006542769
29846	OG1RF_10026	malX	PTS family maltose and glucose porter, IIABC component		1	186	C11	1	8006742700
29916	OG1RF_10026	malX	PTS family maltose and glucose porter, IIABC component		1	210	B10	1	8006548301
29916	OG1RF_10026	malX	PTS family maltose and glucose porter, IIABC component		1	10	B10		8006585718
29981	OG1RF_10026	malX	PTS family maltose and glucose porter, IIABC component		1	233	B05	1	8006570059
30332	OG1RF_10026	malX	PTS family maltose and glucose porter, IIABC component		1	216	E02	1	8006550684
30380	OG1RF_10026	malX	PTS family maltose and glucose porter, IIABC component		2	53	H01		8006549973
30753	OG1RF_10027	malY	cystathionine beta-lyase		1	176	H03	1	8006743052
30753	OG1RF_10027	malY	cystathionine beta-lyase		1	108	D04		8006540808
30799	OG1RF_10027	malY	cystathionine beta-lyase		1	181	B05	1	8006742182
30872	OG1RF_10027	malY	cystathionine beta-lyase		1	204	B01	1	8006550547
31404	OG1RF_10027	malY	cystathionine beta-lyase		1	177	B06	1	8006743074
31462	OG1RF_10027	malY	cystathionine beta-lyase		2	50	E05		8006741653
31999	OG1RF_10028		endoribonuclease L-PSP		1	200	E05	1	8006550102
32016	OG1RF_10028		endoribonuclease L-PSP		1	215	B10	1	8006549338
32179				Intergenic_28_32169_32359	1	175	C08	1	8006743413
32354				Intergenic_28_32169_32359	1	201	G03	1	8006549980
32535	OG1RF_10029		hypothetical protein		1	177	F03	1	8006743698
32591	OG1RF_10029		hypothetical protein		1	217	C06	1	8006551471
33015	OG1RF_10029		hypothetical protein		1	174	D04	1	8006585756
33318	OG1RF_10029		hypothetical protein		1	177	B10	1	8006743618
33559	OG1RF_10029		hypothetical protein		1	185	D04	1	8006742785
34389	OG1RF_10029		hypothetical protein		1	205	E09	1	8006549617
34564	OG1RF_10029		hypothetical protein		1	224	F11	1	8006542622
34757	OG1RF_10029		hypothetical protein		1	175	F07	1	8006743390
34759	OG1RF_10029		hypothetical protein		1	205	D11	1	8006547774
34759	OG1RF_10029		hypothetical protein		1	64	D11		8006548495
34759	OG1RF_10029		hypothetical protein		1	64	G07		8006548527
34960				Intergenic_29_34952_35492	1	239	F07	1	8006570690
35102				Intergenic_29_34952_35492	1	229	D09	1	8006540673
35226				Intergenic_29_34952_35492	2	146	A01		8006567841
35226				Intergenic_29_34952_35492	1	219	B12	1	8006551041
35273				Intergenic_29_34952_35492	1	224	C11	1	8006542390
35442				Intergenic_29_34952_35492	1	203	E01	1	8006549866
35550	OG1RF_10030		ABC superfamily ATP binding cassette transporter permease subunit		1	200	F08	1	8006550154
35600	OG1RF_10030		ABC superfamily ATP binding cassette transporter permease subunit		1	202	D09	1	8006550529
35642	OG1RF_10030		ABC superfamily ATP binding cassette transporter permease subunit		1	192	F12	1	8006740998
35783	OG1RF_10030		ABC superfamily ATP binding cassette transporter permease subunit		1	183	C10	1	8006742343
35876	OG1RF_10030		ABC superfamily ATP binding cassette transporter permease subunit		1	185	B04	1	8006742897
35989	OG1RF_10030		ABC superfamily ATP binding cassette transporter permease subunit		1	175	B07	1	8006743397
36105				Intergenic_30_36009_36276	2	56	B04		8006549808
36345	OG1RF_10031		ABC superfamily ATP binding cassette transporter, membrane protein		2	38	H05		8006741017
36516	OG1RF_10031		ABC superfamily ATP binding cassette transporter, membrane protein		1	232	E06	1	8006569372
36646	OG1RF_10031		ABC superfamily ATP binding cassette transporter, membrane protein		1	203	B12	1	8006550417
36878	OG1RF_10031		ABC superfamily ATP binding cassette transporter, membrane protein		1	199	A09	1	8006741881
36900	OG1RF_10031		ABC superfamily ATP binding cassette transporter, membrane protein		1	234	H12	1	8006568111
36933	OG1RF_10031		ABC superfamily ATP binding cassette transporter, membrane protein		1	225	H03	1	8006542863
37353	OG1RF_10031		ABC superfamily ATP binding cassette transporter, membrane protein		1	176	F03	1	8006743046
37495	OG1RF_10031		ABC superfamily ATP binding cassette transporter, membrane protein		1	218	F08	1	8006551013
37621	OG1RF_10031		ABC superfamily ATP binding cassette transporter, membrane protein		1	209	E08	1	8006548633
37624	OG1RF_10031		ABC superfamily ATP binding cassette transporter, membrane protein		1	212	E07	1	8006548266
37677	OG1RF_10031		ABC superfamily ATP binding cassette transporter, membrane protein		1	175	A01	1	8006585722
37677	OG1RF_10031		ABC superfamily ATP binding cassette transporter, membrane protein		1	46	E08		8006741272
37821	OG1RF_10031		ABC superfamily ATP binding cassette transporter, membrane protein		1	200	F03	1	8006550139
38000	OG1RF_10031		ABC superfamily ATP binding cassette transporter, membrane protein		1	206	E03	1	8006547723
38049	OG1RF_10031		ABC superfamily ATP binding cassette transporter, membrane protein		1	229	B11	1	8006540704
38100	OG1RF_10031		ABC superfamily ATP binding cassette transporter, membrane protein		2	60	C12		8006549636
38198	OG1RF_10031		ABC superfamily ATP binding cassette transporter, membrane protein		1	197	F08	1	8006741816
38412	OG1RF_10031		ABC superfamily ATP binding cassette transporter, membrane protein		1	222	F03	1	8006542129
38493	OG1RF_10031		ABC superfamily ATP binding cassette transporter, membrane protein		1	208	E10	1	8006549679
38561	OG1RF_10031		ABC superfamily ATP binding cassette transporter, membrane protein		1	222	A01	1	8006551128
38920				Intergenic_31_38893_39307	1	240	H06	1	8006570620
38952				Intergenic_31_38893_39307	1	205	G09	1	8006547735
39686	OG1RF_10033		hypothetical protein		2	46	F08		8006741284
39849	OG1RF_10033		hypothetical protein		4	15	E11		8006743099
39849	OG1RF_10033		hypothetical protein		1	192	E08	1	8006740645
39935	OG1RF_10033		hypothetical protein		1	236	A07	1	8006567905
40315	OG1RF_10034		hypothetical protein		1	187	F12	1	8006740203
40556	OG1RF_10035		putative transcriptional regulator		1	195	E01	1	8006741467
40647	OG1RF_10035		putative transcriptional regulator		1	171	B06	1	8006585271
40647	OG1RF_10035		putative transcriptional regulator		2	50	F02		8006741662
40967	OG1RF_10035		putative transcriptional regulator		1	238	H08	1	8006567831
40974	OG1RF_10035		putative transcriptional regulator		1	196	E11	1	8006741243
41392	OG1RF_10035		putative transcriptional regulator		1	205	H08	1	8006547750
41392	OG1RF_10035		putative transcriptional regulator		2	63	A10		8006548170
41605	OG1RF_10036	proA	glutamate-5-semialdehyde dehydrogenase		1	194	E04	1	8006741993
41829	OG1RF_10036	proA	glutamate-5-semialdehyde dehydrogenase		1	231	C12	1	8006543224
42030	OG1RF_10036	proA	glutamate-5-semialdehyde dehydrogenase		1	199	A10	1	8006741882
42151	OG1RF_10036	proA	glutamate-5-semialdehyde dehydrogenase		1	195	B06	1	8006742019
42188	OG1RF_10036	proA	glutamate-5-semialdehyde dehydrogenase		1	197	G03	1	8006741295
42188	OG1RF_10036	proA	glutamate-5-semialdehyde dehydrogenase		1	46	C06		8006741246
42274	OG1RF_10036	proA	glutamate-5-semialdehyde dehydrogenase		1	236	C12	1	8006567726
42483	OG1RF_10036	proA	glutamate-5-semialdehyde dehydrogenase		1	207	B11	1	8006548549
42483	OG1RF_10036	proA	glutamate-5-semialdehyde dehydrogenase		1	62	B05		8006548561
43057	OG1RF_10037	proB	glutamate 5-kinase		1	195	C06	1	8006742020
43057	OG1RF_10037	proB	glutamate 5-kinase		1	44	A12		8006741900
43127	OG1RF_10037	proB	glutamate 5-kinase		2	35	A08		8006740264
43262	OG1RF_10037	proB	glutamate 5-kinase		4	9	A11		8006585803
43382	OG1RF_10037	proB	glutamate 5-kinase		2	66	H03		8006548151
43454	OG1RF_10037	proB	glutamate 5-kinase		1	232	A12	1	8006542991
43454	OG1RF_10037	proB	glutamate 5-kinase		1	100	F06		8006542466
43579	OG1RF_10037	proB	glutamate 5-kinase		1	190	D11	1	8006741047
43620				Intergenic_37_43616_43898	1	204	E02	1	8006549707
43802				Intergenic_37_43616_43898	1	210	D11	1	8006547976
43802				Intergenic_37_43616_43898	1	68	B08		8006547988
44202	OG1RF_10038	dut	dUTP diphosphatase		1	174	D05	1	8006585769
44438				Intergenic_38_44385_44462	2	63	G08		8006548240
44460				Intergenic_38_44385_44462	1	169	H03	1	8006585612
44460				Intergenic_38_44385_44462	1	163	B09		8006541269
45155	OG1RF_10039	radA	DNA repair protein RadA		1	181	G05	1	8006742103
45155	OG1RF_10039	radA	DNA repair protein RadA		1	48	F10		8006741190
45325	OG1RF_10039	radA	DNA repair protein RadA		1	196	C07	1	8006741928
45325	OG1RF_10039	radA	DNA repair protein RadA		1	44	B04		8006741904
45599	OG1RF_10039	radA	DNA repair protein RadA		1	219	E03	1	8006551084
45603	OG1RF_10039	radA	DNA repair protein RadA		1	212	D06	1	8006548707
45858				Intergenic_39_45834_45936	2	72	C10		8006548674
46117	OG1RF_10040		PIN domain-containing protein		1	191	C04	1	8006741094
46181	OG1RF_10040		PIN domain-containing protein		1	240	B02	1	8006568230
46306	OG1RF_10040		PIN domain-containing protein		1	225	H11	1	8006542869
46541	OG1RF_10040		PIN domain-containing protein		1	227	C12	1	8006540359
46541	OG1RF_10040		PIN domain-containing protein		1	102	H11		8006540383
46555	OG1RF_10040		PIN domain-containing protein		2	14	B07		8006743145
46616	OG1RF_10040		PIN domain-containing protein		1	179	H06	1	8006743890
46897	OG1RF_10040		PIN domain-containing protein		1	183	D07	1	8006742307
51314	OG1RF_10045	cysS2	cysteine--tRNA ligase		3	20	F12		8006743784
51430	OG1RF_10045	cysS2	cysteine--tRNA ligase		2	23	H02		8006742550
51611	OG1RF_10045	cysS2	cysteine--tRNA ligase		1	172	G06	1	8006585950
52330	OG1RF_10046		RNA methyltransferase		1	180	D10	1	8006742257
52806	OG1RF_10047		hypothetical protein		2	10	E04		8006585748
52810	OG1RF_10047		hypothetical protein		1	182	A04	1	8006742094
52810	OG1RF_10047		hypothetical protein		1	72	C01		8006548665
52856	OG1RF_10047		hypothetical protein		1	224	H05	1	8006542186
52856	OG1RF_10047		hypothetical protein		1	24	E05		8006742421
53273	OG1RF_10048		ECF family DNA directed RNA polymerase sigma subunit		1	185	C06	1	8006742922
53630	OG1RF_10048		ECF family DNA directed RNA polymerase sigma subunit		1	190	H10	1	8006740346
54035	OG1RF_10049	veg	Veg protein		1	176	D02	1	8006743208
54035	OG1RF_10049	veg	Veg protein		1	16	H01		8006743701
54037	OG1RF_10049	veg	Veg protein		1	224	D01	1	8006542697
54037	OG1RF_10049	veg	Veg protein		1	97	A08		8006542696
54211				Intergenic_49_54098_54277	2	126	D09		8006569805
54211				Intergenic_49_54098_54277	1	234	E02	1	8006569769
54211				Intergenic_49_54098_54277	1	36	G06		8006741102
54216				Intergenic_49_54098_54277	2	60	G12		8006549684
54539	OG1RF_10050	ispE	4-diphosphocytidyl-2-C-methyl-D-erythritol kinase		1	201	B09	1	8006550132
55235				Intergenic_50_55130_55295	1	176	B05	1	8006743283
55361	OG1RF_10051	adcA	metal ABC superfamily ATP binding cassette transporter, binding protein		1	174	A10	1	8006585711
55568	OG1RF_10051	adcA	metal ABC superfamily ATP binding cassette transporter, binding protein		2	74	H01		8006549013
56712	OG1RF_10052		ABC superfamily ATP binding cassette transporter, ABC protein		1	172	F11	1	8006586051
57000				Intergenic_52_56968_57128	1	238	D11	1	8006568285
57791	OG1RF_10053	zurM	metal cation ABC superfamily ATP binding cassette transporter, membrane protein		1	206	H11	1	8006548212
58421	OG1RF_10054	purR	purine operon repressor		1	218	E11	1	8006551352
58634	OG1RF_10054	purR	purine operon repressor		1	197	G04	1	8006741397
58634	OG1RF_10054	purR	purine operon repressor		1	49	A10		8006741706
58634	OG1RF_10054	purR	purine operon repressor		1	2	H03		8006585591
58847	OG1RF_10054	purR	purine operon repressor		1	174	E01	1	8006585717
58847	OG1RF_10054	purR	purine operon repressor		1	10	C10		8006585730
58862	OG1RF_10054	purR	purine operon repressor		1	220	H11	1	8006556023
59042				Intergenic_54_58934_59134	1	235	B06	1	8006570020
60910				Intergenic_55_60521_60960	1	172	E04	1	8006585924
60910				Intergenic_55_60521_60960	1	8	D11		8006585935
61477	OG1RF_10056		5'-nucleotidase		1	183	D05	1	8006742286
61477	OG1RF_10056		5'-nucleotidase		1	46	C08		8006741248
61645	OG1RF_10056		5'-nucleotidase		1	187	A01	1	8006742705
61645	OG1RF_10056		5'-nucleotidase		2	30	D01		8006742597
61967	OG1RF_10056		5'-nucleotidase		3	42	F12		8006742056
62313	OG1RF_10056		5'-nucleotidase		1	185	H11	1	8006742783
62333	OG1RF_10056		5'-nucleotidase		1	236	E07	1	8006567880
62348	OG1RF_10056		5'-nucleotidase		1	220	A04	1	8006551225
62561	OG1RF_10056		5'-nucleotidase		2	38	C08		8006740960
62565	OG1RF_10056		5'-nucleotidase		1	228	H05	1	8006540525
63346	OG1RF_10056		5'-nucleotidase		1	174	D12	1	8006743505
63714	OG1RF_10056		5'-nucleotidase		1	185	H03	1	8006742839
64241	OG1RF_10056		5'-nucleotidase		1	212	H08	1	8006548428
64499	OG1RF_10056		5'-nucleotidase		1	173	B06	1	8006585865
64549	OG1RF_10056		5'-nucleotidase		1	225	F10	1	8006542427
64845	OG1RF_10056		5'-nucleotidase		1	239	C05	1	8006568627
64845	OG1RF_10056		5'-nucleotidase		1	164	B07		8006541171
64879	OG1RF_10056		5'-nucleotidase		1	200	G04	1	8006741624
65231	OG1RF_10057		oligopeptide ABC superfamily ATP binding cassette transporter, binding protein		1	169	F11	1	8006585522
65280	OG1RF_10057		oligopeptide ABC superfamily ATP binding cassette transporter, binding protein		1	226	F11	1	8006542452
65745	OG1RF_10057		oligopeptide ABC superfamily ATP binding cassette transporter, binding protein		1	215	C08	1	8006549291
66213	OG1RF_10057		oligopeptide ABC superfamily ATP binding cassette transporter, binding protein		1	230	H02	1	8006543438
66371	OG1RF_10057		oligopeptide ABC superfamily ATP binding cassette transporter, binding protein		1	211	F01	1	8006548416
66508	OG1RF_10057		oligopeptide ABC superfamily ATP binding cassette transporter, binding protein		2	63	B05		8006548177
66680	OG1RF_10057		oligopeptide ABC superfamily ATP binding cassette transporter, binding protein		1	181	H03	1	8006742272
66736	OG1RF_10057		oligopeptide ABC superfamily ATP binding cassette transporter, binding protein		1	224	A12	1	8006542399
66736	OG1RF_10057		oligopeptide ABC superfamily ATP binding cassette transporter, binding protein		1	50	G08		8006741680
66871	OG1RF_10058		hypothetical protein		1	195	F04	1	8006741488
66879	OG1RF_10058		hypothetical protein		1	237	D11	1	8006567055
66883	OG1RF_10058		hypothetical protein		1	182	B08	1	8006742135
66883	OG1RF_10058		hypothetical protein		2	22	D07		8006742123
66933	OG1RF_10058		hypothetical protein		1	179	D08	1	8006743718
67057	OG1RF_10059		bacterial luciferase		1	207	C02	1	8006548584
67120	OG1RF_10059		bacterial luciferase		1	172	C04	1	8006585934
67441	OG1RF_10059		bacterial luciferase		1	226	A04	1	8006540059
67441	OG1RF_10059		bacterial luciferase		1	52	B03		8006550095
67591	OG1RF_10059		bacterial luciferase		1	196	C03	1	8006741404
68039				Intergenic_59_68038_68198	2	89	F09		8006551205
68039				Intergenic_59_68038_68198	1	173	H11	1	8006585980
68043				Intergenic_59_68038_68198	2	50	C07		8006741631
68387	OG1RF_10060	ruvA	crossover junction ATP-dependent DNA helicase RuvA		1	190	F05	1	8006740837
69905				Intergenic_61_69900_70014	2	13	H05		8006743321
69939				Intergenic_61_69900_70014	1	184	A01	1	8006742358
69939				Intergenic_61_69900_70014	1	65	H02		8006547862
70007				Intergenic_61_69900_70014	1	234	A01	1	8006569494
70007				Intergenic_61_69900_70014	1	114	A09		8006543465
70013				Intergenic_61_69900_70014	1	170	E05	1	8006585578
70023	OG1RF_10062		hypothetical protein		2	42	A12		8006741996
70427	OG1RF_10062		hypothetical protein		2	80	G10		8006549202
70433	OG1RF_10062		hypothetical protein		1	178	H12	1	8006743592
70502				Intergenic_62_70453_70517	1	188	B03	1	8006740075
70742	OG1RF_10063		N-acylglucosamine-6-phosphate 2-epimerase		1	235	F04	1	8006569652
70892	OG1RF_10063		N-acylglucosamine-6-phosphate 2-epimerase		3	93	C04		8006542332
71263	OG1RF_10063		N-acylglucosamine-6-phosphate 2-epimerase		1	236	H10	1	8006568010
71716	OG1RF_10064		glycoside hydrolase		2	34	G04		8006740428
71730	OG1RF_10064		glycoside hydrolase		1	172	A04	1	8006586153
72339	OG1RF_10064		glycoside hydrolase		1	199	C05	1	8006741735
72339	OG1RF_10064		glycoside hydrolase		1	93	D01		8006542341
72339	OG1RF_10064		glycoside hydrolase		1	2	B12		8006585528
72463	OG1RF_10064		glycoside hydrolase		2	72	H10		8006548734
72655	OG1RF_10064		glycoside hydrolase		1	175	G11	1	8006743247
72935	OG1RF_10064		glycoside hydrolase		2	29	H04		8006742744
73659	OG1RF_10064		glycoside hydrolase		1	215	F05	1	8006548904
73665	OG1RF_10064		glycoside hydrolase		1	225	E11	1	8006542803
73705	OG1RF_10064		glycoside hydrolase		2	30	D08		8006742604
73812	OG1RF_10064		glycoside hydrolase		1	213	H07	1	8006549087
73812	OG1RF_10064		glycoside hydrolase		1	113	H12		8006543648
74188				Intergenic_64_73881_74426	1	225	A04	1	8006540402
74188				Intergenic_64_73881_74426	1	101	H12		8006540480
74200				Intergenic_64_73881_74426	1	188	H02	1	8006740632
74242				Intergenic_64_73881_74426	1	229	G04	1	8006540648
74246				Intergenic_64_73881_74426	2	28	D05		8006742760
74437	OG1RF_10065		cro/CI family transcriptional regulator		1	193	B07	1	8006740803
74777	OG1RF_10065		cro/CI family transcriptional regulator		1	208	H04	1	8006549693
74871	OG1RF_10065		cro/CI family transcriptional regulator		1	212	H12	1	8006548736
74876	OG1RF_10065		cro/CI family transcriptional regulator		1	230	F11	1	8006543531
74876	OG1RF_10065		cro/CI family transcriptional regulator		1	52	E12		8006550140
74876	OG1RF_10065		cro/CI family transcriptional regulator		1	56	H04		8006549880
74880	OG1RF_10065		cro/CI family transcriptional regulator		1	170	B02	1	8006585259
74880	OG1RF_10065		cro/CI family transcriptional regulator		1	33	G10		8006740626
75122	OG1RF_10065		cro/CI family transcriptional regulator		2	70	C11		8006547907
75141	OG1RF_10065		cro/CI family transcriptional regulator		1	184	E12	1	8006743037
75168	OG1RF_10065		cro/CI family transcriptional regulator		1	240	H08	1	8006567190
75168	OG1RF_10065		cro/CI family transcriptional regulator		1	144	F10		8006567142
75186	OG1RF_10065		cro/CI family transcriptional regulator		1	219	E02	1	8006551075
75189	OG1RF_10065		cro/CI family transcriptional regulator		1	222	D12	1	8006551123
75189	OG1RF_10065		cro/CI family transcriptional regulator		1	56	E04		8006549844
75238	OG1RF_10065		cro/CI family transcriptional regulator		1	231	H12	1	8006569264
75448	OG1RF_10066		crp/Fnr family transcriptional regulator		1	203	C04	1	8006549802
76015	OG1RF_10066		crp/Fnr family transcriptional regulator		1	198	A11	1	8006741883
76124	OG1RF_10067		hypothetical protein		1	209	H08	1	8006548331
77532	OG1RF_10069		hypothetical protein		1	183	B09	1	8006742379
77598	OG1RF_10069		hypothetical protein		1	185	H05	1	8006742826
77741	OG1RF_10069		hypothetical protein		1	229	G10	1	8006543325
77802				Intergenic_69_77794_77805	1	241	A12	1	8006567518
77802				Intergenic_69_77794_77805	1	112	C11		8006543683
77995	OG1RF_10070		hypothetical protein		1	238	H09	1	8006567440
78288	OG1RF_10071		stress response regulator Gls24		2	16	G06		8006743694
78347	OG1RF_10071		stress response regulator Gls24		4	20	E03		8006743763
78963	OG1RF_10072		stress response regulator Gls24		1	169	D12	1	8006585543
79641	OG1RF_10074		hypothetical protein		2	28	A06		8006742836
79698	OG1RF_10074		hypothetical protein		1	213	B08	1	8006548969
79906	OG1RF_10074		hypothetical protein		2	27	G03		8006742923
80098				Intergenic_74_80088_80241	2	27	A10		8006742858
80118				Intergenic_74_80088_80241	2	30	H11		8006742655
80118				Intergenic_74_80088_80241	2	32	B11		8006740183
80141				Intergenic_74_80088_80241	1	190	F09	1	8006740352
80186				Intergenic_74_80088_80241	2	15	A07		8006743047
80186				Intergenic_74_80088_80241	1	197	H01	1	8006741145
80216				Intergenic_74_80088_80241	1	199	A03	1	8006741862
80285	OG1RF_10075		hypothetical protein		2	75	A05		8006548837
80379	OG1RF_10075		hypothetical protein		1	194	H12	1	8006741441
80423	OG1RF_10075		hypothetical protein		1	223	F09	1	8006542844
80451	OG1RF_10075		hypothetical protein		1	195	C12	1	8006741442
80598	OG1RF_10075		hypothetical protein		1	213	B10	1	8006548997
80606	OG1RF_10075		hypothetical protein		2	19	G11		8006743891
80785	OG1RF_10076		hypothetical protein		1	225	F11	1	8006542860
80835	OG1RF_10076		hypothetical protein		1	194	D07	1	8006741519
80835	OG1RF_10076		hypothetical protein		1	71	A09		8006548745
80835	OG1RF_10076		hypothetical protein		1	71	B11		8006548759
80930	OG1RF_10076		hypothetical protein		1	235	E03	1	8006569508
80960	OG1RF_10076		hypothetical protein		1	174	E09	1	8006743475
80969	OG1RF_10076		hypothetical protein		2	30	B08		8006742580
80969	OG1RF_10076		hypothetical protein		1	235	F02	1	8006570798
81228	OG1RF_10076		hypothetical protein		1	239	B08	1	8006567307
82265	OG1RF_10077	atpF	ATP synthase F0 subunit B		1	187	A12	1	8006740066
82270	OG1RF_10077	atpF	ATP synthase F0 subunit B		1	169	E12	1	8006585532
82575	OG1RF_10078		hypothetical protein		1	181	F03	1	8006742270
82719	OG1RF_10078		hypothetical protein		1	237	F05	1	8006570004
82745				Intergenic_78_82733_83028	1	171	B03	1	8006586141
82793				Intergenic_78_82733_83028	2	52	A12		8006550092
83311	OG1RF_10079		major facilitator family transporter		2	64	F05		8006548513
83311	OG1RF_10079		major facilitator family transporter		2	64	C05		8006548477
83449	OG1RF_10079		major facilitator family transporter		1	191	A06	1	8006741116
83963	OG1RF_10079		major facilitator family transporter		1	207	G08	1	8006550254
84176	OG1RF_10079		major facilitator family transporter		1	232	H11	1	8006569327
84176	OG1RF_10079		major facilitator family transporter		1	121	C11		8006569315
84176	OG1RF_10079		major facilitator family transporter		1	59	H04		8006550264
84178	OG1RF_10079		major facilitator family transporter		1	181	B04	1	8006743804
84180	OG1RF_10079		major facilitator family transporter		2	38	E04		8006740980
84417	OG1RF_10080		hypothetical protein		1	204	E06	1	8006549713
84692	OG1RF_10081	hupB	DNA-binding protein		2	82	H12		8006550944
84872	OG1RF_10082		M protein trans-acting positive regulator		1	195	A12	1	8006741432
84915	OG1RF_10082		M protein trans-acting positive regulator		2	59	E12		8006550236
84918	OG1RF_10082		M protein trans-acting positive regulator		1	214	E02	1	8006549451
84918	OG1RF_10082		M protein trans-acting positive regulator		1
84918	OG1RF_10082		M protein trans-acting positive regulator		1	152	G01		8006568297
84967	OG1RF_10082		M protein trans-acting positive regulator		1	182	A03	1	8006742083
85031	OG1RF_10082		M protein trans-acting positive regulator		1	209	H12	1	8006548100
85321	OG1RF_10082		M protein trans-acting positive regulator		2	1	D09		8006585645
85321	OG1RF_10082		M protein trans-acting positive regulator		1	226	B02	1	8006540518
85321	OG1RF_10082		M protein trans-acting positive regulator		2	20	A07		8006743719
85323	OG1RF_10082		M protein trans-acting positive regulator		1	201	H01	1	8006550489
85325	OG1RF_10082		M protein trans-acting positive regulator		1	179	D06	1	8006743883
85753	OG1RF_10082		M protein trans-acting positive regulator		1	229	B07	1	8006540041
86162	OG1RF_10082		M protein trans-acting positive regulator		1	219	D04	1	8006551178
86277	OG1RF_10082		M protein trans-acting positive regulator		1	226	H12	1	8006540348
87148	OG1RF_10083		M protein trans-acting positive regulator		1	213	D12	1	8006548831
87148	OG1RF_10083		M protein trans-acting positive regulator		2	72	G11		8006548723
87156	OG1RF_10083		M protein trans-acting positive regulator		1	228	G06	1	8006540869
87156	OG1RF_10083		M protein trans-acting positive regulator		1	107	E05		8006540917
87185	OG1RF_10083		M protein trans-acting positive regulator		1	205	E04	1	8006549608
87189	OG1RF_10083		M protein trans-acting positive regulator		1	183	A05	1	8006742522
87379	OG1RF_10083		M protein trans-acting positive regulator		2	85	E01		8006551473
87495	OG1RF_10083		M protein trans-acting positive regulator		1	202	E12	1	8006550392
87782	OG1RF_10083		M protein trans-acting positive regulator		1	182	B02	1	8006742490
87786	OG1RF_10083		M protein trans-acting positive regulator		2	54	B07		8006550483
87809				Intergenic_83_87787_88487	1	213	E11	1	8006548818
88286				Intergenic_83_87787_88487	1	216	F03	1	8006550700
88296				Intergenic_83_87787_88487	1	240	A11	1	8006569973
88296				Intergenic_83_87787_88487	2	159	B09		8006568533
88465				Intergenic_83_87787_88487	1	208	A08	1	8006548107
88465				Intergenic_83_87787_88487	1	66	B07		8006548083
88859	OG1RF_10084		cell wall surface anchor protein		1	200	F05	1	8006550145
89120	OG1RF_10084		cell wall surface anchor protein		1	189	D05	1	8006740370
89314	OG1RF_10084		cell wall surface anchor protein		2	5	G06		8006585294
89650	OG1RF_10084		cell wall surface anchor protein		1	224	B01	1	8006542670
89957	OG1RF_10084		cell wall surface anchor protein		1	214	A03	1	8006549532
90000	OG1RF_10084		cell wall surface anchor protein		1	170	F06	1	8006585595
90028	OG1RF_10084		cell wall surface anchor protein		2	6	D09		8006586125
90078	OG1RF_10084		cell wall surface anchor protein		1	214	E12	1	8006548655
90715	OG1RF_10084		cell wall surface anchor protein		1	226	A09	1	8006542621
90715	OG1RF_10084		cell wall surface anchor protein		1	98	D05		8006542633
90839	OG1RF_10084		cell wall surface anchor protein		1	235	H12	1	8006568077
91160	OG1RF_10084		cell wall surface anchor protein		1	203	A12	1	8006550371
91164	OG1RF_10084		cell wall surface anchor protein		1	171	H02	1	8006586124
91164	OG1RF_10084		cell wall surface anchor protein		1	48	H07		8006741211
91241	OG1RF_10084		cell wall surface anchor protein		1	184	D09	1	8006743007
91455	OG1RF_10084		cell wall surface anchor protein		1	234	F06	1	8006568901
92003	OG1RF_10084		cell wall surface anchor protein		2	44	G04		8006741964
92219	OG1RF_10084		cell wall surface anchor protein		1	187	C10	1	8006742611
92643	OG1RF_10084		cell wall surface anchor protein		1	219	A04	1	8006551103
92643	OG1RF_10084		cell wall surface anchor protein		1	90	D06		8006551082
92689	OG1RF_10084		cell wall surface anchor protein		1	196	F10	1	8006741235
92788	OG1RF_10084		cell wall surface anchor protein		1	194	H09	1	8006742067
93087	OG1RF_10084		cell wall surface anchor protein		1	208	A07	1	8006548105
93135	OG1RF_10084		cell wall surface anchor protein		1	218	C09	1	8006550623
94521	OG1RF_10084		cell wall surface anchor protein		2	78	C04		8006549340
94679				Intergenic_84_94596_94868	1	238	D03	1	8006567285
94706				Intergenic_84_94596_94868	1	230	D05	1	8006543830
95543	OG1RF_10085		diacylglycerol kinase catalytic domain protein		1	192	H06	1	8006740800
96042	OG1RF_10086		M protein trans-acting positive regulator		2	15	C11		8006743075
96042	OG1RF_10086		M protein trans-acting positive regulator		2	16	E11		8006743675
96045	OG1RF_10086		M protein trans-acting positive regulator		1	182	D10	1	8006742394
96405	OG1RF_10086		M protein trans-acting positive regulator		1	224	D09	1	8006542290
96407	OG1RF_10086		M protein trans-acting positive regulator		1	202	H01	1	8006549826
96409	OG1RF_10086		M protein trans-acting positive regulator		1	231	E10	1	8006568907
96574	OG1RF_10086		M protein trans-acting positive regulator		2	47	F09		8006741861
96862	OG1RF_10086		M protein trans-acting positive regulator		1	233	F01	1	8006570253
97055	OG1RF_10086		M protein trans-acting positive regulator		1	238	E06	1	8006568592
97055	OG1RF_10086		M protein trans-acting positive regulator		1	165	G08		8006541520
97313	OG1RF_10086		M protein trans-acting positive regulator		1	198	G12	1	8006741751
97473				Intergenic_86_97371_97715	1	224	D02	1	8006542652
97492				Intergenic_86_97371_97715	1	191	E11	1	8006740876
97681				Intergenic_86_97371_97715	1	208	B11	1	8006548450
97684				Intergenic_86_97371_97715	1	209	F01	1	8006548091
97852	OG1RF_10087		hypothetical protein		1	182	G10	1	8006742387
97881	OG1RF_10087		hypothetical protein		1	187	H12	1	8006740205
98189	OG1RF_10088		cell wall surface anchor family protein		1	228	H04	1	8006540497
98278	OG1RF_10088		cell wall surface anchor family protein		1	216	F08	1	8006549490
98278	OG1RF_10088		cell wall surface anchor family protein		1	164	H06		8006541242
98497	OG1RF_10088		cell wall surface anchor family protein		1	197	C08	1	8006741181
98567	OG1RF_10088		cell wall surface anchor family protein		1	226	F05	1	8006542849
98622	OG1RF_10088		cell wall surface anchor family protein		1	189	F04	1	8006740305
98622	OG1RF_10088		cell wall surface anchor family protein		2	36	D01		8006741061
98713	OG1RF_10088		cell wall surface anchor family protein		2	52	D08		8006550124
98986	OG1RF_10088		cell wall surface anchor family protein		1	213	F04	1	8006548881
99122	OG1RF_10088		cell wall surface anchor family protein		3	64	F07		8006548515
99196	OG1RF_10088		cell wall surface anchor family protein		2	42	H06		8006742074
99424	OG1RF_10088		cell wall surface anchor family protein		1	175	E11	1	8006743245
99593	OG1RF_10088		cell wall surface anchor family protein		1	193	F10	1	8006741548
99710	OG1RF_10088		cell wall surface anchor family protein		1	198	F04	1	8006741185
99876	OG1RF_10088		cell wall surface anchor family protein		1	204	C08	1	8006550304
100006	OG1RF_10088		cell wall surface anchor family protein		1	183	G12	1	8006742356
100558	OG1RF_10088		cell wall surface anchor family protein		5	24	D07		8006742411
101088				Intergenic_88_101048_101214	1	222	B12	1	8006551119
101250	OG1RF_10089		formate/nitrite transporter		3	61	F10		8006547737
101250	OG1RF_10089		formate/nitrite transporter		1	206	F10	1	8006548588
101922	OG1RF_10089		formate/nitrite transporter		1	229	D05	1	8006540829
102302	OG1RF_10090		putative lipoprotein		1	195	H10	1	8006741967
102476	OG1RF_10090		putative lipoprotein		2	71	E09		8006548793
102485	OG1RF_10090		putative lipoprotein		1	179	C06	1	8006743881
102796	OG1RF_10090		putative lipoprotein		1	212	A07	1	8006548710
102868	OG1RF_10090		putative lipoprotein		1	175	C03	1	8006743342
102868	OG1RF_10090		putative lipoprotein		1	12	D02		8006743366
102903	OG1RF_10090		putative lipoprotein		1	218	B01	1	8006555973
102959				Intergenic_90_102927_102984	1	227	D10	1	8006542762
103018	OG1RF_10091		hypothetical protein		1	234	E11	1	8006569912
103159	OG1RF_10091		hypothetical protein		2	7	C04		8006586012
103195	OG1RF_10091		hypothetical protein		1	214	H08	1	8006549101
103270	OG1RF_10091		hypothetical protein		2	65	G02		8006547850
103338	OG1RF_10091		hypothetical protein		1	188	E09	1	8006740578
103636	OG1RF_10091		hypothetical protein		1	219	G10	1	8006551514
103651	OG1RF_10091		hypothetical protein		1	197	A05	1	8006741371
103883				Intergenic_91_103666_103921	1	182	H08	1	8006742558
104388	OG1RF_10092	pfoR	perfringolysin O regulator protein		1	231	G01	1	8006543242
104998	OG1RF_10092	pfoR	perfringolysin O regulator protein		1	204	A09	1	8006550230
105002	OG1RF_10092	pfoR	perfringolysin O regulator protein		1	232	H01	1	8006569343
105049	OG1RF_10093	sdaB	L-serine dehydratase, iron-sulfur-dependent subunit beta		2	14	G04		8006743221
105086	OG1RF_10093	sdaB	L-serine dehydratase, iron-sulfur-dependent subunit beta		1	178	E06	1	8006743940
105487	OG1RF_10093	sdaB	L-serine dehydratase, iron-sulfur-dependent subunit beta		1	209	F03	1	8006548023
105724				Intergenic_93_105711_105724	2	53	A01		8006549889
105724				Intergenic_93_105711_105724	1	220	A07	1	8006542019
106399	OG1RF_10094	sdaA	L-serine dehydratase, iron-sulfur-dependent subunit alpha		1	199	D10	1	8006741610
106404	OG1RF_10094	sdaA	L-serine dehydratase, iron-sulfur-dependent subunit alpha		1	211	B12	1	8006548771
106964	OG1RF_10095	serS	serine--tRNA ligase		1	237	B06	1	8006567406
106964	OG1RF_10095	serS	serine--tRNA ligase		1	142	E09		8006567321
107009	OG1RF_10095	serS	serine--tRNA ligase		1	172	C01	1	8006585898
107217	OG1RF_10095	serS	serine--tRNA ligase		1	218	H01	1	8006550887
107236	OG1RF_10095	serS	serine--tRNA ligase		1	212	G10	1	8006548931
107236	OG1RF_10095	serS	serine--tRNA ligase		1	74	B03		8006548943
107364	OG1RF_10095	serS	serine--tRNA ligase		1	215	F11	1	8006549426
107364	OG1RF_10095	serS	serine--tRNA ligase		1	77	A06		8006549414
107879	OG1RF_10095	serS	serine--tRNA ligase		1	202	E06	1	8006550541
108000	OG1RF_10096		alpha/beta hydrolase fold family hydrolase		2	67	F06		8006548418
108543	OG1RF_10096		alpha/beta hydrolase fold family hydrolase		2	44	G06		8006741966
109729				Intergenic_97_109514_109731	1	177	D05	1	8006743530
109832	OG1RF_10098	argR	arginine repressor		2	54	H07		8006550555
109856	OG1RF_10098	argR	arginine repressor		3	69	A06		8006548340
109994	OG1RF_10098	argR	arginine repressor		1	204	B12	1	8006550284
109994	OG1RF_10098	argR	arginine repressor		1	22	H09		8006742173
110242	OG1RF_10098	argR	arginine repressor		1	186	C07	1	8006742669
110366				Intergenic_98_110245_110540	2	61	A03		8006547703
110390				Intergenic_98_110245_110540	1	181	C10	1	8006742171
110447				Intergenic_98_110245_110540	1	226	A06	1	8006540882
110447				Intergenic_98_110245_110540	1	107	C06		8006540894
110449				Intergenic_98_110245_110540	2	68	A02		8006547970
110519				Intergenic_98_110245_110540	2	10	E04		8006585748
110596	OG1RF_10099	arcA	arginine deiminase		2	24	H02		8006742454
111010	OG1RF_10099	arcA	arginine deiminase		1	223	G04	1	8006542391
111482	OG1RF_10099	arcA	arginine deiminase		1	189	B10	1	8006740588
111487	OG1RF_10099	arcA	arginine deiminase		1	198	G02	1	8006741207
111596	OG1RF_10099	arcA	arginine deiminase		1	207	H05	1	8006547801
111862	OG1RF_10100	arcB	ornithine carbamoyltransferase		1	198	F09	1	8006741722
111926	OG1RF_10100	arcB	ornithine carbamoyltransferase		1	196	G01	1	8006741269
111987	OG1RF_10100	arcB	ornithine carbamoyltransferase		1	173	H08	1	8006585879
112095	OG1RF_10100	arcB	ornithine carbamoyltransferase		1	176	B04	1	8006743282
112271	OG1RF_10100	arcB	ornithine carbamoyltransferase		1	195	D01	1	8006741465
112478	OG1RF_10100	arcB	ornithine carbamoyltransferase		2	39	C11		8006740771
112480	OG1RF_10100	arcB	ornithine carbamoyltransferase		2	33	A07		8006740551
112894				Intergenic_100_112816_112920	2	72	B06		8006548658
112897				Intergenic_100_112816_112920	1	183	H09	1	8006742315
113033	OG1RF_10101	arcC	carbamate kinase		1	232	E12	1	8006569239
113144	OG1RF_10101	arcC	carbamate kinase		1	182	E06	1	8006742537
113148	OG1RF_10101	arcC	carbamate kinase		1	170	E12	1	8006585234
113148	OG1RF_10101	arcC	carbamate kinase		1	5	B05		8006585233
113213	OG1RF_10101	arcC	carbamate kinase		1	195	D07	1	8006742032
113468	OG1RF_10101	arcC	carbamate kinase		1	237	F01	1	8006567913
113468	OG1RF_10101	arcC	carbamate kinase		1	126	G01		8006569833
113519	OG1RF_10101	arcC	carbamate kinase		1	181	H05	1	8006742105
113519	OG1RF_10101	arcC	carbamate kinase		1	22	G01		8006742153
113598	OG1RF_10101	arcC	carbamate kinase		1	230	C10	1	8006543550
113804	OG1RF_10101	arcC	carbamate kinase		2	14	G04		8006743221
113861				Intergenic_101_113854_113877	4	53	B11		8006549911
113861				Intergenic_101_113854_113877	1	202	C11	1	8006550510
114359	OG1RF_10102	ntcA	global nitrogen regulator NtcA		1	178	H02	1	8006743610
114405	OG1RF_10102	ntcA	global nitrogen regulator NtcA		2	34	F11		8006740423
114574				Intergenic_102_114571_114617	1	229	E04	1	8006540640
115306	OG1RF_10103		UIT3 family protein		2	68	A02		8006547970
115525	OG1RF_10103		UIT3 family protein		1	241	E06	1	8006567431
115723	OG1RF_10103		UIT3 family protein		1	179	D02	1	8006743820
116023	OG1RF_10103		UIT3 family protein		1	240	D04	1	8006570257
116082				Intergenic_103_116070_116159	1	215	G04	1	8006549236
116655	OG1RF_10104		ThiJ/PfpI family protein		2	75	A01		8006548833
116710	OG1RF_10104		ThiJ/PfpI family protein		4	9	A11		8006585803
116931	OG1RF_10105		ArsR family transcriptional regulator		1	203	H07	1	8006549883
117161	OG1RF_10105		ArsR family transcriptional regulator		1	223	B11	1	8006542700
117503	OG1RF_10106		oxidoreductase		1	224	H02	1	8006542525
117987	OG1RF_10106		oxidoreductase		1	240	D12	1	8006567952
118366	OG1RF_10106		oxidoreductase		1	204	F06	1	8006549738
119465	OG1RF_10107		family 20 glycosyl hydrolase		1	171	A01	1	8006585237
119465	OG1RF_10107		family 20 glycosyl hydrolase		2	6	A09		8006586089
119516	OG1RF_10107		family 20 glycosyl hydrolase		1	174	G06	1	8006585790
119543	OG1RF_10107		family 20 glycosyl hydrolase		1	220	C08	1	8006542035
119741	OG1RF_10107		family 20 glycosyl hydrolase		1	200	F06	1	8006550146
119798	OG1RF_10107		family 20 glycosyl hydrolase		1	196	C02	1	8006741349
119922	OG1RF_10107		family 20 glycosyl hydrolase		1	238	B06	1	8006570047
119922	OG1RF_10107		family 20 glycosyl hydrolase		1	159	H11		8006568607
120275	OG1RF_10107		family 20 glycosyl hydrolase		1	202	D04	1	8006550518
120508	OG1RF_10107		family 20 glycosyl hydrolase		2	9	F10		8006585862
120651	OG1RF_10107		family 20 glycosyl hydrolase		1	214	F09	1	8006549105
120707	OG1RF_10107		family 20 glycosyl hydrolase		1	209	G01	1	8006548099
120707	OG1RF_10107		family 20 glycosyl hydrolase		1	6	H11		8006586175
120913	OG1RF_10107		family 20 glycosyl hydrolase		1	182	F06	1	8006742538
120913	OG1RF_10107		family 20 glycosyl hydrolase		1	75	B04		8006548848
121072	OG1RF_10107		family 20 glycosyl hydrolase		1
121072	OG1RF_10107		family 20 glycosyl hydrolase		1	144	G11		8006567155
121603	OG1RF_10108		endoribonuclease L-PSP		1	196	E04	1	8006741364
121625	OG1RF_10108		endoribonuclease L-PSP		1	169	G02	1	8006585553
121719	OG1RF_10108		endoribonuclease L-PSP		2	1	B01		8006585613
121719	OG1RF_10108		endoribonuclease L-PSP		2	2	A12		8006585516
121822	OG1RF_10108		endoribonuclease L-PSP		2	65	E06		8006547830
122019	OG1RF_10108		endoribonuclease L-PSP		1	188	E04	1	8006740237
122213	OG1RF_10108		endoribonuclease L-PSP		1	218	C03	1	8006551170
123495	OG1RF_10110		GntR family transcriptional regulator		2	71	H06		8006548826
123553	OG1RF_10110		GntR family transcriptional regulator		1	200	E09	1	8006550118
123666	OG1RF_10110		GntR family transcriptional regulator		1	231	D07	1	8006543329
124677	OG1RF_10110		GntR family transcriptional regulator		2	30	F03		8006742623
124757				Intergenic_110_124687_124783	2	50	C11		8006741635
124757				Intergenic_110_124687_124783	2	50	B11		8006741623
125261	OG1RF_10111		ornithine cyclodeaminase/mu-crystallin family protein		1	201	B07	1	8006550123
125326	OG1RF_10111		ornithine cyclodeaminase/mu-crystallin family protein		1	229	D04	1	8006543197
125326	OG1RF_10111		ornithine cyclodeaminase/mu-crystallin family protein		1	120	E02		8006542930
125604	OG1RF_10111		ornithine cyclodeaminase/mu-crystallin family protein		1	189	A02	1	8006740633
125717	OG1RF_10111		ornithine cyclodeaminase/mu-crystallin family protein		1	211	F04	1	8006548650
125723	OG1RF_10111		ornithine cyclodeaminase/mu-crystallin family protein		1	173	C01	1	8006585815
125972	OG1RF_10112	phzF	phenazine biosynthesis protein PhzF		1	209	B02	1	8006548009
125999	OG1RF_10112	phzF	phenazine biosynthesis protein PhzF		1	201	A06	1	8006741686
126882	OG1RF_10113		cob(I)yrinic acid a,c-diamide adenosyltransferase		1	212	C04	1	8006548687
126934	OG1RF_10113		cob(I)yrinic acid a,c-diamide adenosyltransferase		3	12	A05		8006743333
127089	OG1RF_10113		cob(I)yrinic acid a,c-diamide adenosyltransferase		1	179	G11	1	8006743983
127443	OG1RF_10114		hypothetical protein		1	227	A12	1	8006540353
127443	OG1RF_10114		hypothetical protein		1	102	G05		8006540365
129645	OG1RF_10116	coaA	pantothenate kinase		2	55	F01		8006550429
130659				Intergenic_116_130561_130714	1	182	B04	1	8006742084
130741	OG1RF_10117		lipase/acylhydrolase		1	200	H10	1	8006549988
130747	OG1RF_10117		lipase/acylhydrolase		1	178	G03	1	8006743914
130894	OG1RF_10117		lipase/acylhydrolase		1	200	D02	1	8006550053
131384	OG1RF_10118	rsmc	methyltransferase domain protein		1	197	G02	1	8006741147
131895	OG1RF_10118	rsmc	methyltransferase domain protein		1	186	D01	1	8006742710
131968	OG1RF_10119	add	adenosine deaminase		1	181	E11	1	8006742175
131968	OG1RF_10119	add	adenosine deaminase		1	58	G06		8006549774
132069	OG1RF_10119	add	adenosine deaminase		1	180	B01	1	8006743818
132277	OG1RF_10119	add	adenosine deaminase		1	177	C02	1	8006743679
132414	OG1RF_10119	add	adenosine deaminase		1	208	C08	1	8006548144
132414	OG1RF_10119	add	adenosine deaminase		1	2	E06		8006585558
132918	OG1RF_10119	add	adenosine deaminase		1	198	G08	1	8006741712
132918	OG1RF_10119	add	adenosine deaminase		1	88	H04		8006556024
133704	OG1RF_10120		LacI family transcriptional regulator		1	183	B04	1	8006742281
134057	OG1RF_10120		LacI family transcriptional regulator		1	197	B11	1	8006741242
134212	OG1RF_10121	pdp	pyrimidine-nucleoside phosphorylase		2	24	H04		8006742456
134242	OG1RF_10121	pdp	pyrimidine-nucleoside phosphorylase		2	71	F04		8006548800
134242	OG1RF_10121	pdp	pyrimidine-nucleoside phosphorylase		1	213	H11	1	8006548823
134244	OG1RF_10121	pdp	pyrimidine-nucleoside phosphorylase		1	206	B09	1	8006547742
134247	OG1RF_10121	pdp	pyrimidine-nucleoside phosphorylase		1	202	F04	1	8006550403
134391	OG1RF_10121	pdp	pyrimidine-nucleoside phosphorylase		2	50	E12		8006741660
135095	OG1RF_10121	pdp	pyrimidine-nucleoside phosphorylase		1	198	E06	1	8006741309
135165	OG1RF_10121	pdp	pyrimidine-nucleoside phosphorylase		1	218	D10	1	8006551020
135714	OG1RF_10122	deoC	deoxyribose-phosphate aldolase		1	182	C08	1	8006742371
135756	OG1RF_10122	deoC	deoxyribose-phosphate aldolase		1	198	E03	1	8006741169
135756	OG1RF_10122	deoC	deoxyribose-phosphate aldolase		1	64	H10		8006548542
135830	OG1RF_10122	deoC	deoxyribose-phosphate aldolase		1	197	F11	1	8006741963
135996	OG1RF_10122	deoC	deoxyribose-phosphate aldolase		1	233	B03	1	8006569364
136275	OG1RF_10123	cdd	cytidine deaminase		3	61	E12		8006547722
136362	OG1RF_10123	cdd	cytidine deaminase		1	169	G12	1	8006585534
136366	OG1RF_10123	cdd	cytidine deaminase		1	177	A07	1	8006743322
136366	OG1RF_10123	cdd	cytidine deaminase		2	16	B03		8006743631
136751				Intergenic_123_136704_136798	2	38	F01		8006740989
136824	OG1RF_10124		ABC superfamily ATP binding cassette transporter, binding protein		1	209	B03	1	8006548139
136915	OG1RF_10124		ABC superfamily ATP binding cassette transporter, binding protein		2	79	A09		8006549225
136915	OG1RF_10124		ABC superfamily ATP binding cassette transporter, binding protein		2	80	A09		8006549129
137039	OG1RF_10124		ABC superfamily ATP binding cassette transporter, binding protein		1	176	H05	1	8006743291
137467	OG1RF_10124		ABC superfamily ATP binding cassette transporter, binding protein		1	182	E07	1	8006742551
137467	OG1RF_10124		ABC superfamily ATP binding cassette transporter, binding protein		1	99	H04		8006542584
137614	OG1RF_10124		ABC superfamily ATP binding cassette transporter, binding protein		2	17	C07		8006743551
137620	OG1RF_10124		ABC superfamily ATP binding cassette transporter, binding protein		1	170	H12	1	8006585224
137676	OG1RF_10124		ABC superfamily ATP binding cassette transporter, binding protein		1	220	C06	1	8006542014
137680	OG1RF_10124		ABC superfamily ATP binding cassette transporter, binding protein		1	200	D01	1	8006550050
137881				Intergenic_124_137873_137883	1	188	B01	1	8006740222
138059	OG1RF_10125		ABC superfamily ATP binding cassette transporter, binding protein		1	196	A10	1	8006741953
138175	OG1RF_10125		ABC superfamily ATP binding cassette transporter, binding protein		1	182	C02	1	8006742491
138204	OG1RF_10125		ABC superfamily ATP binding cassette transporter, binding protein		1	187	H02	1	8006740230
138391	OG1RF_10125		ABC superfamily ATP binding cassette transporter, binding protein		1	185	A02	1	8006742861
138524	OG1RF_10125		ABC superfamily ATP binding cassette transporter, binding protein		1	205	F09	1	8006550204
138878	OG1RF_10125		ABC superfamily ATP binding cassette transporter, binding protein		1
139155				Intergenic_125_139012_139216	2	45	A04		8006741316
139189				Intergenic_125_139012_139216	1	182	A11	1	8006742169
139299	OG1RF_10126		ABC superfamily ATP binding cassette transporter, ABC protein		1	195	C09	1	8006742060
139489	OG1RF_10126		ABC superfamily ATP binding cassette transporter, ABC protein		1	190	F11	1	8006741050
139761	OG1RF_10126		ABC superfamily ATP binding cassette transporter, ABC protein		1
139819	OG1RF_10126		ABC superfamily ATP binding cassette transporter, ABC protein		1	191	B07	1	8006740844
140251	OG1RF_10126		ABC superfamily ATP binding cassette transporter, ABC protein		1	213	E12	1	8006548824
140387	OG1RF_10126		ABC superfamily ATP binding cassette transporter, ABC protein		3	41	C05		8006741533
140533	OG1RF_10126		ABC superfamily ATP binding cassette transporter, ABC protein		1	183	C04	1	8006742282
140858	OG1RF_10127		ABC superfamily, ATP binding cassette transporter, membrane protein		2	45	F05		8006741377
141200	OG1RF_10127		ABC superfamily, ATP binding cassette transporter, membrane protein		1	195	A04	1	8006741998
141325	OG1RF_10127		ABC superfamily, ATP binding cassette transporter, membrane protein		1	213	D09	1	8006548994
141730	OG1RF_10127		ABC superfamily, ATP binding cassette transporter, membrane protein		1	216	D07	1	8006550922
141909	OG1RF_10127		ABC superfamily, ATP binding cassette transporter, membrane protein		3	56	A01		8006549793
142161	OG1RF_10128		ABC superfamily, ATP binding cassette transporter, membrane protein		1	181	B10	1	8006742236
142161	OG1RF_10128		ABC superfamily, ATP binding cassette transporter, membrane protein		2	36	F05		8006741089
142201	OG1RF_10128		ABC superfamily, ATP binding cassette transporter, membrane protein		1	201	F04	1	8006549953
142261	OG1RF_10128		ABC superfamily, ATP binding cassette transporter, membrane protein		1	204	H01	1	8006550201
142728	OG1RF_10128		ABC superfamily, ATP binding cassette transporter, membrane protein		1	214	H04	1	8006549495
142728	OG1RF_10128		ABC superfamily, ATP binding cassette transporter, membrane protein		1	78	H01		8006549397
142862	OG1RF_10128		ABC superfamily, ATP binding cassette transporter, membrane protein		2	66	F10		8006548134
143053				Intergenic_128_142865_143069	2	61	E11		8006547748
143096	OG1RF_10129		membrane protein		1	219	C11	1	8006542075
143295	OG1RF_10129		membrane protein		1	231	H07	1	8006543175
143295	OG1RF_10129		membrane protein		1	117	A10		8006543178
143420	OG1RF_10129		membrane protein		2	52	G06		8006550158
143539	OG1RF_10130		lipase		1	182	E01	1	8006742439
143539	OG1RF_10130		lipase		1	48	E12		8006741180
143699	OG1RF_10130		lipase		2	142	D08		8006567308
143699	OG1RF_10130		lipase		1	178	C05	1	8006743948
144852	OG1RF_10131		hypothetical protein		1	221	C11	1	8006542310
145448				Intergenic_132_145302_145606	1	232	F11	1	8006569430
145560				Intergenic_132_145302_145606	1	223	A01	1	8006542711
145578				Intergenic_132_145302_145606	1	171	C12	1	8006586106
145582				Intergenic_132_145302_145606	2	50	G07		8006741679
145582				Intergenic_132_145302_145606	1	230	G12	1	8006543009
145582				Intergenic_132_145302_145606	1	87	C09		8006551361
145626	OG1RF_10133	deoB	phosphopentomutase		1	241	A04	1	8006568326
146162	OG1RF_10133	deoB	phosphopentomutase		1	213	C10	1	8006549006
146642	OG1RF_10133	deoB	phosphopentomutase		1	212	E01	1	8006549044
146896	OG1RF_10134	deoD	purine-nucleoside phosphorylase		1	234	H07	1	8006569445
146896	OG1RF_10134	deoD	purine-nucleoside phosphorylase		1	2	F09		8006585573
146924	OG1RF_10134	deoD	purine-nucleoside phosphorylase		3	51	G02		8006550058
147045	OG1RF_10134	deoD	purine-nucleoside phosphorylase		2	94	F01		8006542269
147153	OG1RF_10134	deoD	purine-nucleoside phosphorylase		1	191	H02	1	8006740897
147153	OG1RF_10134	deoD	purine-nucleoside phosphorylase		2	70	F08		8006547940
147153	OG1RF_10134	deoD	purine-nucleoside phosphorylase		1	140	F12		8006570408
147155	OG1RF_10134	deoD	purine-nucleoside phosphorylase		1	223	H02	1	8006542355
147366	OG1RF_10134	deoD	purine-nucleoside phosphorylase		1	206	C11	1	8006547683
147448	OG1RF_10134	deoD	purine-nucleoside phosphorylase		1	231	F02	1	8006543276
147762	OG1RF_10135		purine nucleoside phosphorylase		1	206	D02	1	8006548619
147779	OG1RF_10135		purine nucleoside phosphorylase		1	181	C08	1	8006742151
147856	OG1RF_10135		purine nucleoside phosphorylase		2	34	H06		8006740442
147856	OG1RF_10135		purine nucleoside phosphorylase		1	183	C02	1	8006742447
147992	OG1RF_10135		purine nucleoside phosphorylase		1	176	D08	1	8006743327
148111	OG1RF_10135		purine nucleoside phosphorylase		1	175	B09	1	8006743422
148181	OG1RF_10135		purine nucleoside phosphorylase		1	223	B01	1	8006542363
148435	OG1RF_10136		iron (Fe3+) ABC superfamily ATP binding cassette transporter, binding protein		2	56	B04		8006549808
148443	OG1RF_10136		iron (Fe3+) ABC superfamily ATP binding cassette transporter, binding protein		1	177	A04	1	8006743068
148898	OG1RF_10136		iron (Fe3+) ABC superfamily ATP binding cassette transporter, binding protein		1	238	C07	1	8006570637
148945	OG1RF_10136		iron (Fe3+) ABC superfamily ATP binding cassette transporter, binding protein		1	217	G04	1	8006549573
149470				Intergenic_136_149311_149540	1	222	H10	1	8006541977
149572	OG1RF_10137		ABC superfamily ATP binding cassette transporter, ABC protein		1	228	E01	1	8006540022
149572	OG1RF_10137		ABC superfamily ATP binding cassette transporter, ABC protein		2	28	G01		8006742825
149810	OG1RF_10137		ABC superfamily ATP binding cassette transporter, ABC protein		1	169	H06	1	8006585652
149901	OG1RF_10137		ABC superfamily ATP binding cassette transporter, ABC protein		1	179	F05	1	8006743871
149905	OG1RF_10137		ABC superfamily ATP binding cassette transporter, ABC protein		1	200	H05	1	8006549920
150023	OG1RF_10137		ABC superfamily ATP binding cassette transporter, ABC protein		1	234	G04	1	8006569555
150888	OG1RF_10138		iron (Fe3+) ABC superfamily ATP binding cassette transporter, membrane protein		1	171	G10	1	8006585311
151347	OG1RF_10138		iron (Fe3+) ABC superfamily ATP binding cassette transporter, membrane protein		1	189	E10	1	8006740419
151439	OG1RF_10139	fhuG	iron ABC superfamily ATP binding cassette transporter, membrane protein		1	194	C02	1	8006741599
151439	OG1RF_10139	fhuG	iron ABC superfamily ATP binding cassette transporter, membrane protein		1	43	A11		8006741419
151460	OG1RF_10139	fhuG	iron ABC superfamily ATP binding cassette transporter, membrane protein		1	233	A12	1	8006569640
151850	OG1RF_10139	fhuG	iron ABC superfamily ATP binding cassette transporter, membrane protein		2	92	H04		8006542008
152539	OG1RF_10140	adh3	putative alcohol dehydrogenase (NADP(+))		2	25	D08		8006742316
152560	OG1RF_10140	adh3	putative alcohol dehydrogenase (NADP(+))		1	188	F08	1	8006740571
152584	OG1RF_10140	adh3	putative alcohol dehydrogenase (NADP(+))		1	223	D07	1	8006542723
152663	OG1RF_10140	adh3	putative alcohol dehydrogenase (NADP(+))		1	215	E04	1	8006549228
152663	OG1RF_10140	adh3	putative alcohol dehydrogenase (NADP(+))		1	80	A12		8006549132
153467	OG1RF_10140	adh3	putative alcohol dehydrogenase (NADP(+))		1	222	A06	1	8006542218
153731	OG1RF_10141	gpmA	phosphoglycerate mutase		1	195	F05	1	8006741503
154632	OG1RF_10142		resolvase family site-specific recombinase		1	192	F03	1	8006740759
154636	OG1RF_10142		resolvase family site-specific recombinase		1	172	F04	1	8006585925
154704	OG1RF_10142		resolvase family site-specific recombinase		1	202	A07	1	8006549958
154704	OG1RF_10142		resolvase family site-specific recombinase		1	141	G05		8006567437
154706	OG1RF_10142		resolvase family site-specific recombinase		3	45	B10		8006741334
154990	OG1RF_10142		resolvase family site-specific recombinase		1	183	A09	1	8006742378
155182				Intergenic_142_155165_155205	1	210	A05	1	8006547884
155458	OG1RF_10143	rpiA	ribose-5-phosphate isomerase		1	237	B03	1	8006567849
161788				Intergenic_148_161679_161847	1	236	C11	1	8006567029
161826				Intergenic_148_161679_161847	1	169	F01	1	8006585544
162016	OG1RF_10149	cfa	cyclopropane-fatty-acyl-phospholipid synthase		1	189	D06	1	8006740380
162142	OG1RF_10149	cfa	cyclopropane-fatty-acyl-phospholipid synthase		1	201	C10	1	8006550172
162539	OG1RF_10149	cfa	cyclopropane-fatty-acyl-phospholipid synthase		1	236	A08	1	8006570611
163009	OG1RF_10149	cfa	cyclopropane-fatty-acyl-phospholipid synthase		1	212	A01	1	8006549027
177825	OG1RF_10179	oxaA	inner membrane protein OxaA		1	203	G03	1	8006550318
177825	OG1RF_10179	oxaA	inner membrane protein OxaA		2	154	H09		8006568125
177966				Intergenic_179_177966_177981	1	235	D10	1	8006569484
178177	OG1RF_10180		hypothetical protein		1	238	F02	1	8006570375
179682	OG1RF_10181		M20D family peptidase		1	237	D05	1	8006567283
180062	OG1RF_10181		M20D family peptidase		1	219	C05	1	8006551191
180294	OG1RF_10181		M20D family peptidase		1	232	G10	1	8006569192
184209				Intergenic_186_184183_184314	3	40	E01		8006740689
184362	OG1RF_10187	brnQ	LIVCS family branched chain amino acid:cation symporter		1	216	E01	1	8006548846
184524	OG1RF_10187	brnQ	LIVCS family branched chain amino acid:cation symporter		2	2	B01		8006585517
184526	OG1RF_10187	brnQ	LIVCS family branched chain amino acid:cation symporter		2	63	H01		8006548245
184526	OG1RF_10187	brnQ	LIVCS family branched chain amino acid:cation symporter		2	63	G01		8006548233
184913	OG1RF_10187	brnQ	LIVCS family branched chain amino acid:cation symporter		2	33	H10		8006740638
184913	OG1RF_10187	brnQ	LIVCS family branched chain amino acid:cation symporter		1	194	G11	1	8006741428
185070	OG1RF_10187	brnQ	LIVCS family branched chain amino acid:cation symporter		1	192	G06	1	8006740799
185574	OG1RF_10187	brnQ	LIVCS family branched chain amino acid:cation symporter		1	185	D05	1	8006742662
186400				Intergenic_188_186253_186425	1	190	D08	1	8006740342
186547	OG1RF_10189		decarboxylase		1	220	H05	1	8006542083
186547	OG1RF_10189		decarboxylase		1	84	E05		8006550709
186837	OG1RF_10189		decarboxylase		1	173	D11	1	8006585973
187550	OG1RF_10190		ABC superfamily ATP binding cassette transporter, ABC protein		1	224	F09	1	8006542125
187608	OG1RF_10190		ABC superfamily ATP binding cassette transporter, ABC protein		2	12	A07		8006743335
187922	OG1RF_10191		amino acid ABC superfamily ATP binding cassette transporter, membrane protein		1	191	A12	1	8006741041
188079	OG1RF_10191		amino acid ABC superfamily ATP binding cassette transporter, membrane protein		1	178	D09	1	8006743549
188204	OG1RF_10191		amino acid ABC superfamily ATP binding cassette transporter, membrane protein		1	205	D10	1	8006547767
188339	OG1RF_10191		amino acid ABC superfamily ATP binding cassette transporter, membrane protein		2	46	A09		8006741225
188804	OG1RF_10191		amino acid ABC superfamily ATP binding cassette transporter, membrane protein		2	45	G11		8006741395
189550				Intergenic_191_189448_189948	2	17	C01		8006743545
189550				Intergenic_191_189448_189948	1	180	F05	1	8006742200
189950	OG1RF_10192		hypothetical protein		1	182	C10	1	8006742392
190003	OG1RF_10192		hypothetical protein		1	225	B02	1	8006542422
190327	OG1RF_10193		hypothetical protein		1	196	G04	1	8006741366
190331	OG1RF_10193		hypothetical protein		2	72	A06		8006548646
190335	OG1RF_10193		hypothetical protein		1	190	F04	1	8006741111
190394	OG1RF_10193		hypothetical protein		1	207	D05	1	8006548180
190781	OG1RF_10194		silent information regulator 2 (Sir2) protein		1	191	G08	1	8006740963
190781	OG1RF_10194		silent information regulator 2 (Sir2) protein		1	38	F11		8006740999
191182	OG1RF_10195		maltose O-acetyltransferase		1	171	A05	1	8006585270
191268	OG1RF_10195		maltose O-acetyltransferase		1	201	H08	1	8006550505
191268	OG1RF_10195		maltose O-acetyltransferase		1	16	A03		8006743619
191441	OG1RF_10195		maltose O-acetyltransferase		1	173	A11	1	8006585983
191590	OG1RF_10195		maltose O-acetyltransferase		1	182	E11	1	8006742406
192054	OG1RF_10196		transcriptional regulator		1	202	E04	1	8006550539
192163	OG1RF_10196		transcriptional regulator		1	190	E01	1	8006741076
192216	OG1RF_10196		transcriptional regulator		2	42	A07		8006741991
192423	OG1RF_10196		transcriptional regulator		1	217	H11	1	8006549400
192672				Intergenic_196_192505_192732	1	209	E03	1	8006548022
192676				Intergenic_196_192505_192732	1	206	A08	1	8006547732
192689				Intergenic_196_192505_192732	1	232	C04	1	8006543167
192837	OG1RF_10197	amiD	N-acetylmuramoyl-L-alanine amidase		1	204	A10	1	8006550233
193421	OG1RF_10197	amiD	N-acetylmuramoyl-L-alanine amidase		1	198	A04	1	8006741765
193421	OG1RF_10197	amiD	N-acetylmuramoyl-L-alanine amidase		1	49	H08		8006741788
193917	OG1RF_10197	amiD	N-acetylmuramoyl-L-alanine amidase		1	221	C09	1	8006542256
194088	OG1RF_10197	amiD	N-acetylmuramoyl-L-alanine amidase		1	184	A06	1	8006742992
195347	OG1RF_10198	aldA	aldehyde dehydrogenase		1	174	A12	1	8006585724
195426	OG1RF_10198	aldA	aldehyde dehydrogenase		1	233	C11	1	8006569101
195430	OG1RF_10198	aldA	aldehyde dehydrogenase		1	239	D03	1	8006567924
195430	OG1RF_10198	aldA	aldehyde dehydrogenase		1	50	G12		8006741684
195430	OG1RF_10198	aldA	aldehyde dehydrogenase		2	51	A01		8006549985
195430	OG1RF_10198	aldA	aldehyde dehydrogenase		1	87	A01		8006551329
195582	OG1RF_10198	aldA	aldehyde dehydrogenase		1	183	F03	1	8006742959
195648	OG1RF_10198	aldA	aldehyde dehydrogenase		2	24	B06		8006742386
196398	OG1RF_10199	ldh1	L-lactate dehydrogenase		1	199	H03	1	8006550033
196692	OG1RF_10199	ldh1	L-lactate dehydrogenase		1	187	H08	1	8006740153
196781	OG1RF_10199	ldh1	L-lactate dehydrogenase		1	182	B06	1	8006742109
196853	OG1RF_10199	ldh1	L-lactate dehydrogenase		4	57	C01		8006550297
197122	OG1RF_10199	ldh1	L-lactate dehydrogenase		2	67	H02		8006548438
197148	OG1RF_10199	ldh1	L-lactate dehydrogenase		1	219	G12	1	8006551158
197148	OG1RF_10199	ldh1	L-lactate dehydrogenase		1	89	G09		8006551217
197152	OG1RF_10199	ldh1	L-lactate dehydrogenase		1	215	B05	1	8006549410
198084	OG1RF_10200	pth	aminoacyl-tRNA hydrolase		2	50	B03		8006741615
198318	OG1RF_10201	trcF	transcription-repair coupling factor		2	79	B03		8006549231
199475	OG1RF_10201	trcF	transcription-repair coupling factor		1	174	C07	1	8006743431
199682	OG1RF_10201	trcF	transcription-repair coupling factor		1	169	G07	1	8006585665
199682	OG1RF_10201	trcF	transcription-repair coupling factor		1	157	A04		8006568708
199727	OG1RF_10201	trcF	transcription-repair coupling factor		1	178	C01	1	8006743906
199735	OG1RF_10201	trcF	transcription-repair coupling factor		1	173	F09	1	8006585885
200651	OG1RF_10201	trcF	transcription-repair coupling factor		2	12	F01		8006743389
200700	OG1RF_10201	trcF	transcription-repair coupling factor		1	231	D09	1	8006543703
200748	OG1RF_10201	trcF	transcription-repair coupling factor		2	54	A10		8006550474
200748	OG1RF_10201	trcF	transcription-repair coupling factor		1	177	E09	1	8006743132
200748	OG1RF_10201	trcF	transcription-repair coupling factor		2	63	H08		8006548252
200748	OG1RF_10201	trcF	transcription-repair coupling factor		1	12	G04		8006743404
200794	OG1RF_10201	trcF	transcription-repair coupling factor		1	216	C09	1	8006550966
200951	OG1RF_10201	trcF	transcription-repair coupling factor		1	206	E02	1	8006547731
201128	OG1RF_10201	trcF	transcription-repair coupling factor		1	171	H09	1	8006585304
201239	OG1RF_10201	trcF	transcription-repair coupling factor		1	200	G01	1	8006550169
201308	OG1RF_10201	trcF	transcription-repair coupling factor		1	222	G09	1	8006541966
201960	OG1RF_10202		polysaccharide biosynthesis family protein		1	208	D10	1	8006547813
201960	OG1RF_10202		polysaccharide biosynthesis family protein		1	36	E12		8006741084
201962	OG1RF_10202		polysaccharide biosynthesis family protein		1	202	H05	1	8006549838
202033	OG1RF_10202		polysaccharide biosynthesis family protein		1	169	D07	1	8006585670
202200	OG1RF_10202		polysaccharide biosynthesis family protein		1	230	B06	1	8006540584
202313	OG1RF_10202		polysaccharide biosynthesis family protein		1	224	A04	1	8006542668
202425	OG1RF_10202		polysaccharide biosynthesis family protein		2	17	B11		8006743543
202425	OG1RF_10202		polysaccharide biosynthesis family protein		1	177	G04	1	8006743700
202427	OG1RF_10202		polysaccharide biosynthesis family protein		1	206	B01	1	8006547752
202429	OG1RF_10202		polysaccharide biosynthesis family protein		1	209	F05	1	8006548125
202509	OG1RF_10202		polysaccharide biosynthesis family protein		1	174	A07	1	8006585872
202757	OG1RF_10202		polysaccharide biosynthesis family protein		1	207	A02	1	8006548594
203489	OG1RF_10203		heat shock protein		2	55	E09		8006550425
203563	OG1RF_10203		heat shock protein		1	199	F04	1	8006741657
206515	OG1RF_10208	hpt	hypoxanthine phosphoribosyltransferase		2	39	E09		8006740793
209163				Intergenic_209_209112_209272	1	216	E05	1	8006549570
209168				Intergenic_209_209112_209272	2	92	D02		8006541958
209171				Intergenic_209_209112_209272	1	190	E08	1	8006740343
210097	OG1RF_10210	hslO	chaperonin HslO		3	67	C11		8006548387
210123	OG1RF_10210	hslO	chaperonin HslO		2	24	H08		8006742460
210180				Intergenic_210_210170_210180	1	193	B09	1	8006740641
210360	OG1RF_10211	dus	tRNA-dihydrouridine synthase		2	10	A09		8006585705
210474	OG1RF_10211	dus	tRNA-dihydrouridine synthase		1	188	C08	1	8006740159
210632	OG1RF_10211	dus	tRNA-dihydrouridine synthase		2	44	C10		8006741922
210829	OG1RF_10211	dus	tRNA-dihydrouridine synthase		1	173	H01	1	8006585812
211136	OG1RF_10211	dus	tRNA-dihydrouridine synthase		1	208	D01	1	8006547782
212924				Intergenic_212_212770_213428	1	194	H11	1	8006741429
213008				Intergenic_212_212770_213428	2	72	G02		8006548714
213010				Intergenic_212_212770_213428	2	10	D08		8006585740
213066				Intergenic_212_212770_213428	2	60	C02		8006549626
213473	OG1RF_r10001		16S ribosomal RNA		4	61	C12		8006547728
213473	OG1RF_r10001		16S ribosomal RNA		3	140	B02		8006570350
213688	OG1RF_r10001		16S ribosomal RNA		4	66	G11		8006548147
213925	OG1RF_r10001		16S ribosomal RNA		4	7	E05		8006586037
214146	OG1RF_r10001		16S ribosomal RNA		4	36	F11		8006741095
214228	OG1RF_r10001		16S ribosomal RNA		4	80	G03		8006549195
215041				Intergenic_213_214978_215898	3	15	B11		8006743063
215212				Intergenic_213_214978_215898	1	185	C09	1	8006742801
215729				Intergenic_213_214978_215898	3	15	B11		8006743063
215989	OG1RF_r10002		23S ribosomal RNA		5	7	G09		8006586065
215989	OG1RF_r10002		23S ribosomal RNA		3	8	G09		8006585969
215989	OG1RF_r10002		23S ribosomal RNA		5	8	H09		8006585981
216059	OG1RF_r10002		23S ribosomal RNA		4	18	G11		8006743987
216059	OG1RF_r10002		23S ribosomal RNA		4	76	F11		8006549575
216063	OG1RF_r10002		23S ribosomal RNA	Intergenic_215_216060_218907	4	74	D10		8006548974
216063	OG1RF_r10002		23S ribosomal RNA	Intergenic_215_216060_218907	4	24	D05		8006742409
216101	OG1RF_r10002		23S ribosomal RNA	Intergenic_215_216060_218907	5	24	D07		8006742411
216438	OG1RF_r10002		23S ribosomal RNA	Intergenic_215_216060_218907	5	5	G10		8006585298
216947	OG1RF_r10002		23S ribosomal RNA	Intergenic_215_216060_218907	4	33	E05		8006740597
216949	OG1RF_r10002		23S ribosomal RNA	Intergenic_215_216060_218907	4	83	F06		8006550818
216954	OG1RF_r10002		23S ribosomal RNA	Intergenic_215_216060_218907	4	5	G03		8006585291
216988	OG1RF_r10002		23S ribosomal RNA	Intergenic_215_216060_218907	4	28	C04		8006742843
217193	OG1RF_r10002		23S ribosomal RNA	Intergenic_215_216060_218907	4	14	H10		8006743151
217193	OG1RF_r10002		23S ribosomal RNA	Intergenic_215_216060_218907	4	15	A11		8006743051
217824	OG1RF_r10002		23S ribosomal RNA	Intergenic_215_216060_218907	3	155	F08		8006568004
218598	OG1RF_r10002		23S ribosomal RNA	Intergenic_215_216060_218907	4	147	G09		8006567825
218633	OG1RF_r10002		23S ribosomal RNA	Intergenic_215_216060_218907	4	25	A08		8006742280
218633	OG1RF_r10002		23S ribosomal RNA	Intergenic_215_216060_218907	4	66	A03		8006548067
218742	OG1RF_r10002		23S ribosomal RNA	Intergenic_215_216060_218907	4	69	C07		8006548328
218742	OG1RF_r10002		23S ribosomal RNA	Intergenic_215_216060_218907	4	16	E12		8006743676
221639				Intergenic_241_221347_221667	1	223	C05	1	8006542279
222347	OG1RF_10213	licT	transcription antiterminator LicT		1	226	D08	1	8006540517
222574	OG1RF_10214	bglP	phosphotransferase system (PTS) beta-glucoside-specific enzyme IIBCA component		1	203	H12	1	8006550361
222741	OG1RF_10214	bglP	phosphotransferase system (PTS) beta-glucoside-specific enzyme IIBCA component		1	228	B02	1	8006543437
222822	OG1RF_10214	bglP	phosphotransferase system (PTS) beta-glucoside-specific enzyme IIBCA component		1	213	H12	1	8006549046
222987	OG1RF_10214	bglP	phosphotransferase system (PTS) beta-glucoside-specific enzyme IIBCA component		1	220	G10	1	8006555980
223603	OG1RF_10214	bglP	phosphotransferase system (PTS) beta-glucoside-specific enzyme IIBCA component		2	14	C05		8006743229
223771	OG1RF_10214	bglP	phosphotransferase system (PTS) beta-glucoside-specific enzyme IIBCA component		1	219	B09	1	8006551520
223912	OG1RF_10214	bglP	phosphotransferase system (PTS) beta-glucoside-specific enzyme IIBCA component		1	238	G12	1	8006568404
224406	OG1RF_10214	bglP	phosphotransferase system (PTS) beta-glucoside-specific enzyme IIBCA component		1	189	G10	1	8006740421
224406	OG1RF_10214	bglP	phosphotransferase system (PTS) beta-glucoside-specific enzyme IIBCA component		2	42	B09		8006742005
224984	OG1RF_10215	arb	6-phospho-beta-glucosidase		1	226	H10	1	8006542449
225049	OG1RF_10215	arb	6-phospho-beta-glucosidase		1	169	D11	1	8006585531
225282	OG1RF_10215	arb	6-phospho-beta-glucosidase		1	233	H03	1	8006570261
226215	OG1RF_10216	bglA	6-phospho-beta-glucosidase		1	180	D07	1	8006742228
226215	OG1RF_10216	bglA	6-phospho-beta-glucosidase		1	23	G06		8006742542
226218	OG1RF_10216	bglA	6-phospho-beta-glucosidase		1	215	D01	1	8006549170
226231	OG1RF_10216	bglA	6-phospho-beta-glucosidase		1	175	H03	1	8006743332
226952	OG1RF_10216	bglA	6-phospho-beta-glucosidase		1	200	G11	1	8006549907
227216	OG1RF_10216	bglA	6-phospho-beta-glucosidase		1	217	F06	1	8006551332
227293	OG1RF_10216	bglA	6-phospho-beta-glucosidase		1	223	G11	1	8006542284
227740	OG1RF_10217		phosphoglycerate mutase		1	171	D10	1	8006586086
227740	OG1RF_10217		phosphoglycerate mutase		1	8	A06		8006585894
228153	OG1RF_10217		phosphoglycerate mutase		1	190	A05	1	8006740308
228552				Intergenic_246_228293_229273	1	228	D05	1	8006543540
228602				Intergenic_246_228293_229273	1	227	H10	1	8006542780
228602				Intergenic_246_228293_229273	1	52	C12		8006550116
228695				Intergenic_246_228293_229273	1	225	G06	1	8006542739
228710				Intergenic_246_228293_229273	1	225	H10	1	8006542804
228743				Intergenic_246_228293_229273	2	61	H09		8006547775
228830				Intergenic_246_228293_229273	1	239	A10	1	8006568389
228882				Intergenic_246_228293_229273	1	186	H01	1	8006742704
228882				Intergenic_246_228293_229273	1	31	B12		8006740088
229062				Intergenic_246_228293_229273	1	213	A09	1	8006548973
229123				Intergenic_246_228293_229273	1	234	H04	1	8006569883
229661	OG1RF_10218		thioesterase		1	180	C03	1	8006742185
229833	OG1RF_10218		thioesterase		2	51	C08		8006550016
230401	OG1RF_10219		methylphosphotriester-DNA alkyltransferase		1	214	H06	1	8006548861
230401	OG1RF_10219		methylphosphotriester-DNA alkyltransferase		1	75	H04		8006548920
230499	OG1RF_10219		methylphosphotriester-DNA alkyltransferase		1	226	G06	1	8006542482
231313	OG1RF_10220	ogt	methylated-DNA--protein-cysteine methyltransferase		2	44	B10		8006741910
231354	OG1RF_10221	tag	DNA-3-methyladenine glycosylase I		1	212	H05	1	8006548267
231803	OG1RF_10221	tag	DNA-3-methyladenine glycosylase I		1	172	C08	1	8006586005
231980	OG1RF_10222		HD domain-containing protein		1	186	G11	1	8006742641
232046	OG1RF_10222		HD domain-containing protein		2	40	B08		8006740660
232063	OG1RF_10222		HD domain-containing protein		2	76	B08		8006549524
232190	OG1RF_10222		HD domain-containing protein		1	210	B08	1	8006548272
232397	OG1RF_10222		HD domain-containing protein		1	201	C05	1	8006550160
232429	OG1RF_10222		HD domain-containing protein		1	199	E01	1	8006741616
232569				Intergenic_251_232545_232686	1	240	C11	1	8006570696
232675				Intergenic_251_232545_232686	1	234	H06	1	8006569515
232675				Intergenic_251_232545_232686	1	22	B10		8006742102
232686				Intergenic_251_232545_232686	3	61	F10		8006547737
232850	OG1RF_10223		hypothetical protein		1	206	C02	1	8006547698
232850	OG1RF_10223		hypothetical protein		1	119	A09		8006542985
233303	OG1RF_10223		hypothetical protein		1	221	H03	1	8006551109
233578	OG1RF_10223		hypothetical protein		1	208	G07	1	8006548095
233578	OG1RF_10223		hypothetical protein		1	10	H05		8006585785
236967				Intergenic_256_236888_237031	1	190	C09	1	8006740401
236995				Intergenic_256_236888_237031	1	204	E09	1	8006549716
237031				Intergenic_256_236888_237031	1	233	H07	1	8006569045
237094	OG1RF_10228	pyrDA	dihydroorotate oxidase		1	176	H02	1	8006743213
237136	OG1RF_10228	pyrDA	dihydroorotate oxidase		3	19	H06		8006743898
237321	OG1RF_10228	pyrDA	dihydroorotate oxidase		1	229	C01	1	8006543235
237867	OG1RF_10228	pyrDA	dihydroorotate oxidase		2	93	E07		8006542359
237918	OG1RF_10228	pyrDA	dihydroorotate oxidase		1	218	D07	1	8006551424
238418	OG1RF_10229		fibronectin-binding protein		3	68	F02		8006548030
238716	OG1RF_10229		fibronectin-binding protein		1	176	B11	1	8006743196
238742	OG1RF_10229		fibronectin-binding protein		1	215	B07	1	8006549273
238742	OG1RF_10229		fibronectin-binding protein		1	80	E08		8006549176
238762	OG1RF_10229		fibronectin-binding protein		1	176	E10	1	8006743205
238766	OG1RF_10229		fibronectin-binding protein		1	171	H04	1	8006586152
238766	OG1RF_10229		fibronectin-binding protein		2	15	F11		8006743111
238896				Intergenic_258_238833_239186	1	177	B07	1	8006743103
239448	OG1RF_10230	efp	elongation factor P		1	237	B11	1	8006568541
239448	OG1RF_10230	efp	elongation factor P		1	165	C05		8006541469
239518	OG1RF_10230	efp	elongation factor P		1	212	E06	1	8006548265
239727	OG1RF_10230	efp	elongation factor P		1	239	C03	1	8006567022
239967	OG1RF_10231		hypothetical protein		1	187	F09	1	8006740162
240126				Intergenic_260_240055_240143	2	60	A09		8006549609
240215	OG1RF_10232	srpG	cysteine synthase		1	231	A08	1	8006543331
241006	OG1RF_10232	srpG	cysteine synthase		1	225	E01	1	8006542785
241476	OG1RF_10233	metC	cystathionine gamma-synthase		1	241	D11	1	8006567323
242006	OG1RF_10233	metC	cystathionine gamma-synthase		1	174	H01	1	8006585721
242475	OG1RF_10234	celA	6-phospho-beta-glucosidase		1	192	C09	1	8006740969
242501	OG1RF_10234	celA	6-phospho-beta-glucosidase		1	204	D10	1	8006549700
242759	OG1RF_10234	celA	6-phospho-beta-glucosidase		1	171	E09	1	8006585299
242952	OG1RF_10234	celA	6-phospho-beta-glucosidase		1	174	D06	1	8006585787
243056	OG1RF_10234	celA	6-phospho-beta-glucosidase		2	67	E09		8006548409
243060	OG1RF_10234	celA	6-phospho-beta-glucosidase		2	66	H05		8006548153
243131	OG1RF_10234	celA	6-phospho-beta-glucosidase		1	173	C10	1	8006585972
243574	OG1RF_10234	celA	6-phospho-beta-glucosidase		1	174	A02	1	8006585821
243776	OG1RF_10235	celB	PTS family lactose-N,N'-diacetylchitobiose-beta-glucoside (lac) porter component IIBC		1	226	F02	1	8006542616
243808	OG1RF_10235	celB	PTS family lactose-N,N'-diacetylchitobiose-beta-glucoside (lac) porter component IIBC		1	240	G11	1	8006567293
243808	OG1RF_10235	celB	PTS family lactose-N,N'-diacetylchitobiose-beta-glucoside (lac) porter component IIBC		1	142	H05		8006567353
243870	OG1RF_10235	celB	PTS family lactose-N,N'-diacetylchitobiose-beta-glucoside (lac) porter component IIBC		1	202	H11	1	8006549896
243912	OG1RF_10235	celB	PTS family lactose-N,N'-diacetylchitobiose-beta-glucoside (lac) porter component IIBC		1	239	A01	1	8006570056
244580	OG1RF_10235	celB	PTS family lactose-N,N'-diacetylchitobiose-beta-glucoside (lac) porter component IIBC		1	173	B01	1	8006585814
244774	OG1RF_10235	celB	PTS family lactose-N,N'-diacetylchitobiose-beta-glucoside (lac) porter component IIBC		1	176	B08	1	8006743323
244774	OG1RF_10235	celB	PTS family lactose-N,N'-diacetylchitobiose-beta-glucoside (lac) porter component IIBC		1	50	D10		8006741646
245097				Intergenic_264_245040_245212	1	188	G05	1	8006740249
245101				Intergenic_264_245040_245212	1	241	A03	1	8006568126
245101				Intergenic_264_245040_245212	1	59	F05		8006550241
245101				Intergenic_264_245040_245212	1	91	F05		8006542081
245107				Intergenic_264_245040_245212	1	229	C07	1	8006540046
245107				Intergenic_264_245040_245212	1	165	H01		8006541525
245214	OG1RF_10236		RpiR family transcriptional regulator		1	174	H08	1	8006743451
245231	OG1RF_10236		RpiR family transcriptional regulator		1	199	A01	1	8006741846
245231	OG1RF_10236		RpiR family transcriptional regulator		1	68	G03		8006548043
245305	OG1RF_10236		RpiR family transcriptional regulator		1	202	F08	1	8006550428
245349	OG1RF_10236		RpiR family transcriptional regulator		1	201	E04	1	8006549924
245349	OG1RF_10236		RpiR family transcriptional regulator		1	7	F09		8006586053
245500	OG1RF_10236		RpiR family transcriptional regulator		1	233	H12	1	8006568837
245623	OG1RF_10236		RpiR family transcriptional regulator		1	215	G06	1	8006548918
246066				Intergenic_265_245975_246172	1	194	C03	1	8006740697
246192	OG1RF_10237		riboflavin biosynthesis protein RibD domain protein		1	195	A09	1	8006742058
246310	OG1RF_10237		riboflavin biosynthesis protein RibD domain protein		2	75	E03		8006548883
246665	OG1RF_10237		riboflavin biosynthesis protein RibD domain protein		1	203	D03	1	8006549835
246768				Intergenic_266_246764_246852	1	233	B02	1	8006569042
246922	OG1RF_10238	ntpJ	H(+)-transporting two-sector ATPase		1	170	G10	1	8006585493
246922	OG1RF_10238	ntpJ	H(+)-transporting two-sector ATPase		1	163	A01		8006541249
246924	OG1RF_10238	ntpJ	H(+)-transporting two-sector ATPase		1	207	G07	1	8006550252
246924	OG1RF_10238	ntpJ	H(+)-transporting two-sector ATPase		1	68	H11		8006548063
246989	OG1RF_10238	ntpJ	H(+)-transporting two-sector ATPase		1	221	F11	1	8006542091
247482	OG1RF_10238	ntpJ	H(+)-transporting two-sector ATPase		3	29	G06		8006742734
248027	OG1RF_10238	ntpJ	H(+)-transporting two-sector ATPase		1	221	B06	1	8006541943
248417	OG1RF_10239	napA	periplasmic nitrate reductase NapA		1	227	H08	1	8006540206
248417	OG1RF_10239	napA	periplasmic nitrate reductase NapA		1	103	C04		8006540220
249722	OG1RF_10240	copY	transcriptional repressor CopY		1	184	G05	1	8006742916
250500	OG1RF_10241	actP	copper-exporting ATPase		1	224	H10	1	8006542136
250558	OG1RF_10241	actP	copper-exporting ATPase		1	194	A08	1	8006741526
250575	OG1RF_10241	actP	copper-exporting ATPase		1	183	E11	1	8006742345
250669	OG1RF_10241	actP	copper-exporting ATPase		2	45	C02		8006741338
250778	OG1RF_10241	actP	copper-exporting ATPase		1	229	F06	1	8006543701
252339	OG1RF_10241	actP	copper-exporting ATPase		1	213	G12	1	8006549029
252339	OG1RF_10241	actP	copper-exporting ATPase		1	95	F08		8006542180
252344	OG1RF_10241	actP	copper-exporting ATPase		1	203	F02	1	8006550282
252954	OG1RF_10243		hypothetical protein		1	235	G07	1	8006569686
252954	OG1RF_10243		hypothetical protein		1	72	G06		8006548718
252958	OG1RF_10243		hypothetical protein		1	170	F05	1	8006585580
253062	OG1RF_10243		hypothetical protein		1	185	A10	1	8006743012
253384	OG1RF_10243		hypothetical protein		1	235	D09	1	8006567958
253980	OG1RF_10243		hypothetical protein		1	197	C05	1	8006741378
254267	OG1RF_10244		GntR family transcriptional regulator		2	94	H05		8006542297
254534	OG1RF_10244		GntR family transcriptional regulator		1	224	E11	1	8006542709
254754	OG1RF_10245	pepC	aminopeptidase C		2	35	B05		8006740273
254783	OG1RF_10245	pepC	aminopeptidase C		1	185	B11	1	8006743025
254783	OG1RF_10245	pepC	aminopeptidase C		1	26	E09		8006743001
254937	OG1RF_10245	pepC	aminopeptidase C		1	220	G03	1	8006541961
255036	OG1RF_10245	pepC	aminopeptidase C		1	217	C10	1	8006549292
255217	OG1RF_10245	pepC	aminopeptidase C		1	174	F07	1	8006743437
255476	OG1RF_10245	pepC	aminopeptidase C		2	41	F08		8006741572
255581	OG1RF_10245	pepC	aminopeptidase C		1	225	A09	1	8006540312
256111	OG1RF_10246		flavin reductase domain-containing FMN-binding protein		2	14	C10		8006743153
257119	OG1RF_10247	gloA	lactoylglutathione lyase		1	208	G01	1	8006548074
257506	OG1RF_10247	gloA	lactoylglutathione lyase		2	30	B08		8006742580
257831				Intergenic_276_257687_257951	1	210	F01	1	8006548524
257833				Intergenic_276_257687_257951	1	235	G12	1	8006568833
257854				Intergenic_276_257687_257951	1	175	H06	1	8006743379
257914				Intergenic_276_257687_257951	2	62	H09		8006548637
258179	OG1RF_10248	sugE1	quaternary ammonium compound-resistance protein SugE		1	201	H10	1	8006550174
258606	OG1RF_10249	sugE2	quaternary ammonium compound-resistance protein SugE		1	171	B10	1	8006586083
258729	OG1RF_10250	chiC	chitinase C1		1	185	G12	1	8006742771
258755	OG1RF_10250	chiC	chitinase C1		1	207	F10	1	8006548484
258755	OG1RF_10250	chiC	chitinase C1		1	64	G11		8006548531
258925	OG1RF_10250	chiC	chitinase C1		1	203	H05	1	8006550351
258940	OG1RF_10250	chiC	chitinase C1		1	197	G09	1	8006741849
258984	OG1RF_10250	chiC	chitinase C1		1	233	A10	1	8006570084
258984	OG1RF_10250	chiC	chitinase C1		1	46	C12		8006741252
258984	OG1RF_10250	chiC	chitinase C1		1	39	H12		8006740832
259078	OG1RF_10250	chiC	chitinase C1		1	239	G08	1	8006567146
259150	OG1RF_10250	chiC	chitinase C1		1	182	G01	1	8006742443
259279	OG1RF_10250	chiC	chitinase C1		1	191	D01	1	8006741063
259423	OG1RF_10250	chiC	chitinase C1		2	97	G07		8006542767
259829	OG1RF_10251		chitin-binding protein/carbohydrate-binding protein		1	183	C11	1	8006742351
259905	OG1RF_10251		chitin-binding protein/carbohydrate-binding protein		1	207	C05	1	8006548502
259984	OG1RF_10251		chitin-binding protein/carbohydrate-binding protein		1	230	E11	1	8006543530
260021	OG1RF_10251		chitin-binding protein/carbohydrate-binding protein		1	240	C05	1	8006570694
260043	OG1RF_10251		chitin-binding protein/carbohydrate-binding protein		1	175	G02	1	8006743279
260043	OG1RF_10251		chitin-binding protein/carbohydrate-binding protein		1	121	F02		8006569342
260043	OG1RF_10251		chitin-binding protein/carbohydrate-binding protein		1	134	C03		8006570075
260043	OG1RF_10251		chitin-binding protein/carbohydrate-binding protein		1	38	E03		8006740979
260043	OG1RF_10251		chitin-binding protein/carbohydrate-binding protein		1	72	E09		8006548697
260506				Intergenic_280_260386_260541	1	228	C11	1	8006542472
260901	OG1RF_10252		acyl-ACP family thioesterase		1	198	A08	1	8006741809
261178	OG1RF_10252		acyl-ACP family thioesterase		1	193	G04	1	8006740701
261487	OG1RF_10253		hypothetical protein		1	213	F11	1	8006548819
261675	OG1RF_10253		hypothetical protein		1	234	C01	1	8006569770
262092	OG1RF_10253		hypothetical protein		1	183	H04	1	8006742976
262443	OG1RF_10254		cof family protein		1	229	F03	1	8006540616
262580	OG1RF_10254		cof family protein		2	52	A10		8006550090
262599	OG1RF_10254		cof family protein		1	232	G09	1	8006569230
262599	OG1RF_10254		cof family protein		1	32	C09		8006740193
262927	OG1RF_10255	lysC	aspartate kinase		1	202	A02	1	8006549947
263185	OG1RF_10255	lysC	aspartate kinase		1	216	A05	1	8006550845
263251	OG1RF_10255	lysC	aspartate kinase		1	169	C06	1	8006585658
263251	OG1RF_10255	lysC	aspartate kinase		1	1	E12		8006585660
263309	OG1RF_10255	lysC	aspartate kinase		1	177	E05	1	8006743531
263512	OG1RF_10255	lysC	aspartate kinase		1	171	B11	1	8006586095
263957	OG1RF_10255	lysC	aspartate kinase		1	199	H10	1	8006550071
264250				Intergenic_284_264215_264391	1	180	H10	1	8006742245
264388				Intergenic_284_264215_264391	1	212	D05	1	8006548698
264614	OG1RF_10256		HAD-superfamily hydrolase		1	212	A02	1	8006549045
264614	OG1RF_10256		HAD-superfamily hydrolase		2	79	E12		8006549276
264886	OG1RF_10256		HAD-superfamily hydrolase		1	191	A08	1	8006740853
265011	OG1RF_10256		HAD-superfamily hydrolase		3	49	F01		8006741757
266003	OG1RF_10257	ezrA	septation ring formation regulator EzrA		1	240	G06	1	8006567878
266158	OG1RF_10257	ezrA	septation ring formation regulator EzrA		1	178	E10	1	8006743561
267087				Intergenic_286_267001_267125	1	241	G04	1	8006570078
267087				Intergenic_286_267001_267125	1	104	H12		8006540192
267389	OG1RF_10258	iscS	cysteine desulfurase		1	233	B08	1	8006568971
268719	OG1RF_10259		response regulator		2	52	B02		8006550094
268842	OG1RF_10259		response regulator		1	224	E12	1	8006542603
268842	OG1RF_10259		response regulator		1	30	E11		8006742619
268861	OG1RF_10259		response regulator		1	200	A07	1	8006741790
269127	OG1RF_10260		sensor histidine kinase		1	197	C09	1	8006741226
269380	OG1RF_10260		sensor histidine kinase		1	188	G11	1	8006740595
269380	OG1RF_10260		sensor histidine kinase		1	85	G08		8006551504
269408	OG1RF_10260		sensor histidine kinase		1	189	B07	1	8006740555
269651	OG1RF_10260		sensor histidine kinase		2	47	F05		8006741857
269678	OG1RF_10260		sensor histidine kinase		1	180	C12	1	8006743777
270039	OG1RF_10260		sensor histidine kinase		1	214	C10	1	8006549516
270064	OG1RF_10260		sensor histidine kinase		1	225	F06	1	8006542738
270072	OG1RF_10260		sensor histidine kinase		1	178	F08	1	8006743964
270303	OG1RF_10260		sensor histidine kinase		1	176	G01	1	8006743202
270727	OG1RF_10261		S-layer protein		2	35	F05		8006740321
270727	OG1RF_10261		S-layer protein		1	196	D09	1	8006741951
271133	OG1RF_10261		S-layer protein		1	222	A12	1	8006551118
271153	OG1RF_10261		S-layer protein		1	196	H10	1	8006741237
271170	OG1RF_10261		S-layer protein		1	230	B04	1	8006542971
271189	OG1RF_10261		S-layer protein		1	169	E11	1	8006585521
271357	OG1RF_10261		S-layer protein		2	49	A11		8006741707
271369	OG1RF_10261		S-layer protein		1	205	G11	1	8006547692
271788				Intergenic_290_271658_271841	1	201	F09	1	8006549964
271895	OG1RF_10262		S-layer protein		1	237	H10	1	8006567438
272283	OG1RF_10262		S-layer protein		1	189	A11	1	8006740599
272549	OG1RF_10262		S-layer protein		1	219	A05	1	8006551181
272641	OG1RF_10262		S-layer protein		1	185	F01	1	8006742848
272641	OG1RF_10262		S-layer protein		1	116	B07		8006543283
272645	OG1RF_10262		S-layer protein		2	46	C05		8006741245
272645	OG1RF_10262		S-layer protein		1	198	A12	1	8006741121
272828				Intergenic_291_272808_273025	1	196	G06	1	8006741385
272907				Intergenic_291_272808_273025	1	227	F06	1	8006540306
273167	OG1RF_10263		S-layer protein		1	229	E08	1	8006543746
273459	OG1RF_10263		S-layer protein		2	5	E04		8006585268
273459	OG1RF_10263		S-layer protein		1	171	H06	1	8006585988
273469	OG1RF_10263		S-layer protein		1	176	C05	1	8006743284
273499	OG1RF_10263		S-layer protein		1	233	B10	1	8006568995
274067	OG1RF_10263		S-layer protein		1	182	C06	1	8006742535
274067	OG1RF_10263		S-layer protein		1	24	F10		8006742438
274212				Intergenic_293_274191_274242	1	187	F03	1	8006740071
274450	OG1RF_10265		ankyrin repeat family protein		1	237	B02	1	8006567182
274587	OG1RF_10265		ankyrin repeat family protein		1	237	G07	1	8006568354
274708	OG1RF_10265		ankyrin repeat family protein		1	180	F11	1	8006742259
274740	OG1RF_10265		ankyrin repeat family protein		1	217	A11	1	8006549295
274990	OG1RF_10265		ankyrin repeat family protein		1	215	G11	1	8006549428
275328	OG1RF_10266		amidohydrolase		1	233	A05	1	8006569148
275328	OG1RF_10266		amidohydrolase		1	123	F11		8006569159
275405	OG1RF_10266		amidohydrolase		1	205	F10	1	8006550205
275603	OG1RF_10266		amidohydrolase		2	11	E04		8006743476
276211	OG1RF_10266		amidohydrolase		1	204	F12	1	8006550334
276496	OG1RF_10267		death-on-curing family protein		1	180	F10	1	8006742251
276496	OG1RF_10267		death-on-curing family protein		1	68	E09		8006548025
276498	OG1RF_10267		death-on-curing family protein		1	191	E03	1	8006740913
276498	OG1RF_10267		death-on-curing family protein		1	60	H04		8006549688
276502	OG1RF_10267		death-on-curing family protein		1	229	G02	1	8006543834
277105				Intergenic_297_277075_277175	1	227	A05	1	8006540722
277318	OG1RF_10269		hypothetical protein		1	190	B07	1	8006740377
277349	OG1RF_10269		hypothetical protein		1	218	B07	1	8006551422
277355	OG1RF_10269		hypothetical protein		1
277355	OG1RF_10269		hypothetical protein		1	85	B05		8006551441
277915	OG1RF_10269		hypothetical protein		2	92	H04		8006542008
278015	OG1RF_10270		hypothetical protein		1	192	G12	1	8006741000
278015	OG1RF_10270		hypothetical protein		2	38	F04		8006740992
278015	OG1RF_10270		hypothetical protein		1	107	F06		8006540930
278171	OG1RF_10270		hypothetical protein		2	27	B10		8006742870
279215	OG1RF_10270		hypothetical protein		1	217	E02	1	8006549306
279682	OG1RF_10271		hypothetical protein		1	216	A06	1	8006550867
280053	OG1RF_10271		hypothetical protein		1	230	C05	1	8006543829
280093	OG1RF_10271		hypothetical protein		1	198	A05	1	8006741774
280360	OG1RF_10271		hypothetical protein		1	179	G05	1	8006743873
280360	OG1RF_10271		hypothetical protein		1	40	C01		8006740665
280574	OG1RF_10271		hypothetical protein		1	191	E12	1	8006740885
280574	OG1RF_10271		hypothetical protein		1	75	E04		8006548884
280704	OG1RF_10271		hypothetical protein		1	207	F05	1	8006548454
280720	OG1RF_10271		hypothetical protein		1	210	D02	1	8006547980
280835	OG1RF_10271		hypothetical protein		1	226	H01	1	8006542594
280835	OG1RF_10271		hypothetical protein		1	98	C02		8006542618
280839	OG1RF_10271		hypothetical protein		2	25	F01		8006742333
280839	OG1RF_10271		hypothetical protein		2	62	H09		8006548637
281164	OG1RF_10271		hypothetical protein		1	182	B01	1	8006742482
281269	OG1RF_10271		hypothetical protein		1	196	D12	1	8006741323
281269	OG1RF_10271		hypothetical protein		1	58	H08		8006549788
283022	OG1RF_10272		hypothetical protein		1	197	F05	1	8006741400
283352	OG1RF_10272		hypothetical protein		1	230	C08	1	8006543476
283352	OG1RF_10272		hypothetical protein		1	58	D04		8006549736
283618	OG1RF_10273		major facilitator family transporter		1	222	D09	1	8006542095
283707	OG1RF_10273		major facilitator family transporter		2	39	F06		8006740802
284016	OG1RF_10273		major facilitator family transporter		1	173	B10	1	8006585968
284424	OG1RF_10273		major facilitator family transporter		1	201	E07	1	8006549936
284605	OG1RF_10273		major facilitator family transporter		2	17	E11		8006743579
284636	OG1RF_10273		major facilitator family transporter		1	190	A11	1	8006740424
284660	OG1RF_10273		major facilitator family transporter		1	170	G02	1	8006585254
284660	OG1RF_10273		major facilitator family transporter		1	69	B07		8006548278
285009	OG1RF_10274	arcC2	carbamate kinase		1	233	A06	1	8006570169
285009	OG1RF_10274	arcC2	carbamate kinase		1	70	A11		8006547883
285353	OG1RF_10274	arcC2	carbamate kinase		1	212	E08	1	8006548425
285357	OG1RF_10274	arcC2	carbamate kinase		1	239	C02	1	8006567309
285520	OG1RF_10274	arcC2	carbamate kinase		1	196	C10	1	8006741959
285854				Intergenic_303_285852_285857	1
285998	OG1RF_10275		sodium/dicarboxylate symporter family protein		1	199	H07	1	8006550049
286070	OG1RF_10275		sodium/dicarboxylate symporter family protein		2	67	B03		8006548367
286410	OG1RF_10275		sodium/dicarboxylate symporter family protein		1	187	D02	1	8006740068
286414	OG1RF_10275		sodium/dicarboxylate symporter family protein		2	35	E11		8006740315
286438	OG1RF_10275		sodium/dicarboxylate symporter family protein		1	181	A04	1	8006742181
286498	OG1RF_10275		sodium/dicarboxylate symporter family protein		1	229	B10	1	8006540681
286520	OG1RF_10275		sodium/dicarboxylate symporter family protein		1	237	E10	1	8006570357
286570	OG1RF_10275		sodium/dicarboxylate symporter family protein		1	173	D03	1	8006585837
287500	OG1RF_10276	allD	ureidoglycolate dehydrogenase		1	241	D10	1	8006567295
287932	OG1RF_10276	allD	ureidoglycolate dehydrogenase		1	212	H09	1	8006548442
288156	OG1RF_10276	allD	ureidoglycolate dehydrogenase		3	12	H09		8006743421
288166	OG1RF_10276	allD	ureidoglycolate dehydrogenase		1	228	F05	1	8006540502
288166	OG1RF_10276	allD	ureidoglycolate dehydrogenase		2	67	C06		8006548382
288185	OG1RF_10276	allD	ureidoglycolate dehydrogenase		1	177	C07	1	8006743104
288195	OG1RF_10276	allD	ureidoglycolate dehydrogenase		1	180	B03	1	8006743838
288629	OG1RF_10277		UIT9 family protein		3	3	C11		8006585443
288684	OG1RF_10277		UIT9 family protein		2	57	A07		8006550279
288726	OG1RF_10277		UIT9 family protein		1	206	G08	1	8006547681
288726	OG1RF_10277		UIT9 family protein		1	105	G12		8006540084
288726	OG1RF_10277		UIT9 family protein		1	106	G12		8006540564
288726	OG1RF_10277		UIT9 family protein		1	48	D09		8006741165
288726	OG1RF_10277		UIT9 family protein		1	140	A10		8006570346
288728	OG1RF_10277		UIT9 family protein		2	17	B06		8006743538
288761	OG1RF_10277		UIT9 family protein		4	32	D11		8006740207
288909	OG1RF_10277		UIT9 family protein		2	28	G11		8006742823
289149	OG1RF_10277		UIT9 family protein		2	19	G12		8006743892
289149	OG1RF_10277		UIT9 family protein		2	16	C08		8006743648
289236	OG1RF_10277		UIT9 family protein		1	186	B11	1	8006742766
289236	OG1RF_10277		UIT9 family protein		1	64	D12		8006548496
289238	OG1RF_10277		UIT9 family protein		1	169	F09	1	8006585692
289289	OG1RF_10277		UIT9 family protein		1	223	G06	1	8006542395
289615	OG1RF_10277		UIT9 family protein		1	199	C03	1	8006741729
289618	OG1RF_10277		UIT9 family protein		1	177	C03	1	8006743692
289843	OG1RF_10278	atzC	N-isopropylammelide isopropylaminohydrolase		1	232	B12	1	8006542917
290166	OG1RF_10278	atzC	N-isopropylammelide isopropylaminohydrolase		1	209	D01	1	8006548002
290287	OG1RF_10278	atzC	N-isopropylammelide isopropylaminohydrolase		1	186	G06	1	8006742589
290335	OG1RF_10278	atzC	N-isopropylammelide isopropylaminohydrolase		1	210	G11	1	8006547794
290835	OG1RF_10278	atzC	N-isopropylammelide isopropylaminohydrolase		1	221	E12	1	8006542102
291067				Intergenic_307_290898_291343	1	205	E02	1	8006549604
291141				Intergenic_307_290898_291343	1	191	F12	1	8006740877
291393	OG1RF_10279		WxL domain surface protein		1	224	H08	1	8006542115
291396	OG1RF_10279		WxL domain surface protein		2	26	D04		8006742984
291411	OG1RF_10279		WxL domain surface protein		2	98	D12		8006542640
291592	OG1RF_10279		WxL domain surface protein		1	211	H01	1	8006548420
291706	OG1RF_10279		WxL domain surface protein		1	170	D03	1	8006585563
291775	OG1RF_10279		WxL domain surface protein		1	182	C01	1	8006742483
291897	OG1RF_10279		WxL domain surface protein		1	202	E05	1	8006550540
291905	OG1RF_10279		WxL domain surface protein		1	213	D11	1	8006549022
291905	OG1RF_10279		WxL domain surface protein		1	74	B10		8006548950
291905	OG1RF_10279		WxL domain surface protein		1	12	D10		8006743374
292403	OG1RF_10279		WxL domain surface protein		3	20	H09		8006743805
292471	OG1RF_10279		WxL domain surface protein		1	203	G11	1	8006550339
292566	OG1RF_10279		WxL domain surface protein		1	208	E01	1	8006547827
292758	OG1RF_10279		WxL domain surface protein		1	169	A07	1	8006585667
293277	OG1RF_10279		WxL domain surface protein		1	228	D11	1	8006542473
293352	OG1RF_10279		WxL domain surface protein		1	175	G08	1	8006743407
293352	OG1RF_10279		WxL domain surface protein		1	44	E06		8006741942
293597	OG1RF_10279		WxL domain surface protein		1	228	F11	1	8006543633
296793	OG1RF_10282		vitamin-B12 independent methionine synthase		1	175	E09	1	8006743415
297002				Intergenic_311_296989_297039	1	196	B10	1	8006741954
297157	OG1RF_10283		hypothetical protein		1	231	C01	1	8006569137
297157	OG1RF_10283		hypothetical protein		1	123	E02		8006569138
297164	OG1RF_10283		hypothetical protein		1	211	A12	1	8006548770
297486	OG1RF_10283		hypothetical protein		1	237	H03	1	8006570668
297486	OG1RF_10283		hypothetical protein		1	137	E08		8006570680
297486	OG1RF_10283		hypothetical protein		2	32	D05		8006740201
297949	OG1RF_10283		hypothetical protein		1	229	E09	1	8006543289
297957	OG1RF_10283		hypothetical protein		1	173	D01	1	8006585816
298786				Intergenic_313_298756_298947	2	33	G12		8006740628
299279	OG1RF_10285		hypothetical protein		1	189	C09	1	8006740576
299415	OG1RF_10285		hypothetical protein		1	169	B01	1	8006585548
299713	OG1RF_10286		membrane protein		1	172	C02	1	8006585911
299717	OG1RF_10286		membrane protein		1	204	D09	1	8006549875
300266	OG1RF_10286		membrane protein		1	191	F11	1	8006740869
300388	OG1RF_10286		membrane protein		1	240	C03	1	8006567429
300695	OG1RF_10287	pcp	pyroglutamyl-peptidase I		2	65	A08		8006547784
301022	OG1RF_10287	pcp	pyroglutamyl-peptidase I		1	230	F08	1	8006543025
301033	OG1RF_10287	pcp	pyroglutamyl-peptidase I		2	70	C11		8006547907
301036	OG1RF_10287	pcp	pyroglutamyl-peptidase I		1	198	G05	1	8006741215
301234				Intergenic_316_301233_301633	2	16	A12		8006743628
301325				Intergenic_316_301233_301633	1	226	B05	1	8006540793
301325				Intergenic_316_301233_301633	1	108	E01		8006540817
301464				Intergenic_316_301233_301633	1	177	A12	1	8006743211
301474				Intergenic_316_301233_301633	1	186	A07	1	8006742667
301474				Intergenic_316_301233_301633	1	74	D06		8006548970
301485				Intergenic_316_301233_301633	1	241	G05	1	8006570277
301723	OG1RF_10288	nhaC	Na+/H+ antiporter NhaC		4	41	E07		8006741559
302281	OG1RF_10288	nhaC	Na+/H+ antiporter NhaC		1	234	F04	1	8006569720
302635	OG1RF_10288	nhaC	Na+/H+ antiporter NhaC		1	194	F02	1	8006741472
303265	OG1RF_10289		MarR family transcriptional regulator		2	67	F10		8006548422
303613	OG1RF_10289		MarR family transcriptional regulator		1	240	D02	1	8006568298
304113	OG1RF_10290		nitroreductase		1	181	B03	1	8006743790
304476	OG1RF_10291		HAD phosphatase superfamily protein		1	221	E10	1	8006542358
304476	OG1RF_10291		HAD phosphatase superfamily protein		1	66	A01		8006548065
304479	OG1RF_10291		HAD phosphatase superfamily protein		1	207	F07	1	8006548459
304643	OG1RF_10291		HAD phosphatase superfamily protein		1	198	D09	1	8006741845
304835	OG1RF_10291		HAD phosphatase superfamily protein		1	225	A12	1	8006542833
304839	OG1RF_10291		HAD phosphatase superfamily protein		3	49	C08		8006741728
305218				Intergenic_320_305182_305364	2	52	D04		8006550120
305403	OG1RF_10292	mtlA	PTS family mannitol porter, EIICB component		2	50	E02		8006741650
305403	OG1RF_10292	mtlA	PTS family mannitol porter, EIICB component		2	44	C10		8006741922
305429	OG1RF_10292	mtlA	PTS family mannitol porter, EIICB component		1	173	E12	1	8006585799
305429	OG1RF_10292	mtlA	PTS family mannitol porter, EIICB component		2	9	E07		8006585847
305779	OG1RF_10292	mtlA	PTS family mannitol porter, EIICB component		1	231	G12	1	8006569175
306480	OG1RF_10292	mtlA	PTS family mannitol porter, EIICB component		1	173	B03	1	8006585834
306480	OG1RF_10292	mtlA	PTS family mannitol porter, EIICB component		1	9	C06		8006585822
306480	OG1RF_10292	mtlA	PTS family mannitol porter, EIICB component		1	31	B07		8006740083
307905	OG1RF_10293		mannitol operon transcriptional antiterminator		2	27	G03		8006742923
308259	OG1RF_10293		mannitol operon transcriptional antiterminator		1	213	E07	1	8006549064
308454	OG1RF_10293		mannitol operon transcriptional antiterminator		1	173	G04	1	8006585841
308915	OG1RF_10293		mannitol operon transcriptional antiterminator		1	198	H08	1	8006741713
308957	OG1RF_10293		mannitol operon transcriptional antiterminator		1	235	B10	1	8006569634
309050	OG1RF_10293		mannitol operon transcriptional antiterminator		1	191	G02	1	8006740895
309542	OG1RF_10294	mltF	PTS family fructose/mannitol porter component IIA		1	210	C01	1	8006547925
310258	OG1RF_10296	mtlA2	PTS family mannitol porter, EIICB component		1	177	E07	1	8006743109
310556	OG1RF_10296	mtlA2	PTS family mannitol porter, EIICB component		2	30	B06		8006742578
310995	OG1RF_10296	mtlA2	PTS family mannitol porter, EIICB component		2	21	H07		8006742267
312088	OG1RF_10297	mltF2	PTS family fructose/mannitol porter component IIA		2	45	G03		8006741387
312088	OG1RF_10297	mltF2	PTS family fructose/mannitol porter component IIA		1	184	F04	1	8006742902
312328	OG1RF_10297	mltF2	PTS family fructose/mannitol porter component IIA		1	239	H12	1	8006570365
312506	OG1RF_10298	mtlD	mannitol-1-phosphate 5-dehydrogenase		1	187	D07	1	8006740136
312649	OG1RF_10298	mtlD	mannitol-1-phosphate 5-dehydrogenase		2	68	G01		8006548041
313274	OG1RF_10298	mtlD	mannitol-1-phosphate 5-dehydrogenase		1	215	H11	1	8006549439
313849	OG1RF_10299		DadA family oxidoreductase		1	183	A11	1	8006742401
313849	OG1RF_10299		DadA family oxidoreductase		1	96	F10		8006542792
313851	OG1RF_10299		DadA family oxidoreductase		2	74	G11		8006549011
314316	OG1RF_10299		DadA family oxidoreductase		2	70	E09		8006547929
314795				Intergenic_328_314765_314842	3	17	B01		8006743533
314836				Intergenic_328_314765_314842	1	233	E03	1	8006569859
314836				Intergenic_328_314765_314842	1	131	B01		8006569869
314869	OG1RF_10300		hypothetical protein		2	24	B03		8006742383
315034	OG1RF_10300		hypothetical protein		1	226	H03	1	8006540160
315629				Intergenic_329_315482_315801	1	200	C11	1	8006550038
315728				Intergenic_329_315482_315801	2	19	G11		8006743891
315970	OG1RF_10301		efflux transporter		1	208	H05	1	8006549664
316140	OG1RF_10301		efflux transporter		2	18	G04		8006743980
316177	OG1RF_10301		efflux transporter		2	31	G05		8006740141
316624	OG1RF_10301		efflux transporter		2	53	G02		8006549962
317815	OG1RF_10303		ABC superfamily ATP binding cassette transporter, membrane protein		1	204	H12	1	8006550257
317942	OG1RF_10303		ABC superfamily ATP binding cassette transporter, membrane protein		2	52	G04		8006550156
318000	OG1RF_10303		ABC superfamily ATP binding cassette transporter, membrane protein		1	204	A08	1	8006550434
318000	OG1RF_10303		ABC superfamily ATP binding cassette transporter, membrane protein		1	24	D09		8006742413
318098	OG1RF_10303		ABC superfamily ATP binding cassette transporter, membrane protein		2	24	F05		8006742433
318255	OG1RF_10303		ABC superfamily ATP binding cassette transporter, membrane protein		1	169	C10	1	8006585519
318618	OG1RF_10303		ABC superfamily ATP binding cassette transporter, membrane protein		1	236	D10	1	8006567869
318786	OG1RF_10303		ABC superfamily ATP binding cassette transporter, membrane protein		2	50	C07		8006741631
318788	OG1RF_10303		ABC superfamily ATP binding cassette transporter, membrane protein		1	179	A03	1	8006743916
318974				Intergenic_332_318927_318996	1	200	B05	1	8006741645
318974				Intergenic_332_318927_318996	2	52	D08		8006550124
319109	OG1RF_10304		adenylosuccinate synthetase		3	52	H01		8006550165
319342	OG1RF_10305		hypothetical protein		1	228	A03	1	8006543473
319688	OG1RF_10305		hypothetical protein		1	214	F12	1	8006548731
319729	OG1RF_10305		hypothetical protein		2	34	C07		8006740383
319851	OG1RF_10305		hypothetical protein		2	26	A01		8006742945
319886	OG1RF_10305		hypothetical protein		1	190	E12	1	8006741066
319972	OG1RF_10305		hypothetical protein		1	202	H07	1	8006549841
320313	OG1RF_10305		hypothetical protein		1	205	G07	1	8006547696
320315	OG1RF_10305		hypothetical protein		2	14	G02		8006743174
320315	OG1RF_10305		hypothetical protein		1	193	F06	1	8006740727
320806	OG1RF_10306		hypothetical protein		1	192	B07	1	8006740940
320808	OG1RF_10306		hypothetical protein		1	222	D11	1	8006551112
321027	OG1RF_10306		hypothetical protein		1	172	H01	1	8006585891
321465	OG1RF_10307	lmrB	MFS family lincomycin resistance protein LmrB		3	13	F04		8006743296
321472	OG1RF_10307	lmrB	MFS family lincomycin resistance protein LmrB		1	190	D10	1	8006741034
321592	OG1RF_10307	lmrB	MFS family lincomycin resistance protein LmrB		1	182	H11	1	8006742400
321801	OG1RF_10307	lmrB	MFS family lincomycin resistance protein LmrB		2	77	G04		8006549484
322048	OG1RF_10307	lmrB	MFS family lincomycin resistance protein LmrB		1	191	D06	1	8006740834
322048	OG1RF_10307	lmrB	MFS family lincomycin resistance protein LmrB		1	48	D08		8006741164
322186	OG1RF_10307	lmrB	MFS family lincomycin resistance protein LmrB		1	239	G02	1	8006567572
322186	OG1RF_10307	lmrB	MFS family lincomycin resistance protein LmrB		1	2	G05		8006585581
322613				Intergenic_336_322598_322697	2	32	C10		8006740194
323109	OG1RF_10308		MerR family transcriptional regulator		2	74	D12		8006548976
323450	OG1RF_10309		IclR family transcriptional regulator		1	211	D03	1	8006547902
323635	OG1RF_10309		IclR family transcriptional regulator		1	205	B09	1	8006549729
324138				Intergenic_338_324049_324208	1	178	D08	1	8006743960
324601	OG1RF_10310	eda-1	2-dehydro-3-deoxyphosphogluconate aldolase		1	189	D03	1	8006740358
324682	OG1RF_10310	eda-1	2-dehydro-3-deoxyphosphogluconate aldolase		1	221	G11	1	8006542100
325125	OG1RF_10311		PfkB family carbohydrate kinase		2	70	D08		8006547916
325170	OG1RF_10311		PfkB family carbohydrate kinase		1	208	F01	1	8006548356
325222	OG1RF_10311		PfkB family carbohydrate kinase		1	180	B09	1	8006743746
325243	OG1RF_10311		PfkB family carbohydrate kinase		2	64	G06		8006548526
325450	OG1RF_10311		PfkB family carbohydrate kinase		1	202	F02	1	8006550399
325450	OG1RF_10311		PfkB family carbohydrate kinase		1	55	E08		8006550424
326379	OG1RF_10312	kduI1	4-deoxy-L-threo-5-hexosulose-uronate ketol-isomerase		1	220	A11	1	8006551406
327287	OG1RF_10313	idnO	gluconate 5-dehydrogenase		1	236	D02	1	8006570099
327287	OG1RF_10313	idnO	gluconate 5-dehydrogenase		1	86	D03		8006550599
327290	OG1RF_10313	idnO	gluconate 5-dehydrogenase		3	54	H08		8006550556
327484	OG1RF_10313	idnO	gluconate 5-dehydrogenase		1	201	F02	1	8006549945
327484	OG1RF_10313	idnO	gluconate 5-dehydrogenase		1	53	D09		8006549933
327667				Intergenic_342_327531_327759	1	178	G10	1	8006743564
327849	OG1RF_10314	rhiN	RhiN protein		2	20	B10		8006743734
327940	OG1RF_10314	rhiN	RhiN protein		1	185	D02	1	8006742813
327947	OG1RF_10314	rhiN	RhiN protein		1	194	C11	1	8006741566
327947	OG1RF_10314	rhiN	RhiN protein		1	114	E10		8006543514
327947	OG1RF_10314	rhiN	RhiN protein		2	96	A02		8006542835
327949	OG1RF_10314	rhiN	RhiN protein		1	181	F02	1	8006742495
327951	OG1RF_10314	rhiN	RhiN protein		1	216	G03	1	8006550713
327951	OG1RF_10314	rhiN	RhiN protein		1	84	E08		8006550712
328067	OG1RF_10314	rhiN	RhiN protein		2	25	D06		8006742314
328082	OG1RF_10314	rhiN	RhiN protein		1	179	D12	1	8006743993
328082	OG1RF_10314	rhiN	RhiN protein		1	46	B05		8006741233
328108	OG1RF_10314	rhiN	RhiN protein		1	200	H06	1	8006549926
328108	OG1RF_10314	rhiN	RhiN protein		1	2	E02		8006585554
328112	OG1RF_10314	rhiN	RhiN protein		1	187	B06	1	8006742574
328502	OG1RF_10314	rhiN	RhiN protein		1	189	G03	1	8006740285
328571	OG1RF_10314	rhiN	RhiN protein		1	191	E01	1	8006740892
328919	OG1RF_10315		TRAP-T family tripartite ATP-independent periplasmic transporter, binding protein		1	175	A03	1	8006585753
329188	OG1RF_10315		TRAP-T family tripartite ATP-independent periplasmic transporter, binding protein		2	5	E04		8006585268
329361	OG1RF_10315		TRAP-T family tripartite ATP-independent periplasmic transporter, binding protein		1	192	H05	1	8006740785
329381	OG1RF_10315		TRAP-T family tripartite ATP-independent periplasmic transporter, binding protein		1	193	G08	1	8006741524
329477	OG1RF_10315		TRAP-T family tripartite ATP-independent periplasmic transporter, binding protein		1	234	B10	1	8006569645
329496	OG1RF_10315		TRAP-T family tripartite ATP-independent periplasmic transporter, binding protein		1	221	B12	1	8006542321
329498	OG1RF_10315		TRAP-T family tripartite ATP-independent periplasmic transporter, binding protein		1	235	H11	1	8006567843
329498	OG1RF_10315		TRAP-T family tripartite ATP-independent periplasmic transporter, binding protein		1	46	A03		8006741219
329618	OG1RF_10315		TRAP-T family tripartite ATP-independent periplasmic transporter, binding protein		1
329766	OG1RF_10315		TRAP-T family tripartite ATP-independent periplasmic transporter, binding protein		1	216	C06	1	8006550888
329904				Intergenic_344_329895_329908	1	187	E05	1	8006740100
329949	OG1RF_10316		TRAP-T family tripartite ATP-independent periplasmic transporter, membrane protein		2	65	E06		8006547830
330092	OG1RF_10316		TRAP-T family tripartite ATP-independent periplasmic transporter, membrane protein		1	236	F04	1	8006568765
330092	OG1RF_10316		TRAP-T family tripartite ATP-independent periplasmic transporter, membrane protein		1	163	F01		8006541309
330214	OG1RF_10316		TRAP-T family tripartite ATP-independent periplasmic transporter, membrane protein		1	185	B01	1	8006742851
330243	OG1RF_10316		TRAP-T family tripartite ATP-independent periplasmic transporter, membrane protein		1	170	H01	1	8006585246
330337	OG1RF_10316		TRAP-T family tripartite ATP-independent periplasmic transporter, membrane protein		1	194	H03	1	8006741992
330394				Intergenic_345_330386_330420	1	176	H10	1	8006743155
330394				Intergenic_345_330386_330420	1	16	B06		8006743634
330441	OG1RF_10317	dctM	TRAP-T family tripartite ATP-independent periplasmic transporter, membrane protein		1	194	A06	1	8006740730
330720	OG1RF_10317	dctM	TRAP-T family tripartite ATP-independent periplasmic transporter, membrane protein		2	62	E06		8006548598
330910	OG1RF_10317	dctM	TRAP-T family tripartite ATP-independent periplasmic transporter, membrane protein		1	177	F01	1	8006743671
331006	OG1RF_10317	dctM	TRAP-T family tripartite ATP-independent periplasmic transporter, membrane protein		1	215	H09	1	8006549017
331006	OG1RF_10317	dctM	TRAP-T family tripartite ATP-independent periplasmic transporter, membrane protein		1	96	E12		8006542848
331006	OG1RF_10317	dctM	TRAP-T family tripartite ATP-independent periplasmic transporter, membrane protein		1	96	F12		8006542855
331035	OG1RF_10317	dctM	TRAP-T family tripartite ATP-independent periplasmic transporter, membrane protein		1	173	B05	1	8006585854
331548	OG1RF_10317	dctM	TRAP-T family tripartite ATP-independent periplasmic transporter, membrane protein		1	219	A08	1	8006551125
331548	OG1RF_10317	dctM	TRAP-T family tripartite ATP-independent periplasmic transporter, membrane protein		1	20	C05		8006743741
331672	OG1RF_10317	dctM	TRAP-T family tripartite ATP-independent periplasmic transporter, membrane protein		1	231	A11	1	8006543183
331676	OG1RF_10317	dctM	TRAP-T family tripartite ATP-independent periplasmic transporter, membrane protein		1	203	D02	1	8006549833
331755				Intergenic_346_331717_331863	1	195	A11	1	8006741418
331798				Intergenic_346_331717_331863	1	173	G06	1	8006585861
332325	OG1RF_10318		AraC family transcriptional regulator		2	46	D08		8006741260
332642	OG1RF_10318		AraC family transcriptional regulator		1	238	H02	1	8006568316
332759				Intergenic_347_332737_332855	2	60	A09		8006549609
332873	OG1RF_10319	rhaB	rhamnulokinase		1	234	C02	1	8006569916
333061	OG1RF_10319	rhaB	rhamnulokinase		1	186	A11	1	8006742816
333103	OG1RF_10319	rhaB	rhamnulokinase		1	225	G04	1	8006542866
333381	OG1RF_10319	rhaB	rhamnulokinase		1	179	B12	1	8006743990
333514	OG1RF_10319	rhaB	rhamnulokinase		2	34	A08		8006740360
333660	OG1RF_10319	rhaB	rhamnulokinase		1	184	C01	1	8006742350
333797	OG1RF_10319	rhaB	rhamnulokinase		2	53	A04		8006549892
333846	OG1RF_10319	rhaB	rhamnulokinase		1	201	F10	1	8006549965
334247	OG1RF_10319	rhaB	rhamnulokinase		1	184	C05	1	8006742969
334262	OG1RF_10319	rhaB	rhamnulokinase		1	193	E04	1	8006740699
334506	OG1RF_10320	rhaA	L-rhamnose isomerase		2	62	A12		8006548556
335208	OG1RF_10320	rhaA	L-rhamnose isomerase		2	9	A01		8006585793
335211	OG1RF_10320	rhaA	L-rhamnose isomerase		1	208	C03	1	8006548121
335292	OG1RF_10320	rhaA	L-rhamnose isomerase		1	215	E09	1	8006549005
335912	OG1RF_10321	rhaD	rhamnulose-1-phosphate aldolase		1	172	B10	1	8006586043
335985	OG1RF_10321	rhaD	rhamnulose-1-phosphate aldolase		1	218	E03	1	8006551002
335991	OG1RF_10321	rhaD	rhamnulose-1-phosphate aldolase		1	189	G07	1	8006740384
336100	OG1RF_10321	rhaD	rhamnulose-1-phosphate aldolase		1	226	H07	1	8006542483
336201	OG1RF_10321	rhaD	rhamnulose-1-phosphate aldolase		1	234	C04	1	8006569378
336395	OG1RF_10321	rhaD	rhamnulose-1-phosphate aldolase		1	173	B08	1	8006585881
336395	OG1RF_10321	rhaD	rhamnulose-1-phosphate aldolase		1	33	F03		8006740607
336395	OG1RF_10321	rhaD	rhamnulose-1-phosphate aldolase		1	31	C08		8006740096
336395	OG1RF_10321	rhaD	rhamnulose-1-phosphate aldolase		2	32	C10		8006740194
336551	OG1RF_10322	rhaU	L-rhamnose 1-epimerase		1	180	A06	1	8006743893
336695	OG1RF_10322	rhaU	L-rhamnose 1-epimerase		1	240	G01	1	8006567655
336722	OG1RF_10322	rhaU	L-rhamnose 1-epimerase		1	202	B08	1	8006550479
337016				Intergenic_351_336835_337040	1	179	H08	1	8006743726
337078	OG1RF_10323		AraC family transcriptional regulator		1	239	E05	1	8006568317
337082	OG1RF_10323		AraC family transcriptional regulator		1	193	H12	1	8006741575
337181	OG1RF_10323		AraC family transcriptional regulator		1	182	A01	1	8006742489
337940	OG1RF_10323		AraC family transcriptional regulator		1	211	G12	1	8006548059
338009	OG1RF_10324		family 2 AP endonuclease		1	218	C11	1	8006551214
338187	OG1RF_10324		family 2 AP endonuclease		1	193	E05	1	8006740711
338320	OG1RF_10324		family 2 AP endonuclease		1	218	H11	1	8006550825
338353	OG1RF_10324		family 2 AP endonuclease		1	222	H01	1	8006542010
338543	OG1RF_10324		family 2 AP endonuclease		3	13	F03		8006743295
338543	OG1RF_10324		family 2 AP endonuclease		1	181	C11	1	8006742472
338645	OG1RF_10324		family 2 AP endonuclease		1	169	H08	1	8006585678
338645	OG1RF_10324		family 2 AP endonuclease		1	1	H06		8006585690
338878				Intergenic_353_338803_338885	1	193	H11	1	8006741562
338958	OG1RF_10325		immunity protein PlnM		1	224	C07	1	8006542549
340411	OG1RF_10326	dtpT	POT family proton (H+)-dependent oligopeptide transporter		1	226	B09	1	8006542639
340411	OG1RF_10326	dtpT	POT family proton (H+)-dependent oligopeptide transporter		1	98	B11		8006542615
340678				Intergenic_355_340675_340992	1	191	G03	1	8006740905
341044	OG1RF_10327		hypothetical protein		1	239	H04	1	8006569964
341044	OG1RF_10327		hypothetical protein		1	159	A12		8006568524
341048	OG1RF_10327		hypothetical protein		2	40	F09		8006740709
341784	OG1RF_10328		peptidoglycan binding protein		1	187	C04	1	8006742720
341942	OG1RF_10328		peptidoglycan binding protein		1	183	G05	1	8006742988
342329	OG1RF_10329		thioesterase		2	21	H01		8006742261
342329	OG1RF_10329		thioesterase		1	216	D01	1	8006550842
342469				Intergenic_358_342452_342651	1	169	B06	1	8006585656
342535				Intergenic_358_342452_342651	1	207	C11	1	8006548532
343250	OG1RF_10330	menB	naphthoate synthase		4	65	B08		8006547796
343437	OG1RF_10330	menB	naphthoate synthase		1	216	C01	1	8006550824
343473	OG1RF_10330	menB	naphthoate synthase		1	205	C04	1	8006549659
343536	OG1RF_10331	menE	acyl-CoA synthetase		1	176	B10	1	8006743199
343749	OG1RF_10331	menE	acyl-CoA synthetase		1	223	E07	1	8006542698
343961	OG1RF_10331	menE	acyl-CoA synthetase		3	33	F02		8006740606
343961	OG1RF_10331	menE	acyl-CoA synthetase		1	238	E03	1	8006570616
343961	OG1RF_10331	menE	acyl-CoA synthetase		1	6	F10		8006586150
343961	OG1RF_10331	menE	acyl-CoA synthetase		1	24	E02		8006742418
344247	OG1RF_10331	menE	acyl-CoA synthetase		1	190	C04	1	8006740290
344490	OG1RF_10331	menE	acyl-CoA synthetase		3	54	H08		8006550556
344801	OG1RF_10331	menE	acyl-CoA synthetase		1	206	E04	1	8006550346
344872	OG1RF_10331	menE	acyl-CoA synthetase		2	50	B08		8006741620
345390	OG1RF_10332	menF	putative isochorismate synthase		1	221	D02	1	8006551093
345479	OG1RF_10332	menF	putative isochorismate synthase		1	213	D06	1	8006548951
345986	OG1RF_10332	menF	putative isochorismate synthase		1	188	A08	1	8006740154
346144	OG1RF_10332	menF	putative isochorismate synthase		2	65	A05		8006547781
347560	OG1RF_10333	menD	2-succinyl-5-enolpyruvyl-6-hydroxy-3-cyclohexene-1-carboxylate synthase		2	37	B02		8006740846
347560	OG1RF_10333	menD	2-succinyl-5-enolpyruvyl-6-hydroxy-3-cyclohexene-1-carboxylate synthase		1	224	D11	1	8006542396
347560	OG1RF_10333	menD	2-succinyl-5-enolpyruvyl-6-hydroxy-3-cyclohexene-1-carboxylate synthase		1	54	F06		8006550530
348095	OG1RF_10334	menH	putative 2-succinyl-6-hydroxy-2,4-cyclohexadiene-1-carboxylate synthase		2	20	F02		8006743774
349226	OG1RF_10335	menC	o-succinylbenzoate synthase		1	210	H08	1	8006548017
350194	OG1RF_10336		putative glucosamine-6-phosphate deaminase		1	238	F07	1	8006568251
350386	OG1RF_10336		putative glucosamine-6-phosphate deaminase		1	215	H08	1	8006549004
350780				Intergenic_365_350752_351002	1	218	A09	1	8006550603
350786				Intergenic_365_350752_351002	2	66	E10		8006548122
351564	OG1RF_10337		AMP-binding family protein		1	222	D02	1	8006542123
352285	OG1RF_10337		AMP-binding family protein		2	30	B11		8006742583
352285	OG1RF_10337		AMP-binding family protein		1	200	F12	1	8006550168
352341	OG1RF_10337		AMP-binding family protein		1	202	A06	1	8006549957
352490	OG1RF_10337		AMP-binding family protein		1	212	F05	1	8006548329
352591				Intergenic_366_352530_352749	1	175	C07	1	8006743400
352699				Intergenic_366_352530_352749	1	174	D11	1	8006743495
352866	OG1RF_10338	ohr	organic hydroperoxide resistance protein		1	213	D01	1	8006547879
353037	OG1RF_10338	ohr	organic hydroperoxide resistance protein		1	227	H02	1	8006540418
353126	OG1RF_10338	ohr	organic hydroperoxide resistance protein		1	179	G12	1	8006743997
353126	OG1RF_10338	ohr	organic hydroperoxide resistance protein		1	18	G01		8006743977
353254	OG1RF_10339		hypothetical protein		1	226	B12	1	8006542560
353254	OG1RF_10339		hypothetical protein		1	48	G02		8006741194
353793	OG1RF_10339		hypothetical protein		1	186	F02	1	8006742726
353793	OG1RF_10339		hypothetical protein		1	48	B05		8006741137
354006				Intergenic_368_353975_354134	1	179	C07	1	8006743895
354222	OG1RF_10340		PTS family mannose/fructose/sorbose porter component IIC		2	73	D03		8006549063
354222	OG1RF_10340		PTS family mannose/fructose/sorbose porter component IIC		2	73	B03		8006549039
354222	OG1RF_10340		PTS family mannose/fructose/sorbose porter component IIC		2	74	F03		8006548991
354610	OG1RF_10340		PTS family mannose/fructose/sorbose porter component IIC		1	220	C11	1	8006551418
354978	OG1RF_10341		PTS system mannose/fructose/sorbose transporter subunit IID		1	222	G02	1	8006542255
354978	OG1RF_10341		PTS system mannose/fructose/sorbose transporter subunit IID		1	94	C10		8006542242
355309	OG1RF_10341		PTS system mannose/fructose/sorbose transporter subunit IID		2	11	H07		8006743515
355556	OG1RF_10341		PTS system mannose/fructose/sorbose transporter subunit IID		1	205	E07	1	8006549613
355758				Intergenic_370_355750_355779	1	192	B06	1	8006740928
355762				Intergenic_370_355750_355779	1	183	D02	1	8006742956
356196	OG1RF_10342	sorB	PTS family mannose/fructose/sorbose porter, IIB component		1	184	A11	1	8006742340
356342	OG1RF_10343		RpiR family transcriptional regulator		1	204	C04	1	8006550295
356344	OG1RF_10343		RpiR family transcriptional regulator		2	49	E10		8006741754
356344	OG1RF_10343		RpiR family transcriptional regulator		1	182	F01	1	8006742440
356344	OG1RF_10343		RpiR family transcriptional regulator		1	24	H11		8006742463
356583	OG1RF_10343		RpiR family transcriptional regulator		1	177	C01	1	8006743664
356708	OG1RF_10343		RpiR family transcriptional regulator		1	200	H07	1	8006549929
356828	OG1RF_10343		RpiR family transcriptional regulator		1	226	G01	1	8006542582
357337	OG1RF_10344	murQ	N-acetylmuramic acid 6-phosphate etherase		1	171	A10	1	8006586081
357337	OG1RF_10344	murQ	N-acetylmuramic acid 6-phosphate etherase		2	8	A01		8006585889
357400	OG1RF_10344	murQ	N-acetylmuramic acid 6-phosphate etherase		1	203	B06	1	8006550382
357400	OG1RF_10344	murQ	N-acetylmuramic acid 6-phosphate etherase		1	44	A07		8006741895
357402	OG1RF_10344	murQ	N-acetylmuramic acid 6-phosphate etherase		1	236	G03	1	8006568105
357717	OG1RF_10344	murQ	N-acetylmuramic acid 6-phosphate etherase		1	215	C03	1	8006549375
358203	OG1RF_10345		beta-lactamase		1	238	G02	1	8006570441
358578	OG1RF_10345		beta-lactamase		2	22	B06		8006742098
358836	OG1RF_10345		beta-lactamase		2	48	H02		8006741206
358899	OG1RF_10345		beta-lactamase		1	198	B12	1	8006741125
359423	OG1RF_10346		PTS system transporter subunit IIA		1	230	D04	1	8006542982
359761	OG1RF_10347		hypothetical protein		1	181	E04	1	8006742087
359860	OG1RF_10347		hypothetical protein		1	175	F11	1	8006743246
360178	OG1RF_10347		hypothetical protein		1	204	G12	1	8006550198
360213	OG1RF_10347		hypothetical protein		1	222	D01	1	8006551132
360306				Intergenic_376_360305_360497	1	179	E02	1	8006743821
360310				Intergenic_376_360305_360497	1	240	E03	1	8006567926
361827	OG1RF_10349	dapF	diaminopimelate epimerase		1	225	A07	1	8006540228
361958	OG1RF_10349	dapF	diaminopimelate epimerase		1	207	D07	1	8006548191
361958	OG1RF_10349	dapF	diaminopimelate epimerase		1	76	H08		8006549596
362782	OG1RF_10350		transcriptional regulator		1	182	B10	1	8006742161
362823	OG1RF_10350		transcriptional regulator		1	198	F12	1	8006741748
363230	OG1RF_10350		transcriptional regulator		1	173	A09	1	8006585961
363253	OG1RF_10350		transcriptional regulator		1	240	B12	1	8006567193
363563	OG1RF_10350		transcriptional regulator		1	222	B07	1	8006542229
364487				Intergenic_380_364424_364518	1	240	E04	1	8006570723
364487				Intergenic_380_364424_364518	1	136	A02		8006570722
365007	OG1RF_10352		MgtC family magnesium (Mg2+) transporter		1	232	E05	1	8006569186
365007	OG1RF_10352		MgtC family magnesium (Mg2+) transporter		1	122	B08		8006569204
365408	OG1RF_10353		LemA family protein		1	188	F03	1	8006740362
365805	OG1RF_10353		LemA family protein		1	219	A07	1	8006551114
365809	OG1RF_10353		LemA family protein		1	230	E08	1	8006543010
367079	OG1RF_10354		hypothetical protein		2	5	E12		8006585276
367079	OG1RF_10354		hypothetical protein		1	196	H11	1	8006741251
367079	OG1RF_10354		hypothetical protein		1	44	C11		8006741923
367081	OG1RF_10354		hypothetical protein		1	169	A01	1	8006585601
367081	OG1RF_10354		hypothetical protein		1	102	F07		8006540355
367130	OG1RF_10354		hypothetical protein		1	239	E11	1	8006568342
367135	OG1RF_10354		hypothetical protein		1	228	C08	1	8006543385
367137	OG1RF_10354		hypothetical protein		2	61	G09		8006547753
367139	OG1RF_10354		hypothetical protein		1	225	F02	1	8006542867
367143	OG1RF_10354		hypothetical protein		2	70	E12		8006547932
371302				Intergenic_387_371230_371741	1	195	H12	1	8006741325
371302				Intergenic_387_371230_371741	1	62	C08		8006548576
371304				Intergenic_387_371230_371741	1	182	A08	1	8006742147
371304				Intergenic_387_371230_371741	2	72	B11		8006548663
371306				Intergenic_387_371230_371741	1	171	F09	1	8006585301
371467				Intergenic_387_371230_371741	1	195	D10	1	8006741416
371608				Intergenic_387_371230_371741	1	205	H06	1	8006547709
371608				Intergenic_387_371230_371741	1	28	B12		8006742805
371888	OG1RF_10359	feoA	ferrous iron transport protein A		1	221	H11	1	8006542101
371899	OG1RF_10359	feoA	ferrous iron transport protein A		1	209	F04	1	8006548046
372386	OG1RF_10360	feoB	FeoB family ferrous iron (Fe2+) uptake protein		1	183	E06	1	8006742287
372386	OG1RF_10360	feoB	FeoB family ferrous iron (Fe2+) uptake protein		1	26	C02		8006742970
372715	OG1RF_10360	feoB	FeoB family ferrous iron (Fe2+) uptake protein		1	206	G10	1	8006550358
372811	OG1RF_10360	feoB	FeoB family ferrous iron (Fe2+) uptake protein		1	182	C04	1	8006742514
373104	OG1RF_10360	feoB	FeoB family ferrous iron (Fe2+) uptake protein		1	194	G09	1	8006742064
373209	OG1RF_10360	feoB	FeoB family ferrous iron (Fe2+) uptake protein		1	225	E02	1	8006542770
373209	OG1RF_10360	feoB	FeoB family ferrous iron (Fe2+) uptake protein		2	97	E10		8006542746
373966	OG1RF_10360	feoB	FeoB family ferrous iron (Fe2+) uptake protein		2	64	H11		8006548543
374085	OG1RF_10360	feoB	FeoB family ferrous iron (Fe2+) uptake protein		1	226	H06	1	8006540105
374769				Intergenic_391_374662_374938	1	228	A09	1	8006543415
374912				Intergenic_391_374662_374938	1	225	D08	1	8006540286
374980	OG1RF_10362	morA	aldo/keto reductase family protein		1	175	F03	1	8006743330
375204	OG1RF_10362	morA	aldo/keto reductase family protein		2	47	F11		8006741863
375204	OG1RF_10362	morA	aldo/keto reductase family protein		1	198	C03	1	8006741203
375300	OG1RF_10362	morA	aldo/keto reductase family protein		2	12	C10		8006743362
375480	OG1RF_10362	morA	aldo/keto reductase family protein		1	206	D06	1	8006547693
375480	OG1RF_10362	morA	aldo/keto reductase family protein		1	15	B09		8006743061
375833				Intergenic_392_375815_375836	1	213	E04	1	8006548867
376001	OG1RF_10363		glyoxalase		2	45	D11		8006741359
376118	OG1RF_10363		glyoxalase		1	207	C12	1	8006548533
376363				Intergenic_393_376320_376485	1	228	H10	1	8006540727
376908	OG1RF_10364	cls	cardiolipin synthetase		2	59	B05		8006550193
376918	OG1RF_10364	cls	cardiolipin synthetase		2	50	G01		8006741673
377200	OG1RF_10364	cls	cardiolipin synthetase		1	199	D07	1	8006741768
377200	OG1RF_10364	cls	cardiolipin synthetase		1	49	G10		8006741778
377780	OG1RF_10364	cls	cardiolipin synthetase		1	210	B01	1	8006547963
378212	OG1RF_10365		hypothetical protein		1	237	B05	1	8006567993
378395				Intergenic_395_378250_378613	1	234	G06	1	8006569577
378763	OG1RF_10366	tyrS	tyrosine--tRNA ligase		1	227	C04	1	8006540698
379008	OG1RF_10366	tyrS	tyrosine--tRNA ligase		1	209	C05	1	8006548000
380263	OG1RF_10367		decarboxylase		2	10	D06		8006585738
380265	OG1RF_10367		decarboxylase		1	183	G07	1	8006742301
380265	OG1RF_10367		decarboxylase		1	93	F02		8006542366
380593	OG1RF_10367		decarboxylase		1	205	G10	1	8006550454
380614	OG1RF_10367		decarboxylase		1	175	B06	1	8006743383
380740	OG1RF_10367		decarboxylase		1	239	A09	1	8006567189
381147	OG1RF_10367		decarboxylase		1	210	H10	1	8006547779
381153	OG1RF_10367		decarboxylase		2	37	H06		8006740922
381153	OG1RF_10367		decarboxylase		2	67	H12		8006548448
381356	OG1RF_10367		decarboxylase		2	50	D07		8006741643
381478	OG1RF_10367		decarboxylase		1	170	A08	1	8006585436
381766	OG1RF_10367		decarboxylase		1	196	H06	1	8006741386
381766	OG1RF_10367		decarboxylase		1	64	G02		8006548522
381768	OG1RF_10367		decarboxylase		1	183	C09	1	8006742332
381768	OG1RF_10367		decarboxylase		1	69	F05		8006548276
381768	OG1RF_10367		decarboxylase		1	31	H03		8006740151
382197				Intergenic_397_382047_382248	1	182	H01	1	8006742430
382322	OG1RF_10368		amino acid permease		1	195	F06	1	8006741905
382485	OG1RF_10368		amino acid permease		1	232	B08	1	8006543041
382775	OG1RF_10368		amino acid permease		2	32	A09		8006740169
382799	OG1RF_10368		amino acid permease		1	229	D01	1	8006543245
383132	OG1RF_10368		amino acid permease		3	43	E10		8006741466
383376	OG1RF_10368		amino acid permease		1	174	B09	1	8006743492
383383	OG1RF_10368		amino acid permease		1	183	H03	1	8006742963
383387	OG1RF_10368		amino acid permease		2	42	H08		8006742076
383387	OG1RF_10368		amino acid permease		2	44	H08		8006741980
383433	OG1RF_10368		amino acid permease		1	176	E06	1	8006743301
383438	OG1RF_10368		amino acid permease		1	177	F10	1	8006743133
383479	OG1RF_10368		amino acid permease		1	187	F06	1	8006740129
383534	OG1RF_10368		amino acid permease		1	236	H04	1	8006567465
383657	OG1RF_10368		amino acid permease		2	68	G02		8006548042
383850	OG1RF_10369	nhaC2	Na+/H+ antiporter NhaC		1	214	A07	1	8006549430
384150	OG1RF_10369	nhaC2	Na+/H+ antiporter NhaC		1	217	E11	1	8006550750
384318	OG1RF_10369	nhaC2	Na+/H+ antiporter NhaC		1	238	A04	1	8006570714
384505	OG1RF_10369	nhaC2	Na+/H+ antiporter NhaC		1	189	H04	1	8006740307
384804	OG1RF_10369	nhaC2	Na+/H+ antiporter NhaC		1	174	G08	1	8006743450
384888	OG1RF_10369	nhaC2	Na+/H+ antiporter NhaC		1	241	C03	1	8006567879
385033	OG1RF_10369	nhaC2	Na+/H+ antiporter NhaC		1	218	C01	1	8006555975
385079	OG1RF_10369	nhaC2	Na+/H+ antiporter NhaC		1	176	B09	1	8006743183
385244				Intergenic_399_385199_385553	1	203	G04	1	8006550319
385244				Intergenic_399_385199_385553	1	16	F01		8006743677
385300				Intergenic_399_385199_385553	1	231	B02	1	8006569024
385342				Intergenic_399_385199_385553	2	20	E04		8006743764
385347				Intergenic_399_385199_385553	4	59	E11		8006550235
385347				Intergenic_399_385199_385553	1	209	D06	1	8006548362
385400				Intergenic_399_385199_385553	1	180	B06	1	8006743894
385406				Intergenic_399_385199_385553	3	45	B10		8006741334
385434				Intergenic_399_385199_385553	2	17	D09		8006743565
385571	OG1RF_10370		hypothetical protein		1	187	C08	1	8006742575
386001	OG1RF_10370		hypothetical protein		3	8	F06		8006585954
386612	OG1RF_10371		YehR like protein		1	238	G10	1	8006567347
386612	OG1RF_10371		YehR like protein		1	46	G11		8006741299
387274	OG1RF_10372	pgpA	phosphatidylglycerophosphatase A		1	227	D04	1	8006540714
387508	OG1RF_10372	pgpA	phosphatidylglycerophosphatase A		1	172	D03	1	8006585923
387599	OG1RF_10372	pgpA	phosphatidylglycerophosphatase A		1	218	E08	1	8006550643
387691				Intergenic_402_387663_387748	1	232	C10	1	8006543164
387893	OG1RF_10373	ldh2	L-lactate dehydrogenase		1	225	B09	1	8006540315
387893	OG1RF_10373	ldh2	L-lactate dehydrogenase		1	102	B03		8006540303
387920	OG1RF_10373	ldh2	L-lactate dehydrogenase		1	179	B07	1	8006743947
387920	OG1RF_10373	ldh2	L-lactate dehydrogenase		2	32	C06		8006740190
388274	OG1RF_10373	ldh2	L-lactate dehydrogenase		1	170	D01	1	8006585250
388274	OG1RF_10373	ldh2	L-lactate dehydrogenase		1	5	D11		8006585263
388553	OG1RF_10373	ldh2	L-lactate dehydrogenase		1	186	H11	1	8006742643
388598	OG1RF_10373	ldh2	L-lactate dehydrogenase		1	206	C01	1	8006547712
388604	OG1RF_10373	ldh2	L-lactate dehydrogenase		1	217	E01	1	8006550729
388690	OG1RF_10373	ldh2	L-lactate dehydrogenase		1	174	C09	1	8006743459
388694	OG1RF_10373	ldh2	L-lactate dehydrogenase		1
388931	OG1RF_10374		hypothetical protein		1	216	B01	1	8006550814
389072	OG1RF_10374		hypothetical protein		1	229	D07	1	8006543106
389072	OG1RF_10374		hypothetical protein		1	42	F06		8006742050
389606	OG1RF_10375		hypothetical protein		2	157	C05		8006568733
389606	OG1RF_10375		hypothetical protein		2	163	C05		8006541277
389746	OG1RF_10376		LysR family transcriptional regulator		1	211	A11	1	8006548762
389937	OG1RF_10376		LysR family transcriptional regulator		1	231	B12	1	8006543210
390226	OG1RF_10376		LysR family transcriptional regulator		2	55	B10		8006550390
390252	OG1RF_10376		LysR family transcriptional regulator		1	189	B05	1	8006740244
390499	OG1RF_10376		LysR family transcriptional regulator		1	208	F06	1	8006548374
390499	OG1RF_10376		LysR family transcriptional regulator		1	68	B09		8006547989
390597				Intergenic_406_390534_390674	1	237	H01	1	8006568769
390597				Intergenic_406_390534_390674	1	20	C07		8006743743
390618				Intergenic_406_390534_390674	1	177	A09	1	8006743158
391006	OG1RF_10377		TDT family tellurite/dicarboxylate transporter		1	178	A12	1	8006743646
391294	OG1RF_10377		TDT family tellurite/dicarboxylate transporter		1	184	C10	1	8006743014
391326	OG1RF_10377		TDT family tellurite/dicarboxylate transporter		1	241	D08	1	8006567242
391393	OG1RF_10377		TDT family tellurite/dicarboxylate transporter		1	223	C07	1	8006542722
391393	OG1RF_10377		TDT family tellurite/dicarboxylate transporter		2	58	A08		8006549704
391567	OG1RF_10377		TDT family tellurite/dicarboxylate transporter		1	183	G03	1	8006742960
391567	OG1RF_10377		TDT family tellurite/dicarboxylate transporter		1	44	C02		8006741914
391572	OG1RF_10377		TDT family tellurite/dicarboxylate transporter		2	13	H05		8006743321
392128	OG1RF_10378	galE	NAD-dependent epimerase/dehydratase		1	214	G06	1	8006548887
392128	OG1RF_10378	galE	NAD-dependent epimerase/dehydratase		1	75	G07		8006548911
392163	OG1RF_10378	galE	NAD-dependent epimerase/dehydratase		1	238	F05	1	8006567411
392256	OG1RF_10378	galE	NAD-dependent epimerase/dehydratase		1	175	H05	1	8006743360
392640	OG1RF_10379		phage integrase family site-specific recombinase		1	237	F07	1	8006568313
393059				Intergenic_409_392969_393100	1	193	B04	1	8006740751
393063				Intergenic_409_392969_393100	1	221	A02	1	8006551079
393063				Intergenic_409_392969_393100	1	6	D01		8006586117
393072				Intergenic_409_392969_393100	1	230	F10	1	8006543392
393355	OG1RF_10380		nitroreductase		1	236	G10	1	8006568538
393355	OG1RF_10380		nitroreductase		1	88	D06		8006555978
393355	OG1RF_10380		nitroreductase		1	88	C06		8006555966
393455	OG1RF_10380		nitroreductase		1	171	E10	1	8006585309
393960	OG1RF_10381	lplA	lipoate-protein ligase		1	211	C01	1	8006548802
394066	OG1RF_10381	lplA	lipoate-protein ligase		1	178	E05	1	8006743931
394217	OG1RF_10381	lplA	lipoate-protein ligase		2	25	H06		8006742362
394228	OG1RF_10381	lplA	lipoate-protein ligase		1	224	F01	1	8006542501
394279	OG1RF_10381	lplA	lipoate-protein ligase		1	174	H09	1	8006743479
394314	OG1RF_10381	lplA	lipoate-protein ligase		2	20	G01		8006743785
394316	OG1RF_10381	lplA	lipoate-protein ligase		1	176	B06	1	8006743298
394337	OG1RF_10381	lplA	lipoate-protein ligase		1	202	F12	1	8006550445
394337	OG1RF_10381	lplA	lipoate-protein ligase		1	56	H05		8006549881
394752	OG1RF_10381	lplA	lipoate-protein ligase		1	223	C11	1	8006542699
394804	OG1RF_10381	lplA	lipoate-protein ligase		1	193	D03	1	8006741009
395216	OG1RF_10382		hypothetical protein		1	176	E02	1	8006743227
395218	OG1RF_10382		hypothetical protein		1	224	E09	1	8006542121
395331	OG1RF_10382		hypothetical protein		1	194	C06	1	8006741505
395426	OG1RF_10382		hypothetical protein		1	200	D10	1	8006550083
395426	OG1RF_10382		hypothetical protein		1	52	C03		8006550107
395549	OG1RF_10382		hypothetical protein		1	178	G12	1	8006743586
395549	OG1RF_10382		hypothetical protein		1	18	G06		8006743982
395549	OG1RF_10382		hypothetical protein		1	100	F03		8006542463
395615	OG1RF_10382		hypothetical protein		1	209	F08	1	8006548638
395615	OG1RF_10382		hypothetical protein		2	62	H02		8006548630
395619	OG1RF_10382		hypothetical protein		1	179	E04	1	8006743841
395621	OG1RF_10382		hypothetical protein		1	197	C12	1	8006741262
395904				Intergenic_412_395842_396023	1	201	G12	1	8006550488
396033	OG1RF_10383		hypothetical protein		1	184	F11	1	8006743030
396085	OG1RF_10383		hypothetical protein		1	185	C12	1	8006742806
396502				Intergenic_413_396303_396592	1	214	D10	1	8006549517
396505				Intergenic_413_396303_396592	1	187	H07	1	8006740142
396701	OG1RF_10384		hypothetical protein		1	203	C09	1	8006549821
396960	OG1RF_10385		LacI family transcriptional regulator		1	180	C10	1	8006742256
397025	OG1RF_10385		LacI family transcriptional regulator		1	181	B07	1	8006742206
397027	OG1RF_10385		LacI family transcriptional regulator		1	200	E01	1	8006550086
397066	OG1RF_10385		LacI family transcriptional regulator		2	5	A10		8006585226
397066	OG1RF_10385		LacI family transcriptional regulator		1	187	G07	1	8006740140
397176	OG1RF_10385		LacI family transcriptional regulator		1	174	H02	1	8006585741
397334	OG1RF_10385		LacI family transcriptional regulator		1	200	A06	1	8006741789
397338	OG1RF_10385		LacI family transcriptional regulator		1	221	D05	1	8006541938
397784	OG1RF_10385		LacI family transcriptional regulator		2	68	G02		8006548042
397924				Intergenic_415_397818_397987	2	12	F03		8006743391
397926				Intergenic_415_397818_397987	1	214	C05	1	8006549547
397937				Intergenic_415_397818_397987	1	237	H11	1	8006570686
397984				Intergenic_415_397818_397987	1	175	D10	1	8006743244
397984				Intergenic_415_397818_397987	1	14	B12		8006743165
397987				Intergenic_415_397818_397987	1	186	H06	1	8006742570
398082	OG1RF_10386		nitroreductase		1	203	F10	1	8006550302
398287	OG1RF_10386		nitroreductase		1	209	C11	1	8006548080
398314	OG1RF_10386		nitroreductase		1	221	G10	1	8006542086
398424	OG1RF_10386		nitroreductase		1	233	G12	1	8006570203
398432	OG1RF_10386		nitroreductase		1	221	G05	1	8006556021
398582	OG1RF_10386		nitroreductase		1	214	E06	1	8006548864
398582	OG1RF_10386		nitroreductase		2	75	H08		8006548924
398647	OG1RF_10387		glyoxalase		1	187	C01	1	8006742645
398846	OG1RF_10387		glyoxalase		1	197	F03	1	8006741294
398890	OG1RF_10387		glyoxalase		1	215	E05	1	8006548890
399076	OG1RF_10387		glyoxalase		1	196	E02	1	8006741355
399162	OG1RF_10387		glyoxalase		2	150	H01		8006567541
399274	OG1RF_10387		glyoxalase		1	234	H11	1	8006570107
399332	OG1RF_10387		glyoxalase		1	239	A12	1	8006570715
400017	OG1RF_10388		DeoR family transcriptional regulator		1	240	E05	1	8006567335
400442	OG1RF_10389		Xaa-Pro aminopeptidase		1	223	E04	1	8006541928
400442	OG1RF_10389		Xaa-Pro aminopeptidase		1	92	B07		8006541939
400526	OG1RF_10389		Xaa-Pro aminopeptidase		1	238	B05	1	8006568439
400526	OG1RF_10389		Xaa-Pro aminopeptidase		1	166	B11		8006541655
400526	OG1RF_10389		Xaa-Pro aminopeptidase		1	120	C09		8006542913
400559	OG1RF_10389		Xaa-Pro aminopeptidase		2	16	A12		8006743628
400605	OG1RF_10389		Xaa-Pro aminopeptidase		5	7	G09		8006586065
400605	OG1RF_10389		Xaa-Pro aminopeptidase		5	8	H09		8006585981
400605	OG1RF_10389		Xaa-Pro aminopeptidase		3	8	G09		8006585969
400714	OG1RF_10389		Xaa-Pro aminopeptidase		1	229	C02	1	8006543263
400788	OG1RF_10389		Xaa-Pro aminopeptidase		1	207	G06	1	8006550251
400957	OG1RF_10389		Xaa-Pro aminopeptidase		2	21	B04		8006742192
401011	OG1RF_10389		Xaa-Pro aminopeptidase		1	237	C02	1	8006567059
401025	OG1RF_10389		Xaa-Pro aminopeptidase		1	174	G03	1	8006585751
401515	OG1RF_10389		Xaa-Pro aminopeptidase		1	219	D07	1	8006551124
401770	OG1RF_10389		Xaa-Pro aminopeptidase		2	51	H01		8006550069
401814				Intergenic_419_401777_401863	1	186	C01	1	8006742784
401823				Intergenic_419_401777_401863	1	206	D03	1	8006549787
401823				Intergenic_419_401777_401863	1	58	D07		8006549739
402019	OG1RF_10390	ung	uracil-DNA glycosylase		2	23	G10		8006742546
402395	OG1RF_10390	ung	uracil-DNA glycosylase		1	177	H12	1	8006743644
402526				Intergenic_420_402515_402667	1	170	A05	1	8006585585
402862	OG1RF_10391		MATE efflux family protein		1	232	D02	1	8006569945
403088	OG1RF_10391		MATE efflux family protein		1	218	A01	1	8006555959
403090	OG1RF_10391		MATE efflux family protein		1	207	F08	1	8006548461
403120	OG1RF_10391		MATE efflux family protein		1	221	A10	1	8006542258
403636	OG1RF_10391		MATE efflux family protein		1	179	A09	1	8006743557
403636	OG1RF_10391		MATE efflux family protein		1	31	G03		8006740139
403763	OG1RF_10391		MATE efflux family protein		1	173	A10	1	8006585965
404060	OG1RF_10392		M3 family peptidase		2	53	A04		8006549892
404217	OG1RF_10392		M3 family peptidase		1	180	G02	1	8006743800
404276	OG1RF_10392		M3 family peptidase		2	36	H02		8006741110
404503	OG1RF_10392		M3 family peptidase		1	171	B04	1	8006586154
405090	OG1RF_10392		M3 family peptidase		1	169	A12	1	8006585539
405351	OG1RF_10392		M3 family peptidase		1	178	B11	1	8006743594
405358	OG1RF_10392		M3 family peptidase		1	208	F07	1	8006548378
405400	OG1RF_10392		M3 family peptidase		1	186	G09	1	8006742629
405649	OG1RF_10392		M3 family peptidase		1	236	F11	1	8006568614
405649	OG1RF_10392		M3 family peptidase		1	55	F08		8006550436
405649	OG1RF_10392		M3 family peptidase		1	60	C07		8006549631
405847	OG1RF_10392		M3 family peptidase		1	189	A05	1	8006740243
405897				Intergenic_422_405881_405917	1	182	E03	1	8006742274
405946	OG1RF_10393		VanZ like family protein		1	233	F03	1	8006570092
406005	OG1RF_10393		VanZ like family protein		1	173	B12	1	8006585806
407351	OG1RF_10394	yebC	glucose-1-phosphate adenylyltransferase		2	58	A12		8006549708
407700	OG1RF_10395		C_GCAxxG_C_C family protein		1	211	E10	1	8006547948
407892	OG1RF_10395		C_GCAxxG_C_C family protein		1	203	G01	1	8006550309
407892	OG1RF_10395		C_GCAxxG_C_C family protein		1	14	A04		8006743195
408045	OG1RF_10396		hypothetical protein		2	49	A11		8006741707
408045	OG1RF_10396		hypothetical protein		1	181	B02	1	8006743773
408150				Intergenic_426_408149_408260	1	193	B10	1	8006740655
408178				Intergenic_426_408149_408260	1	237	B01	1	8006570633
408501	OG1RF_10397	gloA2	lactoylglutathione lyase		1	193	C11	1	8006740656
409108	OG1RF_10397	gloA2	lactoylglutathione lyase		1	214	B04	1	8006549540
409171	OG1RF_10397	gloA2	lactoylglutathione lyase		1	202	E02	1	8006550535
409231	OG1RF_10397	gloA2	lactoylglutathione lyase		1	173	G05	1	8006585851
409231	OG1RF_10397	gloA2	lactoylglutathione lyase		2	67	E12		8006548412
409231	OG1RF_10397	gloA2	lactoylglutathione lyase		1	68	G12		8006548052
409235	OG1RF_10397	gloA2	lactoylglutathione lyase		1	201	H07	1	8006550504
409235	OG1RF_10397	gloA2	lactoylglutathione lyase		1	66	D03		8006548103
409235	OG1RF_10397	gloA2	lactoylglutathione lyase		1	44	C03		8006741915
409238				Intergenic_427_409236_409265	3	29	G06		8006742734
409654	OG1RF_10398		hypothetical protein		1	240	H02	1	8006570076
411547				Intergenic_429_411447_411634	1	223	F08	1	8006542337
413400	OG1RF_10401	rsuA	ribosomal small subunit pseudouridine synthase A		1	221	G03	1	8006551108
414005	OG1RF_10401	rsuA	ribosomal small subunit pseudouridine synthase A		1	176	A07	1	8006743381
414033	OG1RF_10401	rsuA	ribosomal small subunit pseudouridine synthase A		1	197	A03	1	8006741298
414099	OG1RF_10401	rsuA	ribosomal small subunit pseudouridine synthase A		2	13	F02		8006743294
414099	OG1RF_10401	rsuA	ribosomal small subunit pseudouridine synthase A		1	217	G01	1	8006549275
414116	OG1RF_10401	rsuA	ribosomal small subunit pseudouridine synthase A		1	189	G04	1	8006740306
414232				Intergenic_431_414128_414260	1	177	G07	1	8006743100
414232				Intergenic_431_414128_414260	1	15	C12		8006743076
414232				Intergenic_431_414128_414260	2	20	A07		8006743719
415481	OG1RF_10402	pepV	dipeptidase PepV		1	196	H12	1	8006741261
415835	OG1RF_10403		hypothetical protein		2	49	F10		8006741766
415845	OG1RF_10403		hypothetical protein		3	93	C04		8006542332
415876	OG1RF_10403		hypothetical protein		1	182	D07	1	8006742549
416115				Intergenic_433_416055_416526	1	210	C09	1	8006548284
416242				Intergenic_433_416055_416526	1	176	G09	1	8006743228
416497				Intergenic_433_416055_416526	1	194	E05	1	8006742004
417100	OG1RF_10404	csn	csn1 family CRISPR-associated protein		1	213	H03	1	8006548865
417100	OG1RF_10404	csn	csn1 family CRISPR-associated protein		1	76	C08		8006549536
417134	OG1RF_10404	csn	csn1 family CRISPR-associated protein		2	77	E03		8006549459
417275	OG1RF_10404	csn	csn1 family CRISPR-associated protein		2	17	H07		8006743611
418054	OG1RF_10404	csn	csn1 family CRISPR-associated protein		1	236	D01	1	8006570559
418054	OG1RF_10404	csn	csn1 family CRISPR-associated protein		1	58	C07		8006549727
418054	OG1RF_10404	csn	csn1 family CRISPR-associated protein		1	48	B08		8006741140
418086	OG1RF_10404	csn	csn1 family CRISPR-associated protein		1	223	D08	1	8006542825
418086	OG1RF_10404	csn	csn1 family CRISPR-associated protein		1	96	B08		8006542808
418266	OG1RF_10404	csn	csn1 family CRISPR-associated protein		2	91	A01		8006542017
418269	OG1RF_10404	csn	csn1 family CRISPR-associated protein		1	219	H03	1	8006550652
418269	OG1RF_10404	csn	csn1 family CRISPR-associated protein		1	88	A08		8006555944
418404	OG1RF_10404	csn	csn1 family CRISPR-associated protein		1	179	H07	1	8006743901
418629	OG1RF_10404	csn	csn1 family CRISPR-associated protein		1	235	A10	1	8006569427
419002	OG1RF_10404	csn	csn1 family CRISPR-associated protein		1	182	G09	1	8006742376
419002	OG1RF_10404	csn	csn1 family CRISPR-associated protein		1	132	H04		8006570328
419022	OG1RF_10404	csn	csn1 family CRISPR-associated protein		2	76	A08		8006549512
419172	OG1RF_10404	csn	csn1 family CRISPR-associated protein		1	236	H07	1	8006567126
419216	OG1RF_10404	csn	csn1 family CRISPR-associated protein		4	25	D03		8006742311
419218	OG1RF_10404	csn	csn1 family CRISPR-associated protein		2	74	G03		8006549003
419461	OG1RF_10404	csn	csn1 family CRISPR-associated protein		2	44	B06		8006741906
420061	OG1RF_10404	csn	csn1 family CRISPR-associated protein		3	55	B06		8006550386
420164	OG1RF_10404	csn	csn1 family CRISPR-associated protein		2	66	H06		8006548154
420221	OG1RF_10404	csn	csn1 family CRISPR-associated protein		1	221	B03	1	8006542327
420411	OG1RF_10404	csn	csn1 family CRISPR-associated protein		1	221	B11	1	8006542309
420725	OG1RF_10405	cas1	CRISPR-associated protein cas1		2	21	E07		8006742231
420795	OG1RF_10405	cas1	CRISPR-associated protein cas1		2	17	H07		8006743611
420956	OG1RF_10405	cas1	CRISPR-associated protein cas1		2	42	H08		8006742076
420956	OG1RF_10405	cas1	CRISPR-associated protein cas1		2	44	H08		8006741980
421266	OG1RF_10405	cas1	CRISPR-associated protein cas1		1	171	A03	1	8006585258
421266	OG1RF_10405	cas1	CRISPR-associated protein cas1		1	26	A08		8006742952
421294	OG1RF_10405	cas1	CRISPR-associated protein cas1		1	170	F07	1	8006585418
421294	OG1RF_10405	cas1	CRISPR-associated protein cas1		1	35	E06		8006740310
421294	OG1RF_10405	cas1	CRISPR-associated protein cas1		1	140	B04		8006570352
421296	OG1RF_10405	cas1	CRISPR-associated protein cas1		1	191	B09	1	8006740340
421300	OG1RF_10405	cas1	CRISPR-associated protein cas1		3	25	E03		8006742323
421329	OG1RF_10405	cas1	CRISPR-associated protein cas1		1	221	C12	1	8006542322
421329	OG1RF_10405	cas1	CRISPR-associated protein cas1		1	93	E05		8006542357
421344	OG1RF_10405	cas1	CRISPR-associated protein cas1		1	192	H11	1	8006740668
421432	OG1RF_10406	cas2	CRISPR-associated protein cas2		1	185	A12	1	8006743033
421619	OG1RF_10406	cas2	CRISPR-associated protein cas2		1	170	B04	1	8006585574
421662	OG1RF_10406	cas2	CRISPR-associated protein cas2		1	216	G09	1	8006549556
421839	OG1RF_10407	csn2	csn2 family CRISPR-associated protein		1	186	G02	1	8006742727
422202	OG1RF_10407	csn2	csn2 family CRISPR-associated protein		1	193	G02	1	8006741597
422297	OG1RF_10407	csn2	csn2 family CRISPR-associated protein		1	192	B04	1	8006740910
422431				Intergenic_437_422394_422661	1	172	A09	1	8006586016
422549				Intergenic_437_422394_422661	1	207	G11	1	8006550261
422769	OG1RF_10408		hypothetical protein		1	193	A09	1	8006740830
422938				Intergenic_438_422854_423280	2	13	A01		8006743233
422938				Intergenic_438_422854_423280	1	206	F09	1	8006548587
422938				Intergenic_438_422854_423280	1	10	H11		8006585791
422938				Intergenic_438_422854_423280	2	36	D02		8006741062
422980				Intergenic_438_422854_423280	2	98	A05		8006542597
423041				Intergenic_438_422854_423280	1	227	A09	1	8006540441
423148				Intergenic_438_422854_423280	1	199	E11	1	8006741641
423337	OG1RF_10409		membrane protein		1	193	C10	1	8006740642
423403	OG1RF_10409		membrane protein		1	224	A02	1	8006542692
423403	OG1RF_10409		membrane protein		1	16	H08		8006743708
423403	OG1RF_10409		membrane protein		1	68	E12		8006548028
423517	OG1RF_10409		membrane protein		1	195	C03	1	8006741995
423517	OG1RF_10409		membrane protein		1	16	F08		8006743684
423959	OG1RF_10410		putative acetyltransferase		2	10	D02		8006585734
424633	OG1RF_10410		putative acetyltransferase		1	171	F08	1	8006585288
424893				Intergenic_440_424814_425049	2	32	H11		8006740255
424899				Intergenic_440_424814_425049	1	196	E05	1	8006741373
424899				Intergenic_440_424814_425049	3	64	F11		8006548519
425634	OG1RF_10411		ABC superfamily ATP binding cassette transporter, ABC protein		1	239	G03	1	8006568777
425634	OG1RF_10411		ABC superfamily ATP binding cassette transporter, ABC protein		1	163	G01		8006541321
425634	OG1RF_10411		ABC superfamily ATP binding cassette transporter, ABC protein		2	44	B01		8006741901
426001				Intergenic_441_426001_426003	1	182	F12	1	8006742429
426572	OG1RF_10412		ABC superfamily ATP binding cassette transporter, membrane protein		2	13	H12		8006743328
426662	OG1RF_10412		ABC superfamily ATP binding cassette transporter, membrane protein		1	190	C02	1	8006740269
426756	OG1RF_10412		ABC superfamily ATP binding cassette transporter, membrane protein		1	175	A11	1	8006743501
426763	OG1RF_10412		ABC superfamily ATP binding cassette transporter, membrane protein		1	234	B03	1	8006568861
426838	OG1RF_10412		ABC superfamily ATP binding cassette transporter, membrane protein		2	20	F08		8006743780
426840	OG1RF_10412		ABC superfamily ATP binding cassette transporter, membrane protein		1	179	F01	1	8006743812
427241	OG1RF_10412		ABC superfamily ATP binding cassette transporter, membrane protein		1	201	G04	1	8006549981
427258	OG1RF_10412		ABC superfamily ATP binding cassette transporter, membrane protein		2	73	H07		8006549115
427629				Intergenic_442_427522_427662	1	213	D05	1	8006548936
427660				Intergenic_442_427522_427662	2	68	E04		8006548020
428385	OG1RF_10414	algC	phosphomannomutase		1	236	D11	1	8006567582
428385	OG1RF_10414	algC	phosphomannomutase		1	153	C06		8006568158
428849	OG1RF_10414	algC	phosphomannomutase		1	230	E02	1	8006543421
428942	OG1RF_10414	algC	phosphomannomutase		1	215	F02	1	8006549415
428942	OG1RF_10414	algC	phosphomannomutase		2	24	H08		8006742460
429039	OG1RF_10414	algC	phosphomannomutase		1	195	G03	1	8006741482
429120	OG1RF_10414	algC	phosphomannomutase		1	186	G08	1	8006742618
429120	OG1RF_10414	algC	phosphomannomutase		1	126	H03		8006569847
429250	OG1RF_10414	algC	phosphomannomutase		1	194	E12	1	8006741436
429308	OG1RF_10414	algC	phosphomannomutase		1	199	F08	1	8006741672
429635	OG1RF_10414	algC	phosphomannomutase		1	218	F06	1	8006550595
429944	OG1RF_10415		GNAT family acetyltransferase		2	24	B04		8006742384
431019	OG1RF_10416		ribosomal large subunit pseudouridine synthase		2	76	A08		8006549512
431376				Intergenic_446_431214_431567	1	177	H06	1	8006743537
431381				Intergenic_446_431214_431567	1	204	G07	1	8006549767
431424				Intergenic_446_431214_431567	1	199	A08	1	8006741880
431745	OG1RF_10417	pbp2A	penicillin-binding protein 2A		1	227	B05	1	8006540723
431885	OG1RF_10417	pbp2A	penicillin-binding protein 2A		1	202	E11	1	8006550391
432163	OG1RF_10417	pbp2A	penicillin-binding protein 2A		1	230	C04	1	8006542978
432174	OG1RF_10417	pbp2A	penicillin-binding protein 2A		1	217	H09	1	8006550665
432465	OG1RF_10417	pbp2A	penicillin-binding protein 2A		3	15	F05		8006743105
432616	OG1RF_10417	pbp2A	penicillin-binding protein 2A		2	158	C06		8006568638
432616	OG1RF_10417	pbp2A	penicillin-binding protein 2A		1	236	E10	1	8006541182
[truncated: 8,282 more rows]
