# Supplementary material for: Comprehensive Functional Analysis of the Enterococcus faecalis Core Genome Using an Ordered, Sequence-Defined Collection of Insertional Mutations in Strain OG1RF
Source: mSystems. 2018 Sep 11;3(5):e00062-18. doi: 10.1128/mSystems.00062-18 (PMC6134198; doi:10.1128/mSystems.00062-18)
Supplement: TABLE S2 [file sys004182258st2.xlsx]

## Sheet: Sheet1
2D Barcode	Genomic Position	Current Rack	Current Well	Old Locus Tag	New Locus Tag	Gene Product	Intergenic Region	EcoGene Gene ID	Distance into Gene (5'-3')
8006548288	1536	210	B12				Intergenic_1_1403_1603		0.665
8006741634	3189	200	A11				Intergenic_2_2735_3312		0.787
8006567169	9229	236	C03				Intergenic_6_9176_9349		0.306
8006548287	10658	210	D01				Intergenic_9_10529_10684		0.832
8006743921	11149	178	F04	OG1RF_10010	OG1RF_RS00060	DHH family protein		12289196	0.229
8006743317	11182	176	G07	OG1RF_10010	OG1RF_RS00060	DHH family protein		12289196	0.246
8006540390	11366	227	H01	OG1RF_10010	OG1RF_RS00060	DHH family protein		12289196	0.336
8006740912	11750	192	D04	OG1RF_10010	OG1RF_RS00060	DHH family protein		12289196	0.526
8006548014	11752	210	G08	OG1RF_10010	OG1RF_RS00060	DHH family protein		12289196	0.527
8006549456	12669	214	C07	OG1RF_10010	OG1RF_RS00060	DHH family protein		12289196	0.98
8006542664	12899	226	H04	OG1RF_10011	OG1RF_RS00065	50S ribosomal protein L9		12289197	0.419
8006741193	13036	198	B03	OG1RF_10011	OG1RF_RS00065	50S ribosomal protein L9		12289197	0.716
8006549620	13106	205	E11	OG1RF_10011	OG1RF_RS00065	50S ribosomal protein L9		12289197	0.868
8006743013	15003	185	B10	OG1RF_10013	OG1RF_RS00075	adenylosuccinate synthase		12289199	0.057
8006570796	15846	235	F07	OG1RF_10013	OG1RF_RS00075	adenylosuccinate synthase		12289199	0.653
8006742179	16230	180	G03	OG1RF_10013	OG1RF_RS00075	adenylosuccinate synthase		12289199	0.924
8006551071	16661	219	B02	OG1RF_10014	OG1RF_RS00080	DegV family protein		12289200	0.229
8006743737	17533	179	F09				Intergenic_15_17497_17726		0.157
8006548434	17608	211	H02				Intergenic_15_17497_17726		0.485
8006543165	17970	232	A02	OG1RF_10016	OG1RF_RS00085	ABC superfamily ATP binding cassette transporter, ABC protein		12289202	0.851
8006567547	18110	240	F05	OG1RF_10016	OG1RF_RS00085	ABC superfamily ATP binding cassette transporter, ABC protein		12289202	0.765
8006542944	18212	230	B03	OG1RF_10016	OG1RF_RS00085	ABC superfamily ATP binding cassette transporter, ABC protein		12289202	0.703
8006540344	18714	225	C10	OG1RF_10016	OG1RF_RS00085	ABC superfamily ATP binding cassette transporter, ABC protein		12289202	0.395
8006542713	18801	223	C06	OG1RF_10016	OG1RF_RS00085	ABC superfamily ATP binding cassette transporter, ABC protein		12289202	0.342
8006743655	18867	177	E12	OG1RF_10016	OG1RF_RS00085	ABC superfamily ATP binding cassette transporter, ABC protein		12289202	0.301
8006550487	19051	201	G11	OG1RF_10016	OG1RF_RS00085	ABC superfamily ATP binding cassette transporter, ABC protein		12289202	0.188
8006540379	20212	227	G01	OG1RF_10017	OG1RF_RS00090	transcriptional regulatory protein LevR		12289203	0.208
8006743625	20887	177	F11	OG1RF_10017	OG1RF_RS00090	transcriptional regulatory protein LevR		12289203	0.442
8006548666	20889	211	G05	OG1RF_10017	OG1RF_RS00090	transcriptional regulatory protein LevR		12289203	0.443
8006569280	21155	232	E01	OG1RF_10017	OG1RF_RS00090	transcriptional regulatory protein LevR		12289203	0.535
8006743929	21419	178	C03	OG1RF_10017	OG1RF_RS00090	transcriptional regulatory protein LevR		12289203	0.627
8006542440	21481	226	E10	OG1RF_10017	OG1RF_RS00090	transcriptional regulatory protein LevR		12289203	0.648
8006551201	21559	218	H09	OG1RF_10017	OG1RF_RS00090	transcriptional regulatory protein LevR		12289203	0.675
8006742917	22002	184	H06	OG1RF_10017	OG1RF_RS00090	transcriptional regulatory protein LevR		12289203	0.829
8006568069	22683	240	A09				Intergenic_17_22497_22698		0.925
8006743612	23534	179	A02	OG1RF_10019	OG1RF_RS00100	PTS system mannose transporter subunit IIAB		12289205	0.215
8006550340	23843	203	G12	OG1RF_10019	OG1RF_RS00100	PTS system mannose transporter subunit IIAB		12289205	0.483
8006548006	23984	210	H07	OG1RF_10019	OG1RF_RS00100	PTS system mannose transporter subunit IIAB		12289205	0.606
8006743231	24628	176	C10	OG1RF_10020	OG1RF_RS00105	PTS family mannose/fructose/sorbose porter component IIC		12289206	0.193
8006743552	25194	178	F09	OG1RF_10020	OG1RF_RS00105	PTS family mannose/fructose/sorbose porter component IIC		12289206	0.898
8006568764	25531	236	E09	OG1RF_10021	OG1RF_RS00110	PTS system mannose/fructose/sorbose transporter subunit IID		12289207	0.255
8006741585	25678	193	H01	OG1RF_10021	OG1RF_RS00110	PTS system mannose/fructose/sorbose transporter subunit IID		12289207	0.416
8006548768	25799	211	C11	OG1RF_10021	OG1RF_RS00110	PTS system mannose/fructose/sorbose transporter subunit IID		12289207	0.549
8006569982	26117	241	G02	OG1RF_10021	OG1RF_RS00110	PTS system mannose/fructose/sorbose transporter subunit IID		12289207	0.898
8006742458	26206	183	B03	OG1RF_10021	OG1RF_RS00110	PTS system mannose/fructose/sorbose transporter subunit IID		12289207	0.996
8006743275	26611	175	D01	OG1RF_10022	OG1RF_RS00115	hypothetical protein		12289208	0.634
8006740223	26823	188	C01				Intergenic_22_26750_26996		0.297
8006742197	26960	180	D04				Intergenic_22_26750_26996		0.854
8006742748	27246	186	D04	OG1RF_10023	OG1RF_RS00120	hypothetical protein		12289209	0.472
8006742424	27418	183	B12	OG1RF_10023	OG1RF_RS00120	hypothetical protein		12289209	0.799
8006742205	27508	181	A07	OG1RF_10023	OG1RF_RS00120	hypothetical protein		12289209	0.97
8006550870	27510	216	B06	OG1RF_10023	OG1RF_RS00120	hypothetical protein		12289209	0.973
8006549486	27518	214	C08	OG1RF_10023	OG1RF_RS00120	hypothetical protein		12289209	0.989
8006742827	27936	186	C02	OG1RF_10025	OG1RF_RS00130	phosphosugar-binding transcriptional regulator		12289211	0.004
8006569953	27944	236	F12	OG1RF_10025	OG1RF_RS00130	phosphosugar-binding transcriptional regulator		12289211	0.014
8006543187	28153	231	B11	OG1RF_10025	OG1RF_RS00130	phosphosugar-binding transcriptional regulator		12289211	0.272
8006740594	28277	188	F10	OG1RF_10025	OG1RF_RS00130	phosphosugar-binding transcriptional regulator		12289211	0.425
8006548254	28505	207	B06	OG1RF_10025	OG1RF_RS00130	phosphosugar-binding transcriptional regulator		12289211	0.707
8006569397	28716	234	E09	OG1RF_10025	OG1RF_RS00130	phosphosugar-binding transcriptional regulator		12289211	0.968
8006542435	28782	224	D12				Intergenic_25_28743_28890		0.265
8006540757	28841	227	A02				Intergenic_25_28743_28890		0.667
8006542769	29397	225	F09	OG1RF_10026	OG1RF_RS00135	PTS family maltose and glucose porter, IIABC component		12289212	0.323
8006742700	29846	186	C11	OG1RF_10026	OG1RF_RS00135	PTS family maltose and glucose porter, IIABC component		12289212	0.609
8006548301	29916	210	B10	OG1RF_10026	OG1RF_RS00135	PTS family maltose and glucose porter, IIABC component		12289212	0.654
8006570059	29981	233	B05	OG1RF_10026	OG1RF_RS00135	PTS family maltose and glucose porter, IIABC component		12289212	0.695
8006550684	30332	216	E02	OG1RF_10026	OG1RF_RS00135	PTS family maltose and glucose porter, IIABC component		12289212	0.919
8006743052	30753	176	H03	OG1RF_10027	OG1RF_RS00140	cystathionine beta-lyase		12289213	0.23
8006742182	30799	181	B05	OG1RF_10027	OG1RF_RS00140	cystathionine beta-lyase		12289213	0.268
8006550547	30872	204	B01	OG1RF_10027	OG1RF_RS00140	cystathionine beta-lyase		12289213	0.328
8006743074	31404	177	B06	OG1RF_10027	OG1RF_RS00140	cystathionine beta-lyase		12289213	0.766
8006550102	31999	200	E05	OG1RF_10028	OG1RF_RS00145	endoribonuclease L-PSP		12289214	0.629
8006549338	32016	215	B10	OG1RF_10028	OG1RF_RS00145	endoribonuclease L-PSP		12289214	0.666
8006743413	32179	175	C08				Intergenic_28_32169_32359		0.053
8006549980	32354	201	G03				Intergenic_28_32169_32359		0.974
8006743698	32535	177	F03	OG1RF_10029	OG1RF_RS00150	hypothetical protein		12289215	0.068
8006551471	32591	217	C06	OG1RF_10029	OG1RF_RS00150	hypothetical protein		12289215	0.089
8006585756	33015	174	D04	OG1RF_10029	OG1RF_RS00150	hypothetical protein		12289215	0.253
8006743618	33318	177	B10	OG1RF_10029	OG1RF_RS00150	hypothetical protein		12289215	0.37
8006742785	33559	185	D04	OG1RF_10029	OG1RF_RS00150	hypothetical protein		12289215	0.463
8006549617	34389	205	E09	OG1RF_10029	OG1RF_RS00150	hypothetical protein		12289215	0.783
8006542622	34564	224	F11	OG1RF_10029	OG1RF_RS00150	hypothetical protein		12289215	0.851
8006743390	34757	175	F07	OG1RF_10029	OG1RF_RS00150	hypothetical protein		12289215	0.925
8006547774	34759	205	D11	OG1RF_10029	OG1RF_RS00150	hypothetical protein		12289215	0.926
8006570690	34960	239	F07				Intergenic_29_34952_35492		0.015
8006540673	35102	229	D09				Intergenic_29_34952_35492		0.278
8006551041	35226	219	B12				Intergenic_29_34952_35492		0.507
8006542390	35273	224	C11				Intergenic_29_34952_35492		0.594
8006549866	35442	203	E01				Intergenic_29_34952_35492		0.907
8006550154	35550	200	F08	OG1RF_10030	OG1RF_RS00155	ABC superfamily ATP binding cassette transporter permease subunit		12289216	0.111
8006550529	35600	202	D09	OG1RF_10030	OG1RF_RS00155	ABC superfamily ATP binding cassette transporter permease subunit		12289216	0.208
8006740998	35642	192	F12	OG1RF_10030	OG1RF_RS00155	ABC superfamily ATP binding cassette transporter permease subunit		12289216	0.289
8006742343	35783	183	C10	OG1RF_10030	OG1RF_RS00155	ABC superfamily ATP binding cassette transporter permease subunit		12289216	0.563
8006742897	35876	185	B04	OG1RF_10030	OG1RF_RS00155	ABC superfamily ATP binding cassette transporter permease subunit		12289216	0.744
8006743397	35989	175	B07	OG1RF_10030	OG1RF_RS00155	ABC superfamily ATP binding cassette transporter permease subunit		12289216	0.963
8006569372	36516	232	E06	OG1RF_10031	OG1RF_RS00160	ABC superfamily ATP binding cassette transporter, membrane protein		12289217	0.909
8006550417	36646	203	B12	OG1RF_10031	OG1RF_RS00160	ABC superfamily ATP binding cassette transporter, membrane protein		12289217	0.859
8006741881	36878	199	A09	OG1RF_10031	OG1RF_RS00160	ABC superfamily ATP binding cassette transporter, membrane protein		12289217	0.77
8006568111	36900	234	H12	OG1RF_10031	OG1RF_RS00160	ABC superfamily ATP binding cassette transporter, membrane protein		12289217	0.762
8006542863	36933	225	H03	OG1RF_10031	OG1RF_RS00160	ABC superfamily ATP binding cassette transporter, membrane protein		12289217	0.749
8006743046	37353	176	F03	OG1RF_10031	OG1RF_RS00160	ABC superfamily ATP binding cassette transporter, membrane protein		12289217	0.589
8006551013	37495	218	F08	OG1RF_10031	OG1RF_RS00160	ABC superfamily ATP binding cassette transporter, membrane protein		12289217	0.534
8006548633	37621	209	E08	OG1RF_10031	OG1RF_RS00160	ABC superfamily ATP binding cassette transporter, membrane protein		12289217	0.486
8006548266	37624	212	E07	OG1RF_10031	OG1RF_RS00160	ABC superfamily ATP binding cassette transporter, membrane protein		12289217	0.485
8006585722	37677	175	A01	OG1RF_10031	OG1RF_RS00160	ABC superfamily ATP binding cassette transporter, membrane protein		12289217	0.465
8006550139	37821	200	F03	OG1RF_10031	OG1RF_RS00160	ABC superfamily ATP binding cassette transporter, membrane protein		12289217	0.41
8006547723	38000	206	E03	OG1RF_10031	OG1RF_RS00160	ABC superfamily ATP binding cassette transporter, membrane protein		12289217	0.341
8006540704	38049	229	B11	OG1RF_10031	OG1RF_RS00160	ABC superfamily ATP binding cassette transporter, membrane protein		12289217	0.322
8006741816	38198	197	F08	OG1RF_10031	OG1RF_RS00160	ABC superfamily ATP binding cassette transporter, membrane protein		12289217	0.265
8006542129	38412	222	F03	OG1RF_10031	OG1RF_RS00160	ABC superfamily ATP binding cassette transporter, membrane protein		12289217	0.184
8006549679	38493	208	E10	OG1RF_10031	OG1RF_RS00160	ABC superfamily ATP binding cassette transporter, membrane protein		12289217	0.153
8006551128	38561	222	A01	OG1RF_10031	OG1RF_RS00160	ABC superfamily ATP binding cassette transporter, membrane protein		12289217	0.127
8006570620	38920	240	H06				Intergenic_31_38893_39307		0.065
8006547735	38952	205	G09				Intergenic_31_38893_39307		0.143
8006740645	39849	192	E08	OG1RF_10033	OG1RF_RS00170	hypothetical protein		12289219	0.189
8006567905	39935	236	A07	OG1RF_10033	OG1RF_RS00170	hypothetical protein		12289219	0.02
8006740203	40315	187	F12	OG1RF_10034	OG1RF_RS00175	hypothetical protein		12289220	0.225
8006741467	40556	195	E01	OG1RF_10035	OG1RF_RS00180	putative transcriptional regulator		12289221	0.084
8006585271	40647	171	B06	OG1RF_10035	OG1RF_RS00180	putative transcriptional regulator		12289221	0.179
8006567831	40967	238	H08	OG1RF_10035	OG1RF_RS00180	putative transcriptional regulator		12289221	0.514
8006741243	40974	196	E11	OG1RF_10035	OG1RF_RS00180	putative transcriptional regulator		12289221	0.521
8006547750	41392	205	H08	OG1RF_10035	OG1RF_RS00180	putative transcriptional regulator		12289221	0.958
8006741993	41605	194	E04	OG1RF_10036	OG1RF_RS00185	glutamate-5-semialdehyde dehydrogenase		12289222	0.935
8006543224	41829	231	C12	OG1RF_10036	OG1RF_RS00185	glutamate-5-semialdehyde dehydrogenase		12289222	0.757
8006741882	42030	199	A10	OG1RF_10036	OG1RF_RS00185	glutamate-5-semialdehyde dehydrogenase		12289222	0.596
8006742019	42151	195	B06	OG1RF_10036	OG1RF_RS00185	glutamate-5-semialdehyde dehydrogenase		12289222	0.5
8006741295	42188	197	G03	OG1RF_10036	OG1RF_RS00185	glutamate-5-semialdehyde dehydrogenase		12289222	0.47
8006567726	42274	236	C12	OG1RF_10036	OG1RF_RS00185	glutamate-5-semialdehyde dehydrogenase		12289222	0.401
8006548549	42483	207	B11	OG1RF_10036	OG1RF_RS00185	glutamate-5-semialdehyde dehydrogenase		12289222	0.235
8006742020	43057	195	C06	OG1RF_10037	OG1RF_RS00190	glutamate 5-kinase		12289223	0.656
8006542991	43454	232	A12	OG1RF_10037	OG1RF_RS00190	glutamate 5-kinase		12289223	0.189
8006741047	43579	190	D11	OG1RF_10037	OG1RF_RS00190	glutamate 5-kinase		12289223	0.042
8006549707	43620	204	E02				Intergenic_37_43616_43898		0.014
8006547976	43802	210	D11				Intergenic_37_43616_43898		0.66
8006585769	44202	174	D05	OG1RF_10038	OG1RF_RS00195	dUTP diphosphatase		12289224	0.625
8006585612	44460	169	H03				Intergenic_38_44385_44462		0.974
8006742103	45155	181	G05	OG1RF_10039	OG1RF_RS00200	DNA repair protein RadA		12289225	0.505
8006741928	45325	196	C07	OG1RF_10039	OG1RF_RS00200	DNA repair protein RadA		12289225	0.629
8006551084	45599	219	E03	OG1RF_10039	OG1RF_RS00200	DNA repair protein RadA		12289225	0.829
8006548707	45603	212	D06	OG1RF_10039	OG1RF_RS00200	DNA repair protein RadA		12289225	0.832
8006741094	46117	191	C04	OG1RF_10040	OG1RF_RS00205	PIN domain-containing protein		12289226	0.157
8006568230	46181	240	B02	OG1RF_10040	OG1RF_RS00205	PIN domain-containing protein		12289226	0.213
8006542869	46306	225	H11	OG1RF_10040	OG1RF_RS00205	PIN domain-containing protein		12289226	0.322
8006540359	46541	227	C12	OG1RF_10040	OG1RF_RS00205	PIN domain-containing protein		12289226	0.528
8006743890	46616	179	H06	OG1RF_10040	OG1RF_RS00205	PIN domain-containing protein		12289226	0.593
8006742307	46897	183	D07	OG1RF_10040	OG1RF_RS00205	PIN domain-containing protein		12289226	0.838
8006585950	51611	172	G06	OG1RF_10045	OG1RF_RS00230	cysteine--tRNA ligase		12289231	0.794
8006742257	52330	180	D10	OG1RF_10046	OG1RF_RS00235	RNA methyltransferase		12289232	0.755
8006742094	52810	182	A04	OG1RF_10047	OG1RF_RS00240	hypothetical protein		12289233	0.481
8006542186	52856	224	H05	OG1RF_10047	OG1RF_RS00240	hypothetical protein		12289233	0.568
8006742922	53273	185	C06	OG1RF_10048	OG1RF_RS00245	ECF family DNA directed RNA polymerase sigma subunit		12289234	0.18
8006740346	53630	190	H10	OG1RF_10048	OG1RF_RS00245	ECF family DNA directed RNA polymerase sigma subunit		12289234	0.811
8006743208	54035	176	D02	OG1RF_10049	OG1RF_RS00250	Veg protein		12289235	0.795
8006542697	54037	224	D01	OG1RF_10049	OG1RF_RS00250	Veg protein		12289235	0.801
8006569769	54211	234	E02				Intergenic_49_54098_54277		0.631
8006550132	54539	201	B09	OG1RF_10050	OG1RF_RS00255	4-diphosphocytidyl-2-C-methyl-D-erythritol kinase		12289236	0.307
8006743283	55235	176	B05				Intergenic_50_55130_55295		0.636
8006585711	55361	174	A10	OG1RF_10051	OG1RF_RS00260	metal ABC superfamily ATP binding cassette transporter, binding protein		12289237	0.068
8006586051	56712	172	F11	OG1RF_10052	OG1RF_RS00265	ABC superfamily ATP binding cassette transporter, ABC protein		12289238	0.632
8006568285	57000	238	D11				Intergenic_52_56968_57128		0.2
8006548212	57791	206	H11	OG1RF_10053	OG1RF_RS00270	metal cation ABC superfamily ATP binding cassette transporter, membrane protein		12289239	0.789
8006551352	58421	218	E11	OG1RF_10054	OG1RF_RS00275	purine operon repressor		12289240	0.376
8006741397	58634	197	G04	OG1RF_10054	OG1RF_RS00275	purine operon repressor		12289240	0.636
8006585717	58847	174	E01	OG1RF_10054	OG1RF_RS00275	purine operon repressor		12289240	0.895
8006556023	58862	220	H11	OG1RF_10054	OG1RF_RS00275	purine operon repressor		12289240	0.914
8006570020	59042	235	B06				Intergenic_54_58934_59134		0.54
8006585924	60910	172	E04				Intergenic_55_60521_60960		0.886
8006742286	61477	183	D05	OG1RF_10056	OG1RF_RS00285	5'-nucleotidase		12289242	0.129
8006742705	61645	187	A01	OG1RF_10056	OG1RF_RS00285	5'-nucleotidase		12289242	0.171
8006742783	62313	185	H11	OG1RF_10056	OG1RF_RS00285	5'-nucleotidase		12289242	0.339
8006567880	62333	236	E07	OG1RF_10056	OG1RF_RS00285	5'-nucleotidase		12289242	0.344
8006551225	62348	220	A04	OG1RF_10056	OG1RF_RS00285	5'-nucleotidase		12289242	0.348
8006540525	62565	228	H05	OG1RF_10056	OG1RF_RS00285	5'-nucleotidase		12289242	0.402
8006743505	63346	174	D12	OG1RF_10056	OG1RF_RS00285	5'-nucleotidase		12289242	0.598
8006742839	63714	185	H03	OG1RF_10056	OG1RF_RS00285	5'-nucleotidase		12289242	0.69
8006548428	64241	212	H08	OG1RF_10056	OG1RF_RS00285	5'-nucleotidase		12289242	0.822
8006585865	64499	173	B06	OG1RF_10056	OG1RF_RS00285	5'-nucleotidase		12289242	0.887
8006542427	64549	225	F10	OG1RF_10056	OG1RF_RS00285	5'-nucleotidase		12289242	0.899
8006568627	64845	239	C05	OG1RF_10056	OG1RF_RS00285	5'-nucleotidase		12289242	0.974
8006741624	64879	200	G04	OG1RF_10056	OG1RF_RS00285	5'-nucleotidase		12289242	0.982
8006585522	65231	169	F11	OG1RF_10057	OG1RF_RS00290	oligopeptide ABC superfamily ATP binding cassette transporter, binding protein		12289243	0.086
8006542452	65280	226	F11	OG1RF_10057	OG1RF_RS00290	oligopeptide ABC superfamily ATP binding cassette transporter, binding protein		12289243	0.116
8006549291	65745	215	C08	OG1RF_10057	OG1RF_RS00290	oligopeptide ABC superfamily ATP binding cassette transporter, binding protein		12289243	0.392
8006543438	66213	230	H02	OG1RF_10057	OG1RF_RS00290	oligopeptide ABC superfamily ATP binding cassette transporter, binding protein		12289243	0.671
8006548416	66371	211	F01	OG1RF_10057	OG1RF_RS00290	oligopeptide ABC superfamily ATP binding cassette transporter, binding protein		12289243	0.765
8006742272	66680	181	H03	OG1RF_10057	OG1RF_RS00290	oligopeptide ABC superfamily ATP binding cassette transporter, binding protein		12289243	0.949
8006542399	66736	224	A12	OG1RF_10057	OG1RF_RS00290	oligopeptide ABC superfamily ATP binding cassette transporter, binding protein		12289243	0.983
8006741488	66871	195	F04	OG1RF_10058	OG1RF_RS00295	hypothetical protein		12289244	0.737
8006567055	66879	237	D11	OG1RF_10058	OG1RF_RS00295	hypothetical protein		12289244	0.701
8006742135	66883	182	B08	OG1RF_10058	OG1RF_RS00295	hypothetical protein		12289244	0.683
8006743718	66933	179	D08	OG1RF_10058	OG1RF_RS00295	hypothetical protein		12289244	0.46
8006548584	67057	207	C02	OG1RF_10059	OG1RF_RS00300	bacterial luciferase		12289245	0.994
8006585934	67120	172	C04	OG1RF_10059	OG1RF_RS00300	bacterial luciferase		12289245	0.93
8006540059	67441	226	A04	OG1RF_10059	OG1RF_RS00300	bacterial luciferase		12289245	0.604
8006741404	67591	196	C03	OG1RF_10059	OG1RF_RS00300	bacterial luciferase		12289245	0.452
8006585980	68039	173	H11				Intergenic_59_68038_68198		0.006
8006740837	68387	190	F05	OG1RF_10060	OG1RF_RS00305	crossover junction ATP-dependent DNA helicase RuvA		12289246	0.28
8006742358	69939	184	A01				Intergenic_61_69900_70014		0.342
8006569494	70007	234	A01				Intergenic_61_69900_70014		0.939
8006585578	70013	170	E05				Intergenic_61_69900_70014		0.991
8006743592	70433	178	H12	OG1RF_10062	OG1RF_RS00315	hypothetical protein		12289248	0.043
8006740075	70502	188	B03				Intergenic_62_70453_70517		0.766
8006569652	70742	235	F04	OG1RF_10063	OG1RF_RS00320	N-acylglucosamine-6-phosphate 2-epimerase		12289249	0.265
8006568010	71263	236	H10	OG1RF_10063	OG1RF_RS00320	N-acylglucosamine-6-phosphate 2-epimerase		12289249	0.882
8006586153	71730	172	A04	OG1RF_10064	OG1RF_RS00325	glycoside hydrolase		12289250	0.081
8006741735	72339	199	C05	OG1RF_10064	OG1RF_RS00325	glycoside hydrolase		12289250	0.341
8006743247	72655	175	G11	OG1RF_10064	OG1RF_RS00325	glycoside hydrolase		12289250	0.476
8006548904	73659	215	F05	OG1RF_10064	OG1RF_RS00325	glycoside hydrolase		12289250	0.906
8006542803	73665	225	E11	OG1RF_10064	OG1RF_RS00325	glycoside hydrolase		12289250	0.908
8006549087	73812	213	H07	OG1RF_10064	OG1RF_RS00325	glycoside hydrolase		12289250	0.971
8006540402	74188	225	A04				Intergenic_64_73881_74426		0.563
8006740632	74200	188	H02				Intergenic_64_73881_74426		0.585
8006540648	74242	229	G04				Intergenic_64_73881_74426		0.662
8006740803	74437	193	B07	OG1RF_10065	OG1RF_RS00330	cro/CI family transcriptional regulator		12289251	0.011
8006549693	74777	208	H04	OG1RF_10065	OG1RF_RS00330	cro/CI family transcriptional regulator		12289251	0.382
8006548736	74871	212	H12	OG1RF_10065	OG1RF_RS00330	cro/CI family transcriptional regulator		12289251	0.484
8006543531	74876	230	F11	OG1RF_10065	OG1RF_RS00330	cro/CI family transcriptional regulator		12289251	0.49
8006585259	74880	170	B02	OG1RF_10065	OG1RF_RS00330	cro/CI family transcriptional regulator		12289251	0.494
8006743037	75141	184	E12	OG1RF_10065	OG1RF_RS00330	cro/CI family transcriptional regulator		12289251	0.779
8006567190	75168	240	H08	OG1RF_10065	OG1RF_RS00330	cro/CI family transcriptional regulator		12289251	0.808
8006551075	75186	219	E02	OG1RF_10065	OG1RF_RS00330	cro/CI family transcriptional regulator		12289251	0.828
8006551123	75189	222	D12	OG1RF_10065	OG1RF_RS00330	cro/CI family transcriptional regulator		12289251	0.831
8006569264	75238	231	H12	OG1RF_10065	OG1RF_RS00330	cro/CI family transcriptional regulator		12289251	0.884
8006549802	75448	203	C04	OG1RF_10066	OG1RF_RS00335	crp/Fnr family transcriptional regulator		12289252	0.908
8006741883	76015	198	A11	OG1RF_10066	OG1RF_RS00335	crp/Fnr family transcriptional regulator		12289252	0.04
8006548331	76124	209	H08	OG1RF_10067	OG1RF_RS00340	hypothetical protein		12289253	0.546
8006742379	77532	183	B09	OG1RF_10069	OG1RF_RS00350	hypothetical protein		12289255	0.544
8006742826	77598	185	H05	OG1RF_10069	OG1RF_RS00350	hypothetical protein		12289255	0.659
8006543325	77741	229	G10	OG1RF_10069	OG1RF_RS00350	hypothetical protein		12289255	0.909
8006567518	77802	241	A12				Intergenic_69_77794_77805		0.727
8006567440	77995	238	H09	OG1RF_10070	OG1RF_RS00355	hypothetical protein		12289256	0.99
8006585543	78963	169	D12	OG1RF_10072	OG1RF_RS00365	stress response regulator Gls24		12289258	0.682
8006548969	79698	213	B08	OG1RF_10074	OG1RF_RS00375	hypothetical protein		12289260	0.245
8006740352	80141	190	F09				Intergenic_74_80088_80241		0.346
8006741145	80186	197	H01				Intergenic_74_80088_80241		0.641
8006741862	80216	199	A03				Intergenic_74_80088_80241		0.837
8006741441	80379	194	H12	OG1RF_10075	OG1RF_RS00380	hypothetical protein		12289261	0.266
8006542844	80423	223	F09	OG1RF_10075	OG1RF_RS00380	hypothetical protein		12289261	0.351
8006741442	80451	195	C12	OG1RF_10075	OG1RF_RS00380	hypothetical protein		12289261	0.406
8006548997	80598	213	B10	OG1RF_10075	OG1RF_RS00380	hypothetical protein		12289261	0.691
8006542860	80785	225	F11	OG1RF_10076	OG1RF_RS00385	hypothetical protein		12289262	0.02
8006741519	80835	194	D07	OG1RF_10076	OG1RF_RS00385	hypothetical protein		12289262	0.056
8006569508	80930	235	E03	OG1RF_10076	OG1RF_RS00385	hypothetical protein		12289262	0.124
8006743475	80960	174	E09	OG1RF_10076	OG1RF_RS00385	hypothetical protein		12289262	0.145
8006570798	80969	235	F02	OG1RF_10076	OG1RF_RS00385	hypothetical protein		12289262	0.152
8006567307	81228	239	B08	OG1RF_10076	OG1RF_RS00385	hypothetical protein		12289262	0.337
8006740066	82265	187	A12	OG1RF_10077	OG1RF_RS00390	ATP synthase F0 subunit B		12289263	0.374
8006585532	82270	169	E12	OG1RF_10077	OG1RF_RS00390	ATP synthase F0 subunit B		12289263	0.39
8006742270	82575	181	F03	OG1RF_10078	OG1RF_RS00395	hypothetical protein		12289264	0.41
8006570004	82719	237	F05	OG1RF_10078	OG1RF_RS00395	hypothetical protein		12289264	0.951
8006586141	82745	171	B03				Intergenic_78_82733_83028		0.041
8006741116	83449	191	A06	OG1RF_10079	OG1RF_RS00400	major facilitator family transporter		12289265	0.34
8006550254	83963	207	G08	OG1RF_10079	OG1RF_RS00400	major facilitator family transporter		12289265	0.756
8006569327	84176	232	H11	OG1RF_10079	OG1RF_RS00400	major facilitator family transporter		12289265	0.929
8006743804	84178	181	B04	OG1RF_10079	OG1RF_RS00400	major facilitator family transporter		12289265	0.93
8006549713	84417	204	E06	OG1RF_10080	OG1RF_RS00405	hypothetical protein		12289266	0.737
8006741432	84872	195	A12	OG1RF_10082	OG1RF_RS00410	M protein trans-acting positive regulator		12289268	0.966
8006549451	84918	214	E02	OG1RF_10082	OG1RF_RS00410	M protein trans-acting positive regulator		12289268	0.935
8006742083	84967	182	A03	OG1RF_10082	OG1RF_RS00410	M protein trans-acting positive regulator		12289268	0.902
8006548100	85031	209	H12	OG1RF_10082	OG1RF_RS00410	M protein trans-acting positive regulator		12289268	0.858
8006540518	85321	226	B02	OG1RF_10082	OG1RF_RS00410	M protein trans-acting positive regulator		12289268	0.663
8006550489	85323	201	H01	OG1RF_10082	OG1RF_RS00410	M protein trans-acting positive regulator		12289268	0.662
8006743883	85325	179	D06	OG1RF_10082	OG1RF_RS00410	M protein trans-acting positive regulator		12289268	0.66
8006540041	85753	229	B07	OG1RF_10082	OG1RF_RS00410	M protein trans-acting positive regulator		12289268	0.372
8006551178	86162	219	D04	OG1RF_10082	OG1RF_RS00410	M protein trans-acting positive regulator		12289268	0.096
8006540348	86277	226	H12	OG1RF_10082	OG1RF_RS00410	M protein trans-acting positive regulator		12289268	0.019
8006548831	87148	213	D12	OG1RF_10083	OG1RF_RS00415	M protein trans-acting positive regulator		12289269	0.429
8006540869	87156	228	G06	OG1RF_10083	OG1RF_RS00415	M protein trans-acting positive regulator		12289269	0.424
8006549608	87185	205	E04	OG1RF_10083	OG1RF_RS00415	M protein trans-acting positive regulator		12289269	0.404
8006742522	87189	183	A05	OG1RF_10083	OG1RF_RS00415	M protein trans-acting positive regulator		12289269	0.401
8006550392	87495	202	E12	OG1RF_10083	OG1RF_RS00415	M protein trans-acting positive regulator		12289269	0.196
8006742490	87782	182	B02	OG1RF_10083	OG1RF_RS00415	M protein trans-acting positive regulator		12289269	0.003
8006548818	87809	213	E11				Intergenic_83_87787_88487		0.031
8006550700	88286	216	F03				Intergenic_83_87787_88487		0.713
8006569973	88296	240	A11				Intergenic_83_87787_88487		0.727
8006548107	88465	208	A08				Intergenic_83_87787_88487		0.969
8006550145	88859	200	F05	OG1RF_10084	OG1RF_RS00420	cell wall surface anchor protein		12289270	0.061
8006740370	89120	189	D05	OG1RF_10084	OG1RF_RS00420	cell wall surface anchor protein		12289270	0.103
8006542670	89650	224	B01	OG1RF_10084	OG1RF_RS00420	cell wall surface anchor protein		12289270	0.19
8006549532	89957	214	A03	OG1RF_10084	OG1RF_RS00420	cell wall surface anchor protein		12289270	0.241
8006585595	90000	170	F06	OG1RF_10084	OG1RF_RS00420	cell wall surface anchor protein		12289270	0.248
8006548655	90078	214	E12	OG1RF_10084	OG1RF_RS00420	cell wall surface anchor protein		12289270	0.26
8006542621	90715	226	A09	OG1RF_10084	OG1RF_RS00420	cell wall surface anchor protein		12289270	0.365
8006568077	90839	235	H12	OG1RF_10084	OG1RF_RS00420	cell wall surface anchor protein		12289270	0.385
8006550371	91160	203	A12	OG1RF_10084	OG1RF_RS00420	cell wall surface anchor protein		12289270	0.438
8006586124	91164	171	H02	OG1RF_10084	OG1RF_RS00420	cell wall surface anchor protein		12289270	0.438
8006743007	91241	184	D09	OG1RF_10084	OG1RF_RS00420	cell wall surface anchor protein		12289270	0.451
8006568901	91455	234	F06	OG1RF_10084	OG1RF_RS00420	cell wall surface anchor protein		12289270	0.486
8006742611	92219	187	C10	OG1RF_10084	OG1RF_RS00420	cell wall surface anchor protein		12289270	0.611
8006551103	92643	219	A04	OG1RF_10084	OG1RF_RS00420	cell wall surface anchor protein		12289270	0.68
8006741235	92689	196	F10	OG1RF_10084	OG1RF_RS00420	cell wall surface anchor protein		12289270	0.688
8006742067	92788	194	H09	OG1RF_10084	OG1RF_RS00420	cell wall surface anchor protein		12289270	0.704
8006548105	93087	208	A07	OG1RF_10084	OG1RF_RS00420	cell wall surface anchor protein		12289270	0.753
8006550623	93135	218	C09	OG1RF_10084	OG1RF_RS00420	cell wall surface anchor protein		12289270	0.761
8006567285	94679	238	D03				Intergenic_84_94596_94868		0.305
8006543830	94706	230	D05				Intergenic_84_94596_94868		0.404
8006740800	95543	192	H06	OG1RF_10085	OG1RF_RS00425	diacylglycerol kinase catalytic domain protein		12289271	0.737
8006742394	96045	182	D10	OG1RF_10086	OG1RF_RS00430	M protein trans-acting positive regulator		12289272	0.12
8006542290	96405	224	D09	OG1RF_10086	OG1RF_RS00430	M protein trans-acting positive regulator		12289272	0.359
8006549826	96407	202	H01	OG1RF_10086	OG1RF_RS00430	M protein trans-acting positive regulator		12289272	0.36
8006568907	96409	231	E10	OG1RF_10086	OG1RF_RS00430	M protein trans-acting positive regulator		12289272	0.361
8006570253	96862	233	F01	OG1RF_10086	OG1RF_RS00430	M protein trans-acting positive regulator		12289272	0.662
8006568592	97055	238	E06	OG1RF_10086	OG1RF_RS00430	M protein trans-acting positive regulator		12289272	0.791
8006741751	97313	198	G12	OG1RF_10086	OG1RF_RS00430	M protein trans-acting positive regulator		12289272	0.962
8006542652	97473	224	D02				Intergenic_86_97371_97715		0.297
8006740876	97492	191	E11				Intergenic_86_97371_97715		0.352
8006548450	97681	208	B11				Intergenic_86_97371_97715		0.901
8006548091	97684	209	F01				Intergenic_86_97371_97715		0.91
8006742387	97852	182	G10	OG1RF_10087	OG1RF_RS00435	hypothetical protein		12289273	0.569
8006740205	97881	187	H12	OG1RF_10087	OG1RF_RS00435	hypothetical protein		12289273	0.69
8006540497	98189	228	H04	OG1RF_10088	OG1RF_RS00440	cell wall surface anchor family protein		12289274	0.071
8006549490	98278	216	F08	OG1RF_10088	OG1RF_RS00440	cell wall surface anchor family protein		12289274	0.1
8006741181	98497	197	C08	OG1RF_10088	OG1RF_RS00440	cell wall surface anchor family protein		12289274	0.171
8006542849	98567	226	F05	OG1RF_10088	OG1RF_RS00440	cell wall surface anchor family protein		12289274	0.194
8006740305	98622	189	F04	OG1RF_10088	OG1RF_RS00440	cell wall surface anchor family protein		12289274	0.212
8006548881	98986	213	F04	OG1RF_10088	OG1RF_RS00440	cell wall surface anchor family protein		12289274	0.33
8006743245	99424	175	E11	OG1RF_10088	OG1RF_RS00440	cell wall surface anchor family protein		12289274	0.473
8006741548	99593	193	F10	OG1RF_10088	OG1RF_RS00440	cell wall surface anchor family protein		12289274	0.527
8006741185	99710	198	F04	OG1RF_10088	OG1RF_RS00440	cell wall surface anchor family protein		12289274	0.565
8006550304	99876	204	C08	OG1RF_10088	OG1RF_RS00440	cell wall surface anchor family protein		12289274	0.619
8006742356	100006	183	G12	OG1RF_10088	OG1RF_RS00440	cell wall surface anchor family protein		12289274	0.662
8006551119	101088	222	B12				Intergenic_88_101048_101214		0.241
8006548588	101250	206	F10	OG1RF_10089	OG1RF_RS00445	formate/nitrite transporter		12289275	0.045
8006540829	101922	229	D05	OG1RF_10089	OG1RF_RS00445	formate/nitrite transporter		12289275	0.918
8006741967	102302	195	H10	OG1RF_10090	OG1RF_RS00450	putative lipoprotein		12289276	0.205
8006743881	102485	179	C06	OG1RF_10090	OG1RF_RS00450	putative lipoprotein		12289276	0.438
8006548710	102796	212	A07	OG1RF_10090	OG1RF_RS00450	putative lipoprotein		12289276	0.834
8006743342	102868	175	C03	OG1RF_10090	OG1RF_RS00450	putative lipoprotein		12289276	0.926
8006555973	102903	218	B01	OG1RF_10090	OG1RF_RS00450	putative lipoprotein		12289276	0.971
8006542762	102959	227	D10				Intergenic_90_102927_102984		0.561
8006569912	103018	234	E11	OG1RF_10091	OG1RF_RS00455	hypothetical protein		12289277	0.951
8006549101	103195	214	H08	OG1RF_10091	OG1RF_RS00455	hypothetical protein		12289277	0.691
8006740578	103338	188	E09	OG1RF_10091	OG1RF_RS00455	hypothetical protein		12289277	0.481
8006551514	103636	219	G10	OG1RF_10091	OG1RF_RS00455	hypothetical protein		12289277	0.043
8006741371	103651	197	A05	OG1RF_10091	OG1RF_RS00455	hypothetical protein		12289277	0.021
8006742558	103883	182	H08				Intergenic_91_103666_103921		0.851
8006543242	104388	231	G01	OG1RF_10092	OG1RF_RS00460	perfringolysin O regulator protein		12289278	0.421
8006550230	104998	204	A09	OG1RF_10092	OG1RF_RS00460	perfringolysin O regulator protein		12289278	0.973
8006569343	105002	232	H01	OG1RF_10092	OG1RF_RS00460	perfringolysin O regulator protein		12289278	0.976
8006743940	105086	178	E06	OG1RF_10093	OG1RF_RS00465	L-serine dehydratase, iron-sulfur-dependent subunit beta		12289279	0.117
8006548023	105487	209	F03	OG1RF_10093	OG1RF_RS00465	L-serine dehydratase, iron-sulfur-dependent subunit beta		12289279	0.685
8006542019	105724	220	A07				Intergenic_93_105711_105724		1
8006741610	106399	199	D10	OG1RF_10094	OG1RF_RS00470	L-serine dehydratase, iron-sulfur-dependent subunit alpha		12289280	0.755
8006548771	106404	211	B12	OG1RF_10094	OG1RF_RS00470	L-serine dehydratase, iron-sulfur-dependent subunit alpha		12289280	0.76
8006567406	106964	237	B06	OG1RF_10095	OG1RF_RS00475	serine--tRNA ligase		12289281	0.251
8006585898	107009	172	C01	OG1RF_10095	OG1RF_RS00475	serine--tRNA ligase		12289281	0.286
8006550887	107217	218	H01	OG1RF_10095	OG1RF_RS00475	serine--tRNA ligase		12289281	0.45
8006548931	107236	212	G10	OG1RF_10095	OG1RF_RS00475	serine--tRNA ligase		12289281	0.465
8006549426	107364	215	F11	OG1RF_10095	OG1RF_RS00475	serine--tRNA ligase		12289281	0.566
8006550541	107879	202	E06	OG1RF_10095	OG1RF_RS00475	serine--tRNA ligase		12289281	0.971
8006743530	109729	177	D05				Intergenic_97_109514_109731		0.991
8006550284	109994	204	B12	OG1RF_10098	OG1RF_RS00490	arginine repressor		12289284	0.512
8006742669	110242	186	C07	OG1RF_10098	OG1RF_RS00490	arginine repressor		12289284	0.996
8006742171	110390	181	C10				Intergenic_98_110245_110540		0.492
8006540882	110447	226	A06				Intergenic_98_110245_110540		0.685
8006542391	111010	223	G04	OG1RF_10099	OG1RF_RS00495	arginine deiminase		12289285	0.383
8006740588	111482	189	B10	OG1RF_10099	OG1RF_RS00495	arginine deiminase		12289285	0.768
8006741207	111487	198	G02	OG1RF_10099	OG1RF_RS00495	arginine deiminase		12289285	0.772
8006547801	111596	207	H05	OG1RF_10099	OG1RF_RS00495	arginine deiminase		12289285	0.861
8006741722	111862	198	F09	OG1RF_10100	OG1RF_RS00500	ornithine carbamoyltransferase		12289286	0.102
8006741269	111926	196	G01	OG1RF_10100	OG1RF_RS00500	ornithine carbamoyltransferase		12289286	0.162
8006585879	111987	173	H08	OG1RF_10100	OG1RF_RS00500	ornithine carbamoyltransferase		12289286	0.22
8006743282	112095	176	B04	OG1RF_10100	OG1RF_RS00500	ornithine carbamoyltransferase		12289286	0.321
8006741465	112271	195	D01	OG1RF_10100	OG1RF_RS00500	ornithine carbamoyltransferase		12289286	0.487
8006742315	112897	183	H09				Intergenic_100_112816_112920		0.779
8006569239	113033	232	E12	OG1RF_10101	OG1RF_RS00505	carbamate kinase		12289287	0.12
8006742537	113144	182	E06	OG1RF_10101	OG1RF_RS00505	carbamate kinase		12289287	0.239
8006585234	113148	170	E12	OG1RF_10101	OG1RF_RS00505	carbamate kinase		12289287	0.244
8006742032	113213	195	D07	OG1RF_10101	OG1RF_RS00505	carbamate kinase		12289287	0.313
8006567913	113468	237	F01	OG1RF_10101	OG1RF_RS00505	carbamate kinase		12289287	0.587
8006742105	113519	181	H05	OG1RF_10101	OG1RF_RS00505	carbamate kinase		12289287	0.642
8006543550	113598	230	C10	OG1RF_10101	OG1RF_RS00505	carbamate kinase		12289287	0.726
8006550510	113861	202	C11				Intergenic_101_113854_113877		0.304
8006743610	114359	178	H02	OG1RF_10102	OG1RF_RS00510	global nitrogen regulator NtcA		12289288	0.695
8006540640	114574	229	E04				Intergenic_102_114571_114617		0.065
8006567431	115525	241	E06	OG1RF_10103	OG1RF_RS00515	UIT3 family protein		12289289	0.625
8006743820	115723	179	D02	OG1RF_10103	OG1RF_RS00515	UIT3 family protein		12289289	0.762
8006570257	116023	240	D04	OG1RF_10103	OG1RF_RS00515	UIT3 family protein		12289289	0.968
8006549236	116082	215	G04				Intergenic_103_116070_116159		0.135
8006549883	116931	203	H07	OG1RF_10105	OG1RF_RS00525	ArsR family transcriptional regulator		12289291	0.719
8006542700	117161	223	B11	OG1RF_10105	OG1RF_RS00525	ArsR family transcriptional regulator		12289291	0.033
8006542525	117503	224	H02	OG1RF_10106	OG1RF_RS00530	oxidoreductase		12289292	0.149
8006567952	117987	240	D12	OG1RF_10106	OG1RF_RS00530	oxidoreductase		12289292	0.625
8006549738	118366	204	F06	OG1RF_10106	OG1RF_RS00530	oxidoreductase		12289292	0.998
8006585237	119465	171	A01	OG1RF_10107	OG1RF_RS00535	family 20 glycosyl hydrolase		12289293	0.364
8006585790	119516	174	G06	OG1RF_10107	OG1RF_RS00535	family 20 glycosyl hydrolase		12289293	0.384
8006542035	119543	220	C08	OG1RF_10107	OG1RF_RS00535	family 20 glycosyl hydrolase		12289293	0.394
8006550146	119741	200	F06	OG1RF_10107	OG1RF_RS00535	family 20 glycosyl hydrolase		12289293	0.472
8006741349	119798	196	C02	OG1RF_10107	OG1RF_RS00535	family 20 glycosyl hydrolase		12289293	0.494
8006570047	119922	238	B06	OG1RF_10107	OG1RF_RS00535	family 20 glycosyl hydrolase		12289293	0.543
8006550518	120275	202	D04	OG1RF_10107	OG1RF_RS00535	family 20 glycosyl hydrolase		12289293	0.681
8006549105	120651	214	F09	OG1RF_10107	OG1RF_RS00535	family 20 glycosyl hydrolase		12289293	0.829
8006548099	120707	209	G01	OG1RF_10107	OG1RF_RS00535	family 20 glycosyl hydrolase		12289293	0.851
8006742538	120913	182	F06	OG1RF_10107	OG1RF_RS00535	family 20 glycosyl hydrolase		12289293	0.932
8006741364	121603	196	E04	OG1RF_10108	OG1RF_RS00540	endoribonuclease L-PSP		12289294	0.069
8006585553	121625	169	G02	OG1RF_10108	OG1RF_RS00540	endoribonuclease L-PSP		12289294	0.086
8006740237	122019	188	E04	OG1RF_10108	OG1RF_RS00540	endoribonuclease L-PSP		12289294	0.397
8006551170	122213	218	C03	OG1RF_10108	OG1RF_RS00540	endoribonuclease L-PSP		12289294	0.55
8006550118	123553	200	E09	OG1RF_10110	OG1RF_RS00550	GntR family transcriptional regulator		12289296	0.802
8006543329	123666	231	D07	OG1RF_10110	OG1RF_RS00550	GntR family transcriptional regulator		12289296	0.722
8006550123	125261	201	B07	OG1RF_10111	OG1RF_RS00555	ornithine cyclodeaminase/mu-crystallin family protein		12289297	0.494
8006543197	125326	229	D04	OG1RF_10111	OG1RF_RS00555	ornithine cyclodeaminase/mu-crystallin family protein		12289297	0.562
8006740633	125604	189	A02	OG1RF_10111	OG1RF_RS00555	ornithine cyclodeaminase/mu-crystallin family protein		12289297	0.85
8006548650	125717	211	F04	OG1RF_10111	OG1RF_RS00555	ornithine cyclodeaminase/mu-crystallin family protein		12289297	0.967
8006585815	125723	173	C01	OG1RF_10111	OG1RF_RS00555	ornithine cyclodeaminase/mu-crystallin family protein		12289297	0.973
8006548009	125972	209	B02	OG1RF_10112	OG1RF_RS00560	phenazine biosynthesis protein PhzF		12289298	0.28
8006741686	125999	201	A06	OG1RF_10112	OG1RF_RS00560	phenazine biosynthesis protein PhzF		12289298	0.315
8006548687	126882	212	C04	OG1RF_10113	OG1RF_RS00565	cob(I)yrinic acid a,c-diamide adenosyltransferase		12289299	0.461
8006743983	127089	179	G11	OG1RF_10113	OG1RF_RS00565	cob(I)yrinic acid a,c-diamide adenosyltransferase		12289299	0.081
8006540353	127443	227	A12	OG1RF_10114	OG1RF_RS00575	hypothetical protein		12289300	0.534
8006742084	130659	182	B04				Intergenic_116_130561_130714		0.641
8006549988	130741	200	H10	OG1RF_10117	OG1RF_RS00590	lipase/acylhydrolase		12289303	0.044
8006743914	130747	178	G03	OG1RF_10117	OG1RF_RS00590	lipase/acylhydrolase		12289303	0.055
8006550053	130894	200	D02	OG1RF_10117	OG1RF_RS00590	lipase/acylhydrolase		12289303	0.305
8006741147	131384	197	G02	OG1RF_10118	OG1RF_RS00595	methyltransferase domain protein		12289304	0.11
8006742710	131895	186	D01	OG1RF_10118	OG1RF_RS00595	methyltransferase domain protein		12289304	0.951
8006742175	131968	181	E11	OG1RF_10119	OG1RF_RS00600	adenosine deaminase		12289305	0.99
8006743818	132069	180	B01	OG1RF_10119	OG1RF_RS00600	adenosine deaminase		12289305	0.892
8006743679	132277	177	C02	OG1RF_10119	OG1RF_RS00600	adenosine deaminase		12289305	0.691
8006548144	132414	208	C08	OG1RF_10119	OG1RF_RS00600	adenosine deaminase		12289305	0.558
8006741712	132918	198	G08	OG1RF_10119	OG1RF_RS00600	adenosine deaminase		12289305	0.069
8006742281	133704	183	B04	OG1RF_10120	OG1RF_RS00605	LacI family transcriptional regulator		12289306	0.585
8006741242	134057	197	B11	OG1RF_10120	OG1RF_RS00605	LacI family transcriptional regulator		12289306	0.923
8006548823	134242	213	H11	OG1RF_10121	OG1RF_RS00610	pyrimidine-nucleoside phosphorylase		12289307	0.05
8006547742	134244	206	B09	OG1RF_10121	OG1RF_RS00610	pyrimidine-nucleoside phosphorylase		12289307	0.052
8006550403	134247	202	F04	OG1RF_10121	OG1RF_RS00610	pyrimidine-nucleoside phosphorylase		12289307	0.054
8006741309	135095	198	E06	OG1RF_10121	OG1RF_RS00610	pyrimidine-nucleoside phosphorylase		12289307	0.656
8006551020	135165	218	D10	OG1RF_10121	OG1RF_RS00610	pyrimidine-nucleoside phosphorylase		12289307	0.705
8006742371	135714	182	C08	OG1RF_10122	OG1RF_RS00615	deoxyribose-phosphate aldolase		12289308	0.16
8006741169	135756	198	E03	OG1RF_10122	OG1RF_RS00615	deoxyribose-phosphate aldolase		12289308	0.224
8006741963	135830	197	F11	OG1RF_10122	OG1RF_RS00615	deoxyribose-phosphate aldolase		12289308	0.335
8006569364	135996	233	B03	OG1RF_10122	OG1RF_RS00615	deoxyribose-phosphate aldolase		12289308	0.586
8006585534	136362	169	G12	OG1RF_10123	OG1RF_RS00620	cytidine deaminase		12289309	0.265
8006743322	136366	177	A07	OG1RF_10123	OG1RF_RS00620	cytidine deaminase		12289309	0.274
8006548139	136824	209	B03	OG1RF_10124	OG1RF_RS00625	ABC superfamily ATP binding cassette transporter, binding protein		12289310	0.023
8006743291	137039	176	H05	OG1RF_10124	OG1RF_RS00625	ABC superfamily ATP binding cassette transporter, binding protein		12289310	0.224
8006742551	137467	182	E07	OG1RF_10124	OG1RF_RS00625	ABC superfamily ATP binding cassette transporter, binding protein		12289310	0.623
8006585224	137620	170	H12	OG1RF_10124	OG1RF_RS00625	ABC superfamily ATP binding cassette transporter, binding protein		12289310	0.765
8006542014	137676	220	C06	OG1RF_10124	OG1RF_RS00625	ABC superfamily ATP binding cassette transporter, binding protein		12289310	0.817
8006550050	137680	200	D01	OG1RF_10124	OG1RF_RS00625	ABC superfamily ATP binding cassette transporter, binding protein		12289310	0.821
8006740222	137881	188	B01				Intergenic_124_137873_137883		0.8
8006741953	138059	196	A10	OG1RF_10125	OG1RF_RS00630	ABC superfamily ATP binding cassette transporter, binding protein		12289311	0.155
8006742491	138175	182	C02	OG1RF_10125	OG1RF_RS00630	ABC superfamily ATP binding cassette transporter, binding protein		12289311	0.258
8006740230	138204	187	H02	OG1RF_10125	OG1RF_RS00630	ABC superfamily ATP binding cassette transporter, binding protein		12289311	0.284
8006742861	138391	185	A02	OG1RF_10125	OG1RF_RS00630	ABC superfamily ATP binding cassette transporter, binding protein		12289311	0.45
8006550204	138524	205	F09	OG1RF_10125	OG1RF_RS00630	ABC superfamily ATP binding cassette transporter, binding protein		12289311	0.568
8006742169	139189	182	A11				Intergenic_125_139012_139216		0.868
8006742060	139299	195	C09	OG1RF_10126	OG1RF_RS00635	ABC superfamily ATP binding cassette transporter, ABC protein		12289312	0.052
8006741050	139489	190	F11	OG1RF_10126	OG1RF_RS00635	ABC superfamily ATP binding cassette transporter, ABC protein		12289312	0.173
8006740844	139819	191	B07	OG1RF_10126	OG1RF_RS00635	ABC superfamily ATP binding cassette transporter, ABC protein		12289312	0.384
8006548824	140251	213	E12	OG1RF_10126	OG1RF_RS00635	ABC superfamily ATP binding cassette transporter, ABC protein		12289312	0.659
8006742282	140533	183	C04	OG1RF_10126	OG1RF_RS00635	ABC superfamily ATP binding cassette transporter, ABC protein		12289312	0.839
8006741998	141200	195	A04	OG1RF_10127	OG1RF_RS00640	ABC superfamily, ATP binding cassette transporter, membrane protein		12289313	0.377
8006548994	141325	213	D09	OG1RF_10127	OG1RF_RS00640	ABC superfamily, ATP binding cassette transporter, membrane protein		12289313	0.487
8006550922	141730	216	D07	OG1RF_10127	OG1RF_RS00640	ABC superfamily, ATP binding cassette transporter, membrane protein		12289313	0.842
8006742236	142161	181	B10	OG1RF_10128	OG1RF_RS00645	ABC superfamily, ATP binding cassette transporter, membrane protein		12289314	0.262
8006549953	142201	201	F04	OG1RF_10128	OG1RF_RS00645	ABC superfamily, ATP binding cassette transporter, membrane protein		12289314	0.304
8006550201	142261	204	H01	OG1RF_10128	OG1RF_RS00645	ABC superfamily, ATP binding cassette transporter, membrane protein		12289314	0.367
8006549495	142728	214	H04	OG1RF_10128	OG1RF_RS00645	ABC superfamily, ATP binding cassette transporter, membrane protein		12289314	0.857
8006542075	143096	219	C11	OG1RF_10129	OG1RF_RS00650	membrane protein		12289315	0.065
8006543175	143295	231	H07	OG1RF_10129	OG1RF_RS00650	membrane protein		12289315	0.565
8006742439	143539	182	E01	OG1RF_10130	OG1RF_RS00655	lipase		12289316	0.057
8006743948	143699	178	C05	OG1RF_10130	OG1RF_RS00655	lipase		12289316	0.187
8006542310	144852	221	C11	OG1RF_10131	OG1RF_RS00660	hypothetical protein		12289317	0.433
8006569430	145448	232	F11				Intergenic_132_145302_145606		0.48
8006542711	145560	223	A01				Intergenic_132_145302_145606		0.849
8006586106	145578	171	C12				Intergenic_132_145302_145606		0.908
8006543009	145582	230	G12				Intergenic_132_145302_145606		0.921
8006568326	145626	241	A04	OG1RF_10133	OG1RF_RS00670	phosphopentomutase		12289319	0.016
8006549006	146162	213	C10	OG1RF_10133	OG1RF_RS00670	phosphopentomutase		12289319	0.476
8006549044	146642	212	E01	OG1RF_10133	OG1RF_RS00670	phosphopentomutase		12289319	0.888
8006569445	146896	234	H07	OG1RF_10134	OG1RF_RS00675	purine-nucleoside phosphorylase		12289320	0.13
8006740897	147153	191	H02	OG1RF_10134	OG1RF_RS00675	purine-nucleoside phosphorylase		12289320	0.444
8006542355	147155	223	H02	OG1RF_10134	OG1RF_RS00675	purine-nucleoside phosphorylase		12289320	0.446
8006547683	147366	206	C11	OG1RF_10134	OG1RF_RS00675	purine-nucleoside phosphorylase		12289320	0.704
8006543276	147448	231	F02	OG1RF_10134	OG1RF_RS00675	purine-nucleoside phosphorylase		12289320	0.804
8006548619	147762	206	D02	OG1RF_10135	OG1RF_RS00680	purine nucleoside phosphorylase		12289321	0.192
8006742151	147779	181	C08	OG1RF_10135	OG1RF_RS00680	purine nucleoside phosphorylase		12289321	0.216
8006742447	147856	183	C02	OG1RF_10135	OG1RF_RS00680	purine nucleoside phosphorylase		12289321	0.325
8006743327	147992	176	D08	OG1RF_10135	OG1RF_RS00680	purine nucleoside phosphorylase		12289321	0.518
8006743422	148111	175	B09	OG1RF_10135	OG1RF_RS00680	purine nucleoside phosphorylase		12289321	0.686
8006542363	148181	223	B01	OG1RF_10135	OG1RF_RS00680	purine nucleoside phosphorylase		12289321	0.785
8006743068	148443	177	A04	OG1RF_10136	OG1RF_RS00685	iron (Fe3+) ABC superfamily ATP binding cassette transporter, binding protein		12289322	0.924
8006570637	148898	238	C07	OG1RF_10136	OG1RF_RS00685	iron (Fe3+) ABC superfamily ATP binding cassette transporter, binding protein		12289322	0.439
8006549573	148945	217	G04	OG1RF_10136	OG1RF_RS00685	iron (Fe3+) ABC superfamily ATP binding cassette transporter, binding protein		12289322	0.389
8006541977	149470	222	H10				Intergenic_136_149311_149540		0.694
8006540022	149572	228	E01	OG1RF_10137	OG1RF_RS00690	ABC superfamily ATP binding cassette transporter, ABC protein		12289323	0.038
8006585652	149810	169	H06	OG1RF_10137	OG1RF_RS00690	ABC superfamily ATP binding cassette transporter, ABC protein		12289323	0.334
8006743871	149901	179	F05	OG1RF_10137	OG1RF_RS00690	ABC superfamily ATP binding cassette transporter, ABC protein		12289323	0.447
8006549920	149905	200	H05	OG1RF_10137	OG1RF_RS00690	ABC superfamily ATP binding cassette transporter, ABC protein		12289323	0.452
8006569555	150023	234	G04	OG1RF_10137	OG1RF_RS00690	ABC superfamily ATP binding cassette transporter, ABC protein		12289323	0.598
8006585311	150888	171	G10	OG1RF_10138	OG1RF_RS00695	iron (Fe3+) ABC superfamily ATP binding cassette transporter, membrane protein		12289324	0.539
8006740419	151347	189	E10	OG1RF_10138	OG1RF_RS00695	iron (Fe3+) ABC superfamily ATP binding cassette transporter, membrane protein		12289324	0.993
8006741599	151439	194	C02	OG1RF_10139	OG1RF_RS00700	iron ABC superfamily ATP binding cassette transporter, membrane protein		12289325	0.088
8006569640	151460	233	A12	OG1RF_10139	OG1RF_RS00700	iron ABC superfamily ATP binding cassette transporter, membrane protein		12289325	0.109
8006740571	152560	188	F08	OG1RF_10140	OG1RF_RS00705	putative alcohol dehydrogenase (NADP(+))		12289326	0.076
8006542723	152584	223	D07	OG1RF_10140	OG1RF_RS00705	putative alcohol dehydrogenase (NADP(+))		12289326	0.096
8006549228	152663	215	E04	OG1RF_10140	OG1RF_RS00705	putative alcohol dehydrogenase (NADP(+))		12289326	0.161
8006542218	153467	222	A06	OG1RF_10140	OG1RF_RS00705	putative alcohol dehydrogenase (NADP(+))		12289326	0.83
8006741503	153731	195	F05	OG1RF_10141	OG1RF_RS00710	phosphoglycerate mutase		12289327	0.996
8006740759	154632	192	F03	OG1RF_10142	OG1RF_RS00715	resolvase family site-specific recombinase		12289328	0.925
8006585925	154636	172	F04	OG1RF_10142	OG1RF_RS00715	resolvase family site-specific recombinase		12289328	0.918
8006549958	154704	202	A07	OG1RF_10142	OG1RF_RS00715	resolvase family site-specific recombinase		12289328	0.8
8006742378	154990	183	A09	OG1RF_10142	OG1RF_RS00715	resolvase family site-specific recombinase		12289328	0.303
8006547884	155182	210	A05				Intergenic_142_155165_155205		0.425
8006567849	155458	237	B03	OG1RF_10143	OG1RF_RS00720	ribose-5-phosphate isomerase		12289329	0.629
8006567029	161788	236	C11				Intergenic_148_161679_161847		0.649
8006585544	161826	169	F01				Intergenic_148_161679_161847		0.875
8006740380	162016	189	D06	OG1RF_10149	OG1RF_RS00750	cyclopropane-fatty-acyl-phospholipid synthase		12289335	0.132
8006550172	162142	201	C10	OG1RF_10149	OG1RF_RS00750	cyclopropane-fatty-acyl-phospholipid synthase		12289335	0.232
8006570611	162539	236	A08	OG1RF_10149	OG1RF_RS00750	cyclopropane-fatty-acyl-phospholipid synthase		12289335	0.545
8006549027	163009	212	A01	OG1RF_10149	OG1RF_RS00750	cyclopropane-fatty-acyl-phospholipid synthase		12289335	0.916
8006550318	177825	203	G03	OG1RF_10179	OG1RF_RS00900	inner membrane protein OxaA		12289365	0.34
8006569484	177966	235	D10				Intergenic_179_177966_177981		0
8006570375	178177	238	F02	OG1RF_10180	OG1RF_RS00905	hypothetical protein		12289366	0.163
8006567283	179682	237	D05	OG1RF_10181	OG1RF_RS00910	M20D family peptidase		12289367	0.413
8006551191	180062	219	C05	OG1RF_10181	OG1RF_RS00910	M20D family peptidase		12289367	0.736
8006569192	180294	232	G10	OG1RF_10181	OG1RF_RS00910	M20D family peptidase		12289367	0.934
8006548846	184362	216	E01	OG1RF_10187	OG1RF_RS00940	LIVCS family branched chain amino acid:cation symporter		12289373	0.965
8006741428	184913	194	G11	OG1RF_10187	OG1RF_RS00940	LIVCS family branched chain amino acid:cation symporter		12289373	0.559
8006740799	185070	192	G06	OG1RF_10187	OG1RF_RS00940	LIVCS family branched chain amino acid:cation symporter		12289373	0.443
8006742662	185574	185	D05	OG1RF_10187	OG1RF_RS00940	LIVCS family branched chain amino acid:cation symporter		12289373	0.071
8006740342	186400	190	D08				Intergenic_188_186253_186425		0.855
8006542083	186547	220	H05	OG1RF_10189	OG1RF_RS00950	decarboxylase		12289375	0.207
8006585973	186837	173	D11	OG1RF_10189	OG1RF_RS00950	decarboxylase		12289375	0.704
8006542125	187550	224	F09	OG1RF_10190	OG1RF_RS00955	ABC superfamily ATP binding cassette transporter, ABC protein		12289376	0.331
8006741041	187922	191	A12	OG1RF_10191	OG1RF_RS00960	amino acid ABC superfamily ATP binding cassette transporter, membrane protein		12289377	0.93
8006743549	188079	178	D09	OG1RF_10191	OG1RF_RS00960	amino acid ABC superfamily ATP binding cassette transporter, membrane protein		12289377	0.834
8006547767	188204	205	D10	OG1RF_10191	OG1RF_RS00960	amino acid ABC superfamily ATP binding cassette transporter, membrane protein		12289377	0.758
8006742200	189550	180	F05				Intergenic_191_189448_189948		0.204
8006742392	189950	182	C10	OG1RF_10192	OG1RF_RS00965	hypothetical protein		12289378	0.997
8006542422	190003	225	B02	OG1RF_10192	OG1RF_RS00965	hypothetical protein		12289378	0.818
8006741366	190327	196	G04	OG1RF_10193	NA	hypothetical protein		12289379	0.425
8006741111	190335	190	F04	OG1RF_10193	NA	hypothetical protein		12289379	0.485
8006548180	190394	207	D05	OG1RF_10193	NA	hypothetical protein		12289379	0.925
8006740963	190781	191	G08	OG1RF_10194	OG1RF_RS00970	silent information regulator 2 (Sir2) protein		12289380	0.509
8006585270	191182	171	A05	OG1RF_10195	OG1RF_RS00975	maltose O-acetyltransferase		12289381	0.054
8006550505	191268	201	H08	OG1RF_10195	OG1RF_RS00975	maltose O-acetyltransferase		12289381	0.156
8006585983	191441	173	A11	OG1RF_10195	OG1RF_RS00975	maltose O-acetyltransferase		12289381	0.361
8006742406	191590	182	E11	OG1RF_10195	OG1RF_RS00975	maltose O-acetyltransferase		12289381	0.537
8006550539	192054	202	E04	OG1RF_10196	OG1RF_RS00980	transcriptional regulator		12289382	0.121
8006741076	192163	190	E01	OG1RF_10196	OG1RF_RS00980	transcriptional regulator		12289382	0.334
8006549400	192423	217	H11	OG1RF_10196	OG1RF_RS00980	transcriptional regulator		12289382	0.842
8006548022	192672	209	E03				Intergenic_196_192505_192732		0.736
8006547732	192676	206	A08				Intergenic_196_192505_192732		0.753
8006543167	192689	232	C04				Intergenic_196_192505_192732		0.811
8006550233	192837	204	A10	OG1RF_10197	OG1RF_RS00985	N-acetylmuramoyl-L-alanine amidase		12289383	0.069
8006741765	193421	198	A04	OG1RF_10197	OG1RF_RS00985	N-acetylmuramoyl-L-alanine amidase		12289383	0.455
8006542256	193917	221	C09	OG1RF_10197	OG1RF_RS00985	N-acetylmuramoyl-L-alanine amidase		12289383	0.784
8006742992	194088	184	A06	OG1RF_10197	OG1RF_RS00985	N-acetylmuramoyl-L-alanine amidase		12289383	0.897
8006585724	195347	174	A12	OG1RF_10198	OG1RF_RS00990	aldehyde dehydrogenase		12289384	0.554
8006569101	195426	233	C11	OG1RF_10198	OG1RF_RS00990	aldehyde dehydrogenase		12289384	0.607
8006567924	195430	239	D03	OG1RF_10198	OG1RF_RS00990	aldehyde dehydrogenase		12289384	0.61
8006742959	195582	183	F03	OG1RF_10198	OG1RF_RS00990	aldehyde dehydrogenase		12289384	0.712
8006550033	196398	199	H03	OG1RF_10199	OG1RF_RS00995	L-lactate dehydrogenase		12289385	0.868
8006740153	196692	187	H08	OG1RF_10199	OG1RF_RS00995	L-lactate dehydrogenase		12289385	0.625
8006742109	196781	182	B06	OG1RF_10199	OG1RF_RS00995	L-lactate dehydrogenase		12289385	0.552
8006551158	197148	219	G12	OG1RF_10199	OG1RF_RS00995	L-lactate dehydrogenase		12289385	0.249
8006549410	197152	215	B05	OG1RF_10199	OG1RF_RS00995	L-lactate dehydrogenase		12289385	0.245
8006743431	199475	174	C07	OG1RF_10201	OG1RF_RS01005	transcription-repair coupling factor		12289387	0.382
8006585665	199682	169	G07	OG1RF_10201	OG1RF_RS01005	transcription-repair coupling factor		12289387	0.44
8006743906	199727	178	C01	OG1RF_10201	OG1RF_RS01005	transcription-repair coupling factor		12289387	0.452
8006585885	199735	173	F09	OG1RF_10201	OG1RF_RS01005	transcription-repair coupling factor		12289387	0.454
8006543703	200700	231	D09	OG1RF_10201	OG1RF_RS01005	transcription-repair coupling factor		12289387	0.725
8006743132	200748	177	E09	OG1RF_10201	OG1RF_RS01005	transcription-repair coupling factor		12289387	0.738
8006550966	200794	216	C09	OG1RF_10201	OG1RF_RS01005	transcription-repair coupling factor		12289387	0.751
8006547731	200951	206	E02	OG1RF_10201	OG1RF_RS01005	transcription-repair coupling factor		12289387	0.795
8006585304	201128	171	H09	OG1RF_10201	OG1RF_RS01005	transcription-repair coupling factor		12289387	0.845
8006550169	201239	200	G01	OG1RF_10201	OG1RF_RS01005	transcription-repair coupling factor		12289387	0.876
8006541966	201308	222	G09	OG1RF_10201	OG1RF_RS01005	transcription-repair coupling factor		12289387	0.895
8006547813	201960	208	D10	OG1RF_10202	OG1RF_RS01010	polysaccharide biosynthesis family protein		12289388	0.165
8006549838	201962	202	H05	OG1RF_10202	OG1RF_RS01010	polysaccharide biosynthesis family protein		12289388	0.166
8006585670	202033	169	D07	OG1RF_10202	OG1RF_RS01010	polysaccharide biosynthesis family protein		12289388	0.211
8006540584	202200	230	B06	OG1RF_10202	OG1RF_RS01010	polysaccharide biosynthesis family protein		12289388	0.316
8006542668	202313	224	A04	OG1RF_10202	OG1RF_RS01010	polysaccharide biosynthesis family protein		12289388	0.387
8006743700	202425	177	G04	OG1RF_10202	OG1RF_RS01010	polysaccharide biosynthesis family protein		12289388	0.458
8006547752	202427	206	B01	OG1RF_10202	OG1RF_RS01010	polysaccharide biosynthesis family protein		12289388	0.459
8006548125	202429	209	F05	OG1RF_10202	OG1RF_RS01010	polysaccharide biosynthesis family protein		12289388	0.46
8006585872	202509	174	A07	OG1RF_10202	OG1RF_RS01010	polysaccharide biosynthesis family protein		12289388	0.51
8006548594	202757	207	A02	OG1RF_10202	OG1RF_RS01010	polysaccharide biosynthesis family protein		12289388	0.666
8006741657	203563	199	F04	OG1RF_10203	NA	heat shock protein		12289389	0.994
8006549570	209163	216	E05				Intergenic_209_209112_209272		0.319
8006740343	209171	190	E08				Intergenic_209_209112_209272		0.369
8006740641	210180	193	B09				Intergenic_210_210170_210180		1
8006740159	210474	188	C08	OG1RF_10211	OG1RF_RS01055	tRNA-dihydrouridine synthase		12289397	0.294
8006585812	210829	173	H01	OG1RF_10211	OG1RF_RS01055	tRNA-dihydrouridine synthase		12289397	0.649
8006547782	211136	208	D01	OG1RF_10211	OG1RF_RS01055	tRNA-dihydrouridine synthase		12289397	0.957
8006741429	212924	194	H11				Intergenic_212_212770_213428		0.234
8006742801	215212	185	C09				Intergenic_213_214978_215898		0.254
8006542279	221639	223	C05				Intergenic_241_221347_221667		0.913
8006540517	222347	226	D08	OG1RF_10213	OG1RF_RS01205	transcription antiterminator LicT		12289428	0.882
8006550361	222574	203	H12	OG1RF_10214	OG1RF_RS01210	phosphotransferase system (PTS) beta-glucoside-specific enzyme IIBCA component		12289429	0.079
8006543437	222741	228	B02	OG1RF_10214	OG1RF_RS01210	phosphotransferase system (PTS) beta-glucoside-specific enzyme IIBCA component		12289429	0.163
8006549046	222822	213	H12	OG1RF_10214	OG1RF_RS01210	phosphotransferase system (PTS) beta-glucoside-specific enzyme IIBCA component		12289429	0.204
8006555980	222987	220	G10	OG1RF_10214	OG1RF_RS01210	phosphotransferase system (PTS) beta-glucoside-specific enzyme IIBCA component		12289429	0.286
8006551520	223771	219	B09	OG1RF_10214	OG1RF_RS01210	phosphotransferase system (PTS) beta-glucoside-specific enzyme IIBCA component		12289429	0.68
8006568404	223912	238	G12	OG1RF_10214	OG1RF_RS01210	phosphotransferase system (PTS) beta-glucoside-specific enzyme IIBCA component		12289429	0.75
8006740421	224406	189	G10	OG1RF_10214	OG1RF_RS01210	phosphotransferase system (PTS) beta-glucoside-specific enzyme IIBCA component		12289429	0.998
8006542449	224984	226	H10	OG1RF_10215	OG1RF_RS01215	6-phospho-beta-glucosidase		12289430	0.385
8006585531	225049	169	D11	OG1RF_10215	OG1RF_RS01215	6-phospho-beta-glucosidase		12289430	0.43
8006570261	225282	233	H03	OG1RF_10215	OG1RF_RS01215	6-phospho-beta-glucosidase		12289430	0.593
8006742228	226215	180	D07	OG1RF_10216	OG1RF_RS01220	6-phospho-beta-glucosidase		12289431	0.181
8006549170	226218	215	D01	OG1RF_10216	OG1RF_RS01220	6-phospho-beta-glucosidase		12289431	0.183
8006743332	226231	175	H03	OG1RF_10216	OG1RF_RS01220	6-phospho-beta-glucosidase		12289431	0.191
8006549907	226952	200	G11	OG1RF_10216	OG1RF_RS01220	6-phospho-beta-glucosidase		12289431	0.668
8006551332	227216	217	F06	OG1RF_10216	OG1RF_RS01220	6-phospho-beta-glucosidase		12289431	0.843
8006542284	227293	223	G11	OG1RF_10216	OG1RF_RS01220	6-phospho-beta-glucosidase		12289431	0.894
8006586086	227740	171	D10	OG1RF_10217	OG1RF_RS01225	phosphoglycerate mutase		12289432	0.325
8006740308	228153	190	A05	OG1RF_10217	OG1RF_RS01225	phosphoglycerate mutase		12289432	0.83
8006543540	228552	228	D05				Intergenic_246_228293_229273		0.264
8006542780	228602	227	H10				Intergenic_246_228293_229273		0.315
8006542739	228695	225	G06				Intergenic_246_228293_229273		0.41
8006542804	228710	225	H10				Intergenic_246_228293_229273		0.426
8006568389	228830	239	A10				Intergenic_246_228293_229273		0.548
8006742704	228882	186	H01				Intergenic_246_228293_229273		0.601
8006548973	229062	213	A09				Intergenic_246_228293_229273		0.785
8006569883	229123	234	H04				Intergenic_246_228293_229273		0.847
8006742185	229661	180	C03	OG1RF_10218	OG1RF_RS01230	thioesterase		12289433	0.458
8006548861	230401	214	H06	OG1RF_10219	OG1RF_RS01235	methylphosphotriester-DNA alkyltransferase		12289434	0.555
8006542482	230499	226	G06	OG1RF_10219	OG1RF_RS01235	methylphosphotriester-DNA alkyltransferase		12289434	0.39
8006548267	231354	212	H05	OG1RF_10221	OG1RF_RS01245	DNA-3-methyladenine glycosylase I		12289436	0.018
8006586005	231803	172	C08	OG1RF_10221	OG1RF_RS01245	DNA-3-methyladenine glycosylase I		12289436	0.895
8006742641	231980	186	G11	OG1RF_10222	OG1RF_RS01250	HD domain-containing protein		12289437	0.163
8006548272	232190	210	B08	OG1RF_10222	OG1RF_RS01250	HD domain-containing protein		12289437	0.475
8006550160	232397	201	C05	OG1RF_10222	OG1RF_RS01250	HD domain-containing protein		12289437	0.782
8006741616	232429	199	E01	OG1RF_10222	OG1RF_RS01250	HD domain-containing protein		12289437	0.829
8006570696	232569	240	C11				Intergenic_251_232545_232686		0.17
8006569515	232675	234	H06				Intergenic_251_232545_232686		0.922
8006547698	232850	206	C02	OG1RF_10223	OG1RF_RS01255	hypothetical protein		12289438	0.174
8006551109	233303	221	H03	OG1RF_10223	OG1RF_RS01255	hypothetical protein		12289438	0.659
8006548095	233578	208	G07	OG1RF_10223	OG1RF_RS01255	hypothetical protein		12289438	0.953
8006740401	236967	190	C09				Intergenic_256_236888_237031		0.552
8006549716	236995	204	E09				Intergenic_256_236888_237031		0.748
8006569045	237031	233	H07				Intergenic_256_236888_237031		1
8006743213	237094	176	H02	OG1RF_10228	OG1RF_RS01280	dihydroorotate oxidase		12289443	0.064
8006543235	237321	229	C01	OG1RF_10228	OG1RF_RS01280	dihydroorotate oxidase		12289443	0.299
8006551424	237918	218	D07	OG1RF_10228	OG1RF_RS01280	dihydroorotate oxidase		12289443	0.915
8006743196	238716	176	B11	OG1RF_10229	OG1RF_RS01290	fibronectin-binding protein		12289444	0.179
8006549273	238742	215	B07	OG1RF_10229	OG1RF_RS01290	fibronectin-binding protein		12289444	0.139
8006743205	238762	176	E10	OG1RF_10229	OG1RF_RS01290	fibronectin-binding protein		12289444	0.108
8006586152	238766	171	H04	OG1RF_10229	OG1RF_RS01290	fibronectin-binding protein		12289444	0.102
8006743103	238896	177	B07				Intergenic_258_238833_239186		0.178
8006568541	239448	237	B11	OG1RF_10230	OG1RF_RS01295	elongation factor P		12289445	0.466
8006548265	239518	212	E06	OG1RF_10230	OG1RF_RS01295	elongation factor P		12289445	0.591
8006567022	239727	239	C03	OG1RF_10230	OG1RF_RS01295	elongation factor P		12289445	0.964
8006740162	239967	187	F09	OG1RF_10231	OG1RF_RS01300	hypothetical protein		12289446	0.365
8006543331	240215	231	A08	OG1RF_10232	OG1RF_RS01305	cysteine synthase		12289447	0.077
8006542785	241006	225	E01	OG1RF_10232	OG1RF_RS01305	cysteine synthase		12289447	0.94
8006567323	241476	241	D11	OG1RF_10233	OG1RF_RS01310	cystathionine gamma-synthase		12289448	0.379
8006585721	242006	174	H01	OG1RF_10233	OG1RF_RS01310	cystathionine gamma-synthase		12289448	0.827
8006740969	242475	192	C09	OG1RF_10234	OG1RF_RS01315	6-phospho-beta-glucosidase		12289449	0.841
8006549700	242501	204	D10	OG1RF_10234	OG1RF_RS01315	6-phospho-beta-glucosidase		12289449	0.823
8006585299	242759	171	E09	OG1RF_10234	OG1RF_RS01315	6-phospho-beta-glucosidase		12289449	0.643
8006585787	242952	174	D06	OG1RF_10234	OG1RF_RS01315	6-phospho-beta-glucosidase		12289449	0.508
8006585972	243131	173	C10	OG1RF_10234	OG1RF_RS01315	6-phospho-beta-glucosidase		12289449	0.383
8006585821	243574	174	A02	OG1RF_10234	OG1RF_RS01315	6-phospho-beta-glucosidase		12289449	0.073
8006542616	243776	226	F02	OG1RF_10235	OG1RF_RS01320	PTS family lactose-N,N'-diacetylchitobiose-beta-glucoside (lac) porter component IIBC		12289450	0.947
8006567293	243808	240	G11	OG1RF_10235	OG1RF_RS01320	PTS family lactose-N,N'-diacetylchitobiose-beta-glucoside (lac) porter component IIBC		12289450	0.923
8006549896	243870	202	H11	OG1RF_10235	OG1RF_RS01320	PTS family lactose-N,N'-diacetylchitobiose-beta-glucoside (lac) porter component IIBC		12289450	0.876
8006570056	243912	239	A01	OG1RF_10235	OG1RF_RS01320	PTS family lactose-N,N'-diacetylchitobiose-beta-glucoside (lac) porter component IIBC		12289450	0.845
8006585814	244580	173	B01	OG1RF_10235	OG1RF_RS01320	PTS family lactose-N,N'-diacetylchitobiose-beta-glucoside (lac) porter component IIBC		12289450	0.344
8006743323	244774	176	B08	OG1RF_10235	OG1RF_RS01320	PTS family lactose-N,N'-diacetylchitobiose-beta-glucoside (lac) porter component IIBC		12289450	0.199
8006740249	245097	188	G05				Intergenic_264_245040_245212		0.331
8006568126	245101	241	A03				Intergenic_264_245040_245212		0.355
8006540046	245107	229	C07				Intergenic_264_245040_245212		0.39
8006743451	245214	174	H08	OG1RF_10236	NA	RpiR family transcriptional regulator		12289451	0.999
8006741846	245231	199	A01	OG1RF_10236	NA	RpiR family transcriptional regulator		12289451	0.976
8006550428	245305	202	F08	OG1RF_10236	NA	RpiR family transcriptional regulator		12289451	0.879
8006549924	245349	201	E04	OG1RF_10236	NA	RpiR family transcriptional regulator		12289451	0.821
8006568837	245500	233	H12	OG1RF_10236	NA	RpiR family transcriptional regulator		12289451	0.623
8006548918	245623	215	G06	OG1RF_10236	NA	RpiR family transcriptional regulator		12289451	0.461
8006740697	246066	194	C03				Intergenic_265_245975_246172		0.462
8006742058	246192	195	A09	OG1RF_10237	OG1RF_RS01330	riboflavin biosynthesis protein RibD domain protein		12289452	0.032
8006549835	246665	203	D03	OG1RF_10237	OG1RF_RS01330	riboflavin biosynthesis protein RibD domain protein		12289452	0.834
8006569042	246768	233	B02				Intergenic_266_246764_246852		0.045
8006585493	246922	170	G10	OG1RF_10238	OG1RF_RS01335	H(+)-transporting two-sector ATPase		12289453	0.049
8006550252	246924	207	G07	OG1RF_10238	OG1RF_RS01335	H(+)-transporting two-sector ATPase		12289453	0.05
8006542091	246989	221	F11	OG1RF_10238	OG1RF_RS01335	H(+)-transporting two-sector ATPase		12289453	0.097
8006541943	248027	221	B06	OG1RF_10238	OG1RF_RS01335	H(+)-transporting two-sector ATPase		12289453	0.833
8006540206	248417	227	H08	OG1RF_10239	OG1RF_RS01340	periplasmic nitrate reductase NapA		12289454	0.115
8006742916	249722	184	G05	OG1RF_10240	OG1RF_RS01345	transcriptional repressor CopY		12289455	0.336
8006542136	250500	224	H10	OG1RF_10241	OG1RF_RS01350	copper-exporting ATPase		12289456	0.189
8006741526	250558	194	A08	OG1RF_10241	OG1RF_RS01350	copper-exporting ATPase		12289456	0.212
8006742345	250575	183	E11	OG1RF_10241	OG1RF_RS01350	copper-exporting ATPase		12289456	0.219
8006543701	250778	229	F06	OG1RF_10241	OG1RF_RS01350	copper-exporting ATPase		12289456	0.301
8006549029	252339	213	G12	OG1RF_10241	OG1RF_RS01350	copper-exporting ATPase		12289456	0.929
8006550282	252344	203	F02	OG1RF_10241	OG1RF_RS01350	copper-exporting ATPase		12289456	0.931
8006569686	252954	235	G07	OG1RF_10243	OG1RF_RS01360	hypothetical protein		12289458	0.88
8006585580	252958	170	F05	OG1RF_10243	OG1RF_RS01360	hypothetical protein		12289458	0.877
8006743012	253062	185	A10	OG1RF_10243	OG1RF_RS01360	hypothetical protein		12289458	0.801
8006567958	253384	235	D09	OG1RF_10243	OG1RF_RS01360	hypothetical protein		12289458	0.566
8006741378	253980	197	C05	OG1RF_10243	OG1RF_RS01360	hypothetical protein		12289458	0.131
8006542709	254534	224	E11	OG1RF_10244	OG1RF_RS01365	GntR family transcriptional regulator		12289459	0.036
8006743025	254783	185	B11	OG1RF_10245	OG1RF_RS01370	aminopeptidase C		12289460	0.064
8006541961	254937	220	G03	OG1RF_10245	OG1RF_RS01370	aminopeptidase C		12289460	0.18
8006549292	255036	217	C10	OG1RF_10245	OG1RF_RS01370	aminopeptidase C		12289460	0.255
8006743437	255217	174	F07	OG1RF_10245	OG1RF_RS01370	aminopeptidase C		12289460	0.391
8006540312	255581	225	A09	OG1RF_10245	OG1RF_RS01370	aminopeptidase C		12289460	0.665
8006548074	257119	208	G01	OG1RF_10247	OG1RF_RS01380	lactoylglutathione lyase		12289462	0.582
8006548524	257831	210	F01				Intergenic_276_257687_257951		0.545
8006568833	257833	235	G12				Intergenic_276_257687_257951		0.553
8006743379	257854	175	H06				Intergenic_276_257687_257951		0.633
8006550174	258179	201	H10	OG1RF_10248	OG1RF_RS01385	quaternary ammonium compound-resistance protein SugE		12289463	0.638
8006586083	258606	171	B10	OG1RF_10249	OG1RF_RS01390	quaternary ammonium compound-resistance protein SugE		12289464	0.968
8006742771	258729	185	G12	OG1RF_10250	OG1RF_RS01395	chitinase C1		12289465	0.984
8006548484	258755	207	F10	OG1RF_10250	OG1RF_RS01395	chitinase C1		12289465	0.959
8006550351	258925	203	H05	OG1RF_10250	OG1RF_RS01395	chitinase C1		12289465	0.796
8006741849	258940	197	G09	OG1RF_10250	OG1RF_RS01395	chitinase C1		12289465	0.782
8006570084	258984	233	A10	OG1RF_10250	OG1RF_RS01395	chitinase C1		12289465	0.74
8006567146	259078	239	G08	OG1RF_10250	OG1RF_RS01395	chitinase C1		12289465	0.65
8006742443	259150	182	G01	OG1RF_10250	OG1RF_RS01395	chitinase C1		12289465	0.581
8006741063	259279	191	D01	OG1RF_10250	OG1RF_RS01395	chitinase C1		12289465	0.458
8006742351	259829	183	C11	OG1RF_10251	OG1RF_RS01400	chitin-binding protein/carbohydrate-binding protein		12289466	0.952
8006548502	259905	207	C05	OG1RF_10251	OG1RF_RS01400	chitin-binding protein/carbohydrate-binding protein		12289466	0.822
8006543530	259984	230	E11	OG1RF_10251	OG1RF_RS01400	chitin-binding protein/carbohydrate-binding protein		12289466	0.687
8006570694	260021	240	C05	OG1RF_10251	OG1RF_RS01400	chitin-binding protein/carbohydrate-binding protein		12289466	0.623
8006743279	260043	175	G02	OG1RF_10251	OG1RF_RS01400	chitin-binding protein/carbohydrate-binding protein		12289466	0.586
8006542472	260506	228	C11				Intergenic_280_260386_260541		0.774
8006741809	260901	198	A08	OG1RF_10252	OG1RF_RS01405	acyl-ACP family thioesterase		12289467	0.422
8006740701	261178	193	G04	OG1RF_10252	OG1RF_RS01405	acyl-ACP family thioesterase		12289467	0.747
8006548819	261487	213	F11	OG1RF_10253	OG1RF_RS01410	hypothetical protein		12289468	0.052
8006569770	261675	234	C01	OG1RF_10253	OG1RF_RS01410	hypothetical protein		12289468	0.277
8006742976	262092	183	H04	OG1RF_10253	OG1RF_RS01410	hypothetical protein		12289468	0.778
8006540616	262443	229	F03	OG1RF_10254	OG1RF_RS01415	cof family protein		12289469	0.278
8006569230	262599	232	G09	OG1RF_10254	OG1RF_RS01415	cof family protein		12289469	0.569
8006549947	262927	202	A02	OG1RF_10255	OG1RF_RS01420	aspartate kinase		12289470	0.946
8006550845	263185	216	A05	OG1RF_10255	OG1RF_RS01420	aspartate kinase		12289470	0.756
8006585658	263251	169	C06	OG1RF_10255	OG1RF_RS01420	aspartate kinase		12289470	0.708
8006743531	263309	177	E05	OG1RF_10255	OG1RF_RS01420	aspartate kinase		12289470	0.665
8006586095	263512	171	B11	OG1RF_10255	OG1RF_RS01420	aspartate kinase		12289470	0.516
8006550071	263957	199	H10	OG1RF_10255	OG1RF_RS01420	aspartate kinase		12289470	0.189
8006742245	264250	180	H10				Intergenic_284_264215_264391		0.199
8006548698	264388	212	D05				Intergenic_284_264215_264391		0.983
8006549045	264614	212	A02	OG1RF_10256	OG1RF_RS01425	HAD-superfamily hydrolase		12289471	0.324
8006740853	264886	191	A08	OG1RF_10256	OG1RF_RS01425	HAD-superfamily hydrolase		12289471	0.72
8006567878	266003	240	G06	OG1RF_10257	OG1RF_RS01430	septation ring formation regulator EzrA		12289472	0.426
8006743561	266158	178	E10	OG1RF_10257	OG1RF_RS01430	septation ring formation regulator EzrA		12289472	0.515
8006570078	267087	241	G04				Intergenic_286_267001_267125		0.694
8006568971	267389	233	B08	OG1RF_10258	OG1RF_RS01435	cysteine desulfurase		12289473	0.23
8006542603	268842	224	E12	OG1RF_10259	OG1RF_RS01440	response regulator		12289474	0.251
8006741790	268861	200	A07	OG1RF_10259	OG1RF_RS01440	response regulator		12289474	0.224
8006741226	269127	197	C09	OG1RF_10260	OG1RF_RS01445	sensor histidine kinase		12289475	0.923
8006740595	269380	188	G11	OG1RF_10260	OG1RF_RS01445	sensor histidine kinase		12289475	0.752
8006740555	269408	189	B07	OG1RF_10260	OG1RF_RS01445	sensor histidine kinase		12289475	0.733
8006743777	269678	180	C12	OG1RF_10260	OG1RF_RS01445	sensor histidine kinase		12289475	0.551
8006549516	270039	214	C10	OG1RF_10260	OG1RF_RS01445	sensor histidine kinase		12289475	0.307
8006542738	270064	225	F06	OG1RF_10260	OG1RF_RS01445	sensor histidine kinase		12289475	0.29
8006743964	270072	178	F08	OG1RF_10260	OG1RF_RS01445	sensor histidine kinase		12289475	0.285
8006743202	270303	176	G01	OG1RF_10260	OG1RF_RS01445	sensor histidine kinase		12289475	0.129
8006741951	270727	196	D09	OG1RF_10261	OG1RF_RS01450	S-layer protein		12289476	0.048
8006551118	271133	222	A12	OG1RF_10261	OG1RF_RS01450	S-layer protein		12289476	0.464
8006741237	271153	196	H10	OG1RF_10261	OG1RF_RS01450	S-layer protein		12289476	0.484
8006542971	271170	230	B04	OG1RF_10261	OG1RF_RS01450	S-layer protein		12289476	0.502
8006585521	271189	169	E11	OG1RF_10261	OG1RF_RS01450	S-layer protein		12289476	0.521
8006547692	271369	205	G11	OG1RF_10261	OG1RF_RS01450	S-layer protein		12289476	0.705
8006549964	271788	201	F09				Intergenic_290_271658_271841		0.71
8006567438	271895	237	H10	OG1RF_10262	OG1RF_RS01455	S-layer protein		12289477	0.055
8006740599	272283	189	A11	OG1RF_10262	OG1RF_RS01455	S-layer protein		12289477	0.457
8006551181	272549	219	A05	OG1RF_10262	OG1RF_RS01455	S-layer protein		12289477	0.733
8006742848	272641	185	F01	OG1RF_10262	OG1RF_RS01455	S-layer protein		12289477	0.828
8006741121	272645	198	A12	OG1RF_10262	OG1RF_RS01455	S-layer protein		12289477	0.832
8006741385	272828	196	G06				Intergenic_291_272808_273025		0.092
8006540306	272907	227	F06				Intergenic_291_272808_273025		0.456
8006543746	273167	229	E08	OG1RF_10263	OG1RF_RS01460	S-layer protein		12289478	0.135
8006585988	273459	171	H06	OG1RF_10263	OG1RF_RS01460	S-layer protein		12289478	0.415
8006743284	273469	176	C05	OG1RF_10263	OG1RF_RS01460	S-layer protein		12289478	0.425
8006568995	273499	233	B10	OG1RF_10263	OG1RF_RS01460	S-layer protein		12289478	0.453
8006742535	274067	182	C06	OG1RF_10263	OG1RF_RS01460	S-layer protein		12289478	0.998
8006740071	274212	187	F03				Intergenic_293_274191_274242		0.412
8006567182	274450	237	B02	OG1RF_10265	OG1RF_RS01465	ankyrin repeat family protein		12289480	0.258
8006568354	274587	237	G07	OG1RF_10265	OG1RF_RS01465	ankyrin repeat family protein		12289480	0.428
8006742259	274708	180	F11	OG1RF_10265	OG1RF_RS01465	ankyrin repeat family protein		12289480	0.579
8006549295	274740	217	A11	OG1RF_10265	OG1RF_RS01465	ankyrin repeat family protein		12289480	0.619
8006549428	274990	215	G11	OG1RF_10265	OG1RF_RS01465	ankyrin repeat family protein		12289480	0.93
8006569148	275328	233	A05	OG1RF_10266	OG1RF_RS01470	amidohydrolase		12289481	0.19
8006550205	275405	205	F10	OG1RF_10266	OG1RF_RS01470	amidohydrolase		12289481	0.254
8006550334	276211	204	F12	OG1RF_10266	OG1RF_RS01470	amidohydrolase		12289481	0.919
8006742251	276496	180	F10	OG1RF_10267	OG1RF_RS01475	death-on-curing family protein		12289482	0.816
8006740913	276498	191	E03	OG1RF_10267	OG1RF_RS01475	death-on-curing family protein		12289482	0.811
8006543834	276502	229	G02	OG1RF_10267	OG1RF_RS01475	death-on-curing family protein		12289482	0.802
8006540722	277105	227	A05				Intergenic_297_277075_277175		0.3
8006740377	277318	190	B07	OG1RF_10269	OG1RF_RS01485	hypothetical protein		12289484	0.825
8006551422	277349	218	B07	OG1RF_10269	OG1RF_RS01485	hypothetical protein		12289484	0.787
8006741000	278015	192	G12	OG1RF_10270	OG1RF_RS01490	hypothetical protein		12289485	0.967
8006549306	279215	217	E02	OG1RF_10270	OG1RF_RS01490	hypothetical protein		12289485	0.214
8006550867	279682	216	A06	OG1RF_10271	NA	hypothetical protein		12289486	0.001
8006543829	280053	230	C05	OG1RF_10271	NA	hypothetical protein		12289486	0.125
8006741774	280093	198	A05	OG1RF_10271	NA	hypothetical protein		12289486	0.138
8006743873	280360	179	G05	OG1RF_10271	NA	hypothetical protein		12289486	0.227
8006740885	280574	191	E12	OG1RF_10271	NA	hypothetical protein		12289486	0.298
8006548454	280704	207	F05	OG1RF_10271	NA	hypothetical protein		12289486	0.341
8006547980	280720	210	D02	OG1RF_10271	NA	hypothetical protein		12289486	0.346
8006542594	280835	226	H01	OG1RF_10271	NA	hypothetical protein		12289486	0.384
8006742482	281164	182	B01	OG1RF_10271	NA	hypothetical protein		12289486	0.494
8006741323	281269	196	D12	OG1RF_10271	NA	hypothetical protein		12289486	0.528
8006741400	283022	197	F05	OG1RF_10272	OG1RF_RS01505	hypothetical protein		12289487	0.408
8006543476	283352	230	C08	OG1RF_10272	OG1RF_RS01505	hypothetical protein		12289487	0.804
8006542095	283618	222	D09	OG1RF_10273	OG1RF_RS01510	major facilitator family transporter		12289488	0.074
8006585968	284016	173	B10	OG1RF_10273	OG1RF_RS01510	major facilitator family transporter		12289488	0.392
8006549936	284424	201	E07	OG1RF_10273	OG1RF_RS01510	major facilitator family transporter		12289488	0.717
8006740424	284636	190	A11	OG1RF_10273	OG1RF_RS01510	major facilitator family transporter		12289488	0.887
8006585254	284660	170	G02	OG1RF_10273	OG1RF_RS01510	major facilitator family transporter		12289488	0.906
8006570169	285009	233	A06	OG1RF_10274	OG1RF_RS01515	carbamate kinase		12289489	0.102
8006548425	285353	212	E08	OG1RF_10274	OG1RF_RS01515	carbamate kinase		12289489	0.469
8006567309	285357	239	C02	OG1RF_10274	OG1RF_RS01515	carbamate kinase		12289489	0.473
8006741959	285520	196	C10	OG1RF_10274	OG1RF_RS01515	carbamate kinase		12289489	0.647
8006550049	285998	199	H07	OG1RF_10275	OG1RF_RS01520	sodium/dicarboxylate symporter family protein		12289490	0.115
8006740068	286410	187	D02	OG1RF_10275	OG1RF_RS01520	sodium/dicarboxylate symporter family protein		12289490	0.452
8006742181	286438	181	A04	OG1RF_10275	OG1RF_RS01520	sodium/dicarboxylate symporter family protein		12289490	0.475
8006540681	286498	229	B10	OG1RF_10275	OG1RF_RS01520	sodium/dicarboxylate symporter family protein		12289490	0.525
8006570357	286520	237	E10	OG1RF_10275	OG1RF_RS01520	sodium/dicarboxylate symporter family protein		12289490	0.543
8006585837	286570	173	D03	OG1RF_10275	OG1RF_RS01520	sodium/dicarboxylate symporter family protein		12289490	0.584
8006567295	287500	241	D10	OG1RF_10276	OG1RF_RS01525	ureidoglycolate dehydrogenase		12289491	0.388
8006548442	287932	212	H09	OG1RF_10276	OG1RF_RS01525	ureidoglycolate dehydrogenase		12289491	0.751
8006540502	288166	228	F05	OG1RF_10276	OG1RF_RS01525	ureidoglycolate dehydrogenase		12289491	0.948
8006743104	288185	177	C07	OG1RF_10276	OG1RF_RS01525	ureidoglycolate dehydrogenase		12289491	0.964
8006743838	288195	180	B03	OG1RF_10276	OG1RF_RS01525	ureidoglycolate dehydrogenase		12289491	0.972
8006547681	288726	206	G08	OG1RF_10277	OG1RF_RS01530	UIT9 family protein		12289492	0.35
8006742766	289236	186	B11	OG1RF_10277	OG1RF_RS01530	UIT9 family protein		12289492	0.709
8006585692	289238	169	F09	OG1RF_10277	OG1RF_RS01530	UIT9 family protein		12289492	0.711
8006542395	289289	223	G06	OG1RF_10277	OG1RF_RS01530	UIT9 family protein		12289492	0.747
8006741729	289615	199	C03	OG1RF_10277	OG1RF_RS01530	UIT9 family protein		12289492	0.976
8006743692	289618	177	C03	OG1RF_10277	OG1RF_RS01530	UIT9 family protein		12289492	0.978
8006542917	289843	232	B12	OG1RF_10278	OG1RF_RS01535	N-isopropylammelide isopropylaminohydrolase		12289493	0.138
8006548002	290166	209	D01	OG1RF_10278	OG1RF_RS01535	N-isopropylammelide isopropylaminohydrolase		12289493	0.402
8006742589	290287	186	G06	OG1RF_10278	OG1RF_RS01535	N-isopropylammelide isopropylaminohydrolase		12289493	0.501
8006547794	290335	210	G11	OG1RF_10278	OG1RF_RS01535	N-isopropylammelide isopropylaminohydrolase		12289493	0.54
8006542102	290835	221	E12	OG1RF_10278	OG1RF_RS01535	N-isopropylammelide isopropylaminohydrolase		12289493	0.949
8006549604	291067	205	E02				Intergenic_307_290898_291343		0.38
8006740877	291141	191	F12				Intergenic_307_290898_291343		0.546
8006542115	291393	224	H08	OG1RF_10279	OG1RF_RS01540	WxL domain surface protein		12289494	0.021
8006548420	291592	211	H01	OG1RF_10279	OG1RF_RS01540	WxL domain surface protein		12289494	0.108
8006585563	291706	170	D03	OG1RF_10279	OG1RF_RS01540	WxL domain surface protein		12289494	0.158
8006742483	291775	182	C01	OG1RF_10279	OG1RF_RS01540	WxL domain surface protein		12289494	0.188
8006550540	291897	202	E05	OG1RF_10279	OG1RF_RS01540	WxL domain surface protein		12289494	0.241
8006549022	291905	213	D11	OG1RF_10279	OG1RF_RS01540	WxL domain surface protein		12289494	0.245
8006550339	292471	203	G11	OG1RF_10279	OG1RF_RS01540	WxL domain surface protein		12289494	0.491
8006547827	292566	208	E01	OG1RF_10279	OG1RF_RS01540	WxL domain surface protein		12289494	0.533
8006585667	292758	169	A07	OG1RF_10279	OG1RF_RS01540	WxL domain surface protein		12289494	0.616
8006542473	293277	228	D11	OG1RF_10279	OG1RF_RS01540	WxL domain surface protein		12289494	0.843
8006743407	293352	175	G08	OG1RF_10279	OG1RF_RS01540	WxL domain surface protein		12289494	0.875
8006543633	293597	228	F11	OG1RF_10279	OG1RF_RS01540	WxL domain surface protein		12289494	0.982
8006743415	296793	175	E09	OG1RF_10282	OG1RF_RS01555	vitamin-B12 independent methionine synthase		12289497	0.827
8006741954	297002	196	B10				Intergenic_311_296989_297039		0.26
8006569137	297157	231	C01	OG1RF_10283	OG1RF_RS01560	hypothetical protein		12289498	0.901
8006548770	297164	211	A12	OG1RF_10283	OG1RF_RS01560	hypothetical protein		12289498	0.895
8006570668	297486	237	H03	OG1RF_10283	OG1RF_RS01560	hypothetical protein		12289498	0.623
8006543289	297949	229	E09	OG1RF_10283	OG1RF_RS01560	hypothetical protein		12289498	0.232
8006585816	297957	173	D01	OG1RF_10283	OG1RF_RS01560	hypothetical protein		12289498	0.226
8006740576	299279	189	C09	OG1RF_10285	OG1RF_RS01575	hypothetical protein		12289500	0.483
8006585548	299415	169	B01	OG1RF_10285	OG1RF_RS01575	hypothetical protein		12289500	0.681
8006585911	299713	172	C02	OG1RF_10286	OG1RF_RS01580	membrane protein		12289501	0.087
8006549875	299717	204	D09	OG1RF_10286	OG1RF_RS01580	membrane protein		12289501	0.091
8006740869	300266	191	F11	OG1RF_10286	OG1RF_RS01580	membrane protein		12289501	0.673
8006567429	300388	240	C03	OG1RF_10286	OG1RF_RS01580	membrane protein		12289501	0.802
8006543025	301022	230	F08	OG1RF_10287	OG1RF_RS01585	pyroglutamyl-peptidase I		12289502	0.677
8006741215	301036	198	G05	OG1RF_10287	OG1RF_RS01585	pyroglutamyl-peptidase I		12289502	0.698
8006540793	301325	226	B05				Intergenic_316_301233_301633		0.23
8006743211	301464	177	A12				Intergenic_316_301233_301633		0.578
8006742667	301474	186	A07				Intergenic_316_301233_301633		0.603
8006570277	301485	241	G05				Intergenic_316_301233_301633		0.63
8006569720	302281	234	F04	OG1RF_10288	OG1RF_RS01590	Na+/H+ antiporter NhaC		12289503	0.448
8006741472	302635	194	F02	OG1RF_10288	OG1RF_RS01590	Na+/H+ antiporter NhaC		12289503	0.693
8006568298	303613	240	D02	OG1RF_10289	OG1RF_RS01595	MarR family transcriptional regulator		12289504	0.88
8006743790	304113	181	B03	OG1RF_10290	OG1RF_RS01600	nitroreductase		12289505	0.698
8006542358	304476	221	E10	OG1RF_10291	OG1RF_RS01605	HAD phosphatase superfamily protein		12289506	0.846
8006548459	304479	207	F07	OG1RF_10291	OG1RF_RS01605	HAD phosphatase superfamily protein		12289506	0.843
8006741845	304643	198	D09	OG1RF_10291	OG1RF_RS01605	HAD phosphatase superfamily protein		12289506	0.646
8006542833	304835	225	A12	OG1RF_10291	OG1RF_RS01605	HAD phosphatase superfamily protein		12289506	0.415
8006585799	305429	173	E12	OG1RF_10292	OG1RF_RS01610	PTS family mannitol porter, EIICB component		12289507	0.037
8006569175	305779	231	G12	OG1RF_10292	OG1RF_RS01610	PTS family mannitol porter, EIICB component		12289507	0.238
8006585834	306480	173	B03	OG1RF_10292	OG1RF_RS01610	PTS family mannitol porter, EIICB component		12289507	0.64
8006549064	308259	213	E07	OG1RF_10293	OG1RF_RS01615	mannitol operon transcriptional antiterminator		12289508	0.571
8006585841	308454	173	G04	OG1RF_10293	OG1RF_RS01615	mannitol operon transcriptional antiterminator		12289508	0.667
8006741713	308915	198	H08	OG1RF_10293	OG1RF_RS01615	mannitol operon transcriptional antiterminator		12289508	0.894
8006569634	308957	235	B10	OG1RF_10293	OG1RF_RS01615	mannitol operon transcriptional antiterminator		12289508	0.914
8006740895	309050	191	G02	OG1RF_10293	OG1RF_RS01615	mannitol operon transcriptional antiterminator		12289508	0.96
8006547925	309542	210	C01	OG1RF_10294	OG1RF_RS01620	PTS family fructose/mannitol porter component IIA		12289509	0.922
8006743109	310258	177	E07	OG1RF_10296	OG1RF_RS01630	PTS family mannitol porter, EIICB component		12289511	0.101
8006742902	312088	184	F04	OG1RF_10297	OG1RF_RS01635	PTS family fructose/mannitol porter component IIA		12289512	0.261
8006570365	312328	239	H12	OG1RF_10297	OG1RF_RS01635	PTS family fructose/mannitol porter component IIA		12289512	0.81
8006740136	312506	187	D07	OG1RF_10298	OG1RF_RS01640	mannitol-1-phosphate 5-dehydrogenase		12289513	0.069
8006549439	313274	215	H11	OG1RF_10298	OG1RF_RS01640	mannitol-1-phosphate 5-dehydrogenase		12289513	0.735
8006742401	313849	183	A11	OG1RF_10299	OG1RF_RS01645	DadA family oxidoreductase		12289514	0.821
8006569859	314836	233	E03				Intergenic_328_314765_314842		0.922
8006540160	315034	226	H03	OG1RF_10300	OG1RF_RS01650	hypothetical protein		12289515	0.701
8006550038	315629	200	C11				Intergenic_329_315482_315801		0.461
8006549664	315970	208	H05	OG1RF_10301	OG1RF_RS01655	efflux transporter		12289516	0.143
8006550257	317815	204	H12	OG1RF_10303	OG1RF_RS01665	ABC superfamily ATP binding cassette transporter, membrane protein		12289518	0.096
8006550434	318000	204	A08	OG1RF_10303	OG1RF_RS01665	ABC superfamily ATP binding cassette transporter, membrane protein		12289518	0.247
8006585519	318255	169	C10	OG1RF_10303	OG1RF_RS01665	ABC superfamily ATP binding cassette transporter, membrane protein		12289518	0.454
8006567869	318618	236	D10	OG1RF_10303	OG1RF_RS01665	ABC superfamily ATP binding cassette transporter, membrane protein		12289518	0.749
8006743916	318788	179	A03	OG1RF_10303	OG1RF_RS01665	ABC superfamily ATP binding cassette transporter, membrane protein		12289518	0.888
8006741645	318974	200	B05				Intergenic_332_318927_318996		0.681
8006543473	319342	228	A03	OG1RF_10305	OG1RF_RS01675	hypothetical protein		12289520	0.116
8006548731	319688	214	F12	OG1RF_10305	OG1RF_RS01675	hypothetical protein		12289520	0.425
8006741066	319886	190	E12	OG1RF_10305	OG1RF_RS01675	hypothetical protein		12289520	0.601
8006549841	319972	202	H07	OG1RF_10305	OG1RF_RS01675	hypothetical protein		12289520	0.678
8006547696	320313	205	G07	OG1RF_10305	OG1RF_RS01675	hypothetical protein		12289520	0.982
8006740727	320315	193	F06	OG1RF_10305	OG1RF_RS01675	hypothetical protein		12289520	0.984
8006740940	320806	192	B07	OG1RF_10306	OG1RF_RS01680	hypothetical protein		12289521	0.389
8006551112	320808	222	D11	OG1RF_10306	OG1RF_RS01680	hypothetical protein		12289521	0.386
8006585891	321027	172	H01	OG1RF_10306	OG1RF_RS01680	hypothetical protein		12289521	0.075
8006741034	321472	190	D10	OG1RF_10307	OG1RF_RS01685	MFS family lincomycin resistance protein LmrB		12289522	0.742
8006742400	321592	182	H11	OG1RF_10307	OG1RF_RS01685	MFS family lincomycin resistance protein LmrB		12289522	0.662
8006740834	322048	191	D06	OG1RF_10307	OG1RF_RS01685	MFS family lincomycin resistance protein LmrB		12289522	0.362
8006567572	322186	239	G02	OG1RF_10307	OG1RF_RS01685	MFS family lincomycin resistance protein LmrB		12289522	0.271
8006547902	323450	211	D03	OG1RF_10309	OG1RF_RS01695	IclR family transcriptional regulator		12289524	0.205
8006549729	323635	205	B09	OG1RF_10309	OG1RF_RS01695	IclR family transcriptional regulator		12289524	0.451
8006743960	324138	178	D08				Intergenic_338_324049_324208		0.56
8006740358	324601	189	D03	OG1RF_10310	OG1RF_RS01700	2-dehydro-3-deoxyphosphogluconate aldolase		12289525	0.606
8006542100	324682	221	G11	OG1RF_10310	OG1RF_RS01700	2-dehydro-3-deoxyphosphogluconate aldolase		12289525	0.731
8006548356	325170	208	F01	OG1RF_10311	OG1RF_RS01705	PfkB family carbohydrate kinase		12289526	0.307
8006743746	325222	180	B09	OG1RF_10311	OG1RF_RS01705	PfkB family carbohydrate kinase		12289526	0.358
8006550399	325450	202	F02	OG1RF_10311	OG1RF_RS01705	PfkB family carbohydrate kinase		12289526	0.585
8006551406	326379	220	A11	OG1RF_10312	OG1RF_RS01710	4-deoxy-L-threo-5-hexosulose-uronate ketol-isomerase		12289527	0.594
8006570099	327287	236	D02	OG1RF_10313	OG1RF_RS01715	gluconate 5-dehydrogenase		12289528	0.692
8006549945	327484	201	F02	OG1RF_10313	OG1RF_RS01715	gluconate 5-dehydrogenase		12289528	0.942
8006743564	327667	178	G10				Intergenic_342_327531_327759		0.596
8006742813	327940	185	D02	OG1RF_10314	OG1RF_RS01720	RhiN protein		12289529	0.163
8006741566	327947	194	C11	OG1RF_10314	OG1RF_RS01720	RhiN protein		12289529	0.169
8006742495	327949	181	F02	OG1RF_10314	OG1RF_RS01720	RhiN protein		12289529	0.171
8006550713	327951	216	G03	OG1RF_10314	OG1RF_RS01720	RhiN protein		12289529	0.173
8006743993	328082	179	D12	OG1RF_10314	OG1RF_RS01720	RhiN protein		12289529	0.291
8006549926	328108	200	H06	OG1RF_10314	OG1RF_RS01720	RhiN protein		12289529	0.315
8006742574	328112	187	B06	OG1RF_10314	OG1RF_RS01720	RhiN protein		12289529	0.318
8006740285	328502	189	G03	OG1RF_10314	OG1RF_RS01720	RhiN protein		12289529	0.671
8006740892	328571	191	E01	OG1RF_10314	OG1RF_RS01720	RhiN protein		12289529	0.733
8006585753	328919	175	A03	OG1RF_10315	OG1RF_RS01725	TRAP-T family tripartite ATP-independent periplasmic transporter, binding protein		12289530	0.032
8006740785	329361	192	H05	OG1RF_10315	OG1RF_RS01725	TRAP-T family tripartite ATP-independent periplasmic transporter, binding protein		12289530	0.471
8006741524	329381	193	G08	OG1RF_10315	OG1RF_RS01725	TRAP-T family tripartite ATP-independent periplasmic transporter, binding protein		12289530	0.491
8006569645	329477	234	B10	OG1RF_10315	OG1RF_RS01725	TRAP-T family tripartite ATP-independent periplasmic transporter, binding protein		12289530	0.586
8006542321	329496	221	B12	OG1RF_10315	OG1RF_RS01725	TRAP-T family tripartite ATP-independent periplasmic transporter, binding protein		12289530	0.605
8006567843	329498	235	H11	OG1RF_10315	OG1RF_RS01725	TRAP-T family tripartite ATP-independent periplasmic transporter, binding protein		12289530	0.607
8006550888	329766	216	C06	OG1RF_10315	OG1RF_RS01725	TRAP-T family tripartite ATP-independent periplasmic transporter, binding protein		12289530	0.873
8006740100	329904	187	E05				Intergenic_344_329895_329908		0.692
8006568765	330092	236	F04	OG1RF_10316	OG1RF_RS01730	TRAP-T family tripartite ATP-independent periplasmic transporter, membrane protein		12289531	0.384
8006742851	330214	185	B01	OG1RF_10316	OG1RF_RS01730	TRAP-T family tripartite ATP-independent periplasmic transporter, membrane protein		12289531	0.641
8006585246	330243	170	H01	OG1RF_10316	OG1RF_RS01730	TRAP-T family tripartite ATP-independent periplasmic transporter, membrane protein		12289531	0.702
8006741992	330337	194	H03	OG1RF_10316	OG1RF_RS01730	TRAP-T family tripartite ATP-independent periplasmic transporter, membrane protein		12289531	0.899
8006743155	330394	176	H10				Intergenic_345_330386_330420		0.235
8006740730	330441	194	A06	OG1RF_10317	OG1RF_RS01735	TRAP-T family tripartite ATP-independent periplasmic transporter, membrane protein		12289532	0.015
8006743671	330910	177	F01	OG1RF_10317	OG1RF_RS01735	TRAP-T family tripartite ATP-independent periplasmic transporter, membrane protein		12289532	0.378
8006549017	331006	215	H09	OG1RF_10317	OG1RF_RS01735	TRAP-T family tripartite ATP-independent periplasmic transporter, membrane protein		12289532	0.452
8006585854	331035	173	B05	OG1RF_10317	OG1RF_RS01735	TRAP-T family tripartite ATP-independent periplasmic transporter, membrane protein		12289532	0.474
8006551125	331548	219	A08	OG1RF_10317	OG1RF_RS01735	TRAP-T family tripartite ATP-independent periplasmic transporter, membrane protein		12289532	0.87
8006543183	331672	231	A11	OG1RF_10317	OG1RF_RS01735	TRAP-T family tripartite ATP-independent periplasmic transporter, membrane protein		12289532	0.966
8006549833	331676	203	D02	OG1RF_10317	OG1RF_RS01735	TRAP-T family tripartite ATP-independent periplasmic transporter, membrane protein		12289532	0.969
8006741418	331755	195	A11				Intergenic_346_331717_331863		0.26
8006585861	331798	173	G06				Intergenic_346_331717_331863		0.555
8006568316	332642	238	H02	OG1RF_10318	OG1RF_RS01740	AraC family transcriptional regulator		12289533	0.108
8006569916	332873	234	C02	OG1RF_10319	OG1RF_RS01745	rhamnulokinase		12289534	0.011
8006742816	333061	186	A11	OG1RF_10319	OG1RF_RS01745	rhamnulokinase		12289534	0.136
8006542866	333103	225	G04	OG1RF_10319	OG1RF_RS01745	rhamnulokinase		12289534	0.163
8006743990	333381	179	B12	OG1RF_10319	OG1RF_RS01745	rhamnulokinase		12289534	0.347
8006742350	333660	184	C01	OG1RF_10319	OG1RF_RS01745	rhamnulokinase		12289534	0.532
8006549965	333846	201	F10	OG1RF_10319	OG1RF_RS01745	rhamnulokinase		12289534	0.655
8006742969	334247	184	C05	OG1RF_10319	OG1RF_RS01745	rhamnulokinase		12289534	0.921
8006740699	334262	193	E04	OG1RF_10319	OG1RF_RS01745	rhamnulokinase		12289534	0.931
8006548121	335211	208	C03	OG1RF_10320	OG1RF_RS01750	L-rhamnose isomerase		12289535	0.659
8006549005	335292	215	E09	OG1RF_10320	OG1RF_RS01750	L-rhamnose isomerase		12289535	0.722
8006586043	335912	172	B10	OG1RF_10321	OG1RF_RS01755	rhamnulose-1-phosphate aldolase		12289536	0.276
8006551002	335985	218	E03	OG1RF_10321	OG1RF_RS01755	rhamnulose-1-phosphate aldolase		12289536	0.362
8006740384	335991	189	G07	OG1RF_10321	OG1RF_RS01755	rhamnulose-1-phosphate aldolase		12289536	0.369
8006542483	336100	226	H07	OG1RF_10321	OG1RF_RS01755	rhamnulose-1-phosphate aldolase		12289536	0.498
8006569378	336201	234	C04	OG1RF_10321	OG1RF_RS01755	rhamnulose-1-phosphate aldolase		12289536	0.617
8006585881	336395	173	B08	OG1RF_10321	OG1RF_RS01755	rhamnulose-1-phosphate aldolase		12289536	0.846
8006743893	336551	180	A06	OG1RF_10322	OG1RF_RS01760	L-rhamnose 1-epimerase		12289537	0.09
8006567655	336695	240	G01	OG1RF_10322	OG1RF_RS01760	L-rhamnose 1-epimerase		12289537	0.553
8006550479	336722	202	B08	OG1RF_10322	OG1RF_RS01760	L-rhamnose 1-epimerase		12289537	0.64
8006743726	337016	179	H08				Intergenic_351_336835_337040		0.883
8006568317	337078	239	E05	OG1RF_10323	OG1RF_RS01765	AraC family transcriptional regulator		12289538	0.04
8006741575	337082	193	H12	OG1RF_10323	OG1RF_RS01765	AraC family transcriptional regulator		12289538	0.044
8006742489	337181	182	A01	OG1RF_10323	OG1RF_RS01765	AraC family transcriptional regulator		12289538	0.152
8006548059	337940	211	G12	OG1RF_10323	OG1RF_RS01765	AraC family transcriptional regulator		12289538	0.974
8006551214	338009	218	C11	OG1RF_10324	OG1RF_RS01770	family 2 AP endonuclease		12289539	0.062
8006740711	338187	193	E05	OG1RF_10324	OG1RF_RS01770	family 2 AP endonuclease		12289539	0.272
8006550825	338320	218	H11	OG1RF_10324	OG1RF_RS01770	family 2 AP endonuclease		12289539	0.43
8006542010	338353	222	H01	OG1RF_10324	OG1RF_RS01770	family 2 AP endonuclease		12289539	0.469
8006742472	338543	181	C11	OG1RF_10324	OG1RF_RS01770	family 2 AP endonuclease		12289539	0.693
8006585678	338645	169	H08	OG1RF_10324	OG1RF_RS01770	family 2 AP endonuclease		12289539	0.814
8006741562	338878	193	H11				Intergenic_353_338803_338885		0.915
8006542549	338958	224	C07	OG1RF_10325	OG1RF_RS01775	immunity protein PlnM		12289540	0.64
8006542639	340411	226	B09	OG1RF_10326	OG1RF_RS01780	POT family proton (H+)-dependent oligopeptide transporter		12289541	0.178
8006740905	340678	191	G03				Intergenic_355_340675_340992		0.009
8006569964	341044	239	H04	OG1RF_10327	NA	hypothetical protein		12289542	0.381
8006742720	341784	187	C04	OG1RF_10328	OG1RF_RS01790	peptidoglycan binding protein		12289543	0.487
8006742988	341942	183	G05	OG1RF_10328	OG1RF_RS01790	peptidoglycan binding protein		12289543	0.751
8006550842	342329	216	D01	OG1RF_10329	NA	thioesterase		12289544	0.421
8006585656	342469	169	B06				Intergenic_358_342452_342651		0.085
8006548532	342535	207	C11				Intergenic_358_342452_342651		0.417
8006550824	343437	216	C01	OG1RF_10330	OG1RF_RS01800	naphthoate synthase		12289545	0.903
8006549659	343473	205	C04	OG1RF_10330	OG1RF_RS01800	naphthoate synthase		12289545	0.945
8006743199	343536	176	B10	OG1RF_10331	OG1RF_RS01805	acyl-CoA synthetase		12289546	0.007
8006542698	343749	223	E07	OG1RF_10331	OG1RF_RS01805	acyl-CoA synthetase		12289546	0.153
8006570616	343961	238	E03	OG1RF_10331	OG1RF_RS01805	acyl-CoA synthetase		12289546	0.299
8006740290	344247	190	C04	OG1RF_10331	OG1RF_RS01805	acyl-CoA synthetase		12289546	0.495
8006550346	344801	206	E04	OG1RF_10331	OG1RF_RS01805	acyl-CoA synthetase		12289546	0.875
8006551093	345390	221	D02	OG1RF_10332	OG1RF_RS01810	putative isochorismate synthase		12289547	0.3
8006548951	345479	213	D06	OG1RF_10332	OG1RF_RS01810	putative isochorismate synthase		12289547	0.365
8006740154	345986	188	A08	OG1RF_10332	OG1RF_RS01810	putative isochorismate synthase		12289547	0.736
8006542396	347560	224	D11	OG1RF_10333	OG1RF_RS01815	2-succinyl-5-enolpyruvyl-6-hydroxy-3-cyclohexene-1-carboxylate synthase		12289548	0.7
8006548017	349226	210	H08	OG1RF_10335	OG1RF_RS01825	o-succinylbenzoate synthase		12289550	0.302
8006568251	350194	238	F07	OG1RF_10336	OG1RF_RS01830	putative glucosamine-6-phosphate deaminase		12289551	0.798
8006549004	350386	215	H08	OG1RF_10336	OG1RF_RS01830	putative glucosamine-6-phosphate deaminase		12289551	0.523
8006550603	350780	218	A09				Intergenic_365_350752_351002		0.112
8006542123	351564	222	D02	OG1RF_10337	OG1RF_RS01835	AMP-binding family protein		12289552	0.632
8006550168	352285	200	F12	OG1RF_10337	OG1RF_RS01835	AMP-binding family protein		12289552	0.16
8006549957	352341	202	A06	OG1RF_10337	OG1RF_RS01835	AMP-binding family protein		12289552	0.123
8006548329	352490	212	F05	OG1RF_10337	OG1RF_RS01835	AMP-binding family protein		12289552	0.026
8006743400	352591	175	C07				Intergenic_366_352530_352749		0.279
8006743495	352699	174	D11				Intergenic_366_352530_352749		0.772
8006547879	352866	213	D01	OG1RF_10338	OG1RF_RS01840	organic hydroperoxide resistance protein		12289553	0.289
8006540418	353037	227	H02	OG1RF_10338	OG1RF_RS01840	organic hydroperoxide resistance protein		12289553	0.716
8006743997	353126	179	G12	OG1RF_10338	OG1RF_RS01840	organic hydroperoxide resistance protein		12289553	0.938
8006542560	353254	226	B12	OG1RF_10339	OG1RF_RS01845	hypothetical protein		12289554	0.924
8006742726	353793	186	F02	OG1RF_10339	OG1RF_RS01845	hypothetical protein		12289554	0.232
8006743895	354006	179	C07				Intergenic_368_353975_354134		0.195
8006551418	354610	220	C11	OG1RF_10340	OG1RF_RS01850	PTS family mannose/fructose/sorbose porter component IIC		12289555	0.592
8006542255	354978	222	G02	OG1RF_10341	OG1RF_RS01855	PTS system mannose/fructose/sorbose transporter subunit IID		12289556	0.057
8006549613	355556	205	E07	OG1RF_10341	OG1RF_RS01855	PTS system mannose/fructose/sorbose transporter subunit IID		12289556	0.764
8006740928	355758	192	B06				Intergenic_370_355750_355779		0.276
8006742956	355762	183	D02				Intergenic_370_355750_355779		0.414
8006742340	356196	184	A11	OG1RF_10342	OG1RF_RS01860	PTS family mannose/fructose/sorbose porter, IIB component		12289557	0.874
8006550295	356342	204	C04	OG1RF_10343	OG1RF_RS01865	RpiR family transcriptional regulator		12289558	0.081
8006742440	356344	182	F01	OG1RF_10343	OG1RF_RS01865	RpiR family transcriptional regulator		12289558	0.083
8006743664	356583	177	C01	OG1RF_10343	OG1RF_RS01865	RpiR family transcriptional regulator		12289558	0.364
8006549929	356708	200	H07	OG1RF_10343	OG1RF_RS01865	RpiR family transcriptional regulator		12289558	0.511
8006542582	356828	226	G01	OG1RF_10343	OG1RF_RS01865	RpiR family transcriptional regulator		12289558	0.652
8006586081	357337	171	A10	OG1RF_10344	OG1RF_RS01870	N-acetylmuramic acid 6-phosphate etherase		12289559	0.222
8006550382	357400	203	B06	OG1RF_10344	OG1RF_RS01870	N-acetylmuramic acid 6-phosphate etherase		12289559	0.293
8006568105	357402	236	G03	OG1RF_10344	OG1RF_RS01870	N-acetylmuramic acid 6-phosphate etherase		12289559	0.296
8006549375	357717	215	C03	OG1RF_10344	OG1RF_RS01870	N-acetylmuramic acid 6-phosphate etherase		12289559	0.649
8006570441	358203	238	G02	OG1RF_10345	OG1RF_RS01875	beta-lactamase		12289560	0.163
8006741125	358899	198	B12	OG1RF_10345	OG1RF_RS01875	beta-lactamase		12289560	0.867
8006542982	359423	230	D04	OG1RF_10346	OG1RF_RS01880	PTS system transporter subunit IIA		12289561	0.912
8006742087	359761	181	E04	OG1RF_10347	OG1RF_RS01885	hypothetical protein		12289562	0.671
8006743246	359860	175	F11	OG1RF_10347	OG1RF_RS01885	hypothetical protein		12289562	0.549
8006550198	360178	204	G12	OG1RF_10347	OG1RF_RS01885	hypothetical protein		12289562	0.156
8006551132	360213	222	D01	OG1RF_10347	OG1RF_RS01885	hypothetical protein		12289562	0.112
8006743821	360306	179	E02				Intergenic_376_360305_360497		0.005
8006567926	360310	240	E03				Intergenic_376_360305_360497		0.026
8006540228	361827	225	A07	OG1RF_10349	OG1RF_RS01895	diaminopimelate epimerase		12289564	0.585
8006548191	361958	207	D07	OG1RF_10349	OG1RF_RS01895	diaminopimelate epimerase		12289564	0.718
8006742161	362782	182	B10	OG1RF_10350	OG1RF_RS01900	transcriptional regulator		12289565	0.329
8006741748	362823	198	F12	OG1RF_10350	OG1RF_RS01900	transcriptional regulator		12289565	0.363
8006585961	363230	173	A09	OG1RF_10350	OG1RF_RS01900	transcriptional regulator		12289565	0.7
8006567193	363253	240	B12	OG1RF_10350	OG1RF_RS01900	transcriptional regulator		12289565	0.719
8006542229	363563	222	B07	OG1RF_10350	OG1RF_RS01900	transcriptional regulator		12289565	0.976
8006570723	364487	240	E04				Intergenic_380_364424_364518		0.67
8006569186	365007	232	E05	OG1RF_10352	OG1RF_RS01910	MgtC family magnesium (Mg2+) transporter		12289567	0.696
8006740362	365408	188	F03	OG1RF_10353	OG1RF_RS01915	LemA family protein		12289568	0.051
8006551114	365805	219	A07	OG1RF_10353	OG1RF_RS01915	LemA family protein		12289568	0.749
8006543010	365809	230	E08	OG1RF_10353	OG1RF_RS01915	LemA family protein		12289568	0.756
8006741251	367079	196	H11	OG1RF_10354	OG1RF_RS01920	hypothetical protein		12289569	0.844
8006585601	367081	169	A01	OG1RF_10354	OG1RF_RS01920	hypothetical protein		12289569	0.845
8006568342	367130	239	E11	OG1RF_10354	OG1RF_RS01920	hypothetical protein		12289569	0.883
8006543385	367135	228	C08	OG1RF_10354	OG1RF_RS01920	hypothetical protein		12289569	0.887
8006542867	367139	225	F02	OG1RF_10354	OG1RF_RS01920	hypothetical protein		12289569	0.89
8006741325	371302	195	H12				Intergenic_387_371230_371741		0.141
8006742147	371304	182	A08				Intergenic_387_371230_371741		0.145
8006585301	371306	171	F09				Intergenic_387_371230_371741		0.149
8006741416	371467	195	D10				Intergenic_387_371230_371741		0.464
8006547709	371608	205	H06				Intergenic_387_371230_371741		0.74
8006542101	371888	221	H11	OG1RF_10359	OG1RF_RS01945	ferrous iron transport protein A		12289574	0.309
8006548046	371899	209	F04	OG1RF_10359	OG1RF_RS01945	ferrous iron transport protein A		12289574	0.332
8006742287	372386	183	E06	OG1RF_10360	OG1RF_RS01950	FeoB family ferrous iron (Fe2+) uptake protein		12289575	0.081
8006550358	372715	206	G10	OG1RF_10360	OG1RF_RS01950	FeoB family ferrous iron (Fe2+) uptake protein		12289575	0.234
8006742514	372811	182	C04	OG1RF_10360	OG1RF_RS01950	FeoB family ferrous iron (Fe2+) uptake protein		12289575	0.279
8006742064	373104	194	G09	OG1RF_10360	OG1RF_RS01950	FeoB family ferrous iron (Fe2+) uptake protein		12289575	0.415
8006542770	373209	225	E02	OG1RF_10360	OG1RF_RS01950	FeoB family ferrous iron (Fe2+) uptake protein		12289575	0.464
8006540105	374085	226	H06	OG1RF_10360	OG1RF_RS01950	FeoB family ferrous iron (Fe2+) uptake protein		12289575	0.871
8006543415	374769	228	A09				Intergenic_391_374662_374938		0.388
8006540286	374912	225	D08				Intergenic_391_374662_374938		0.906
8006743330	374980	175	F03	OG1RF_10362	OG1RF_RS01965	aldo/keto reductase family protein		12289578	0.047
8006741203	375204	198	C03	OG1RF_10362	OG1RF_RS01965	aldo/keto reductase family protein		12289578	0.303
8006547693	375480	206	D06	OG1RF_10362	OG1RF_RS01965	aldo/keto reductase family protein		12289578	0.618
8006548867	375833	213	E04				Intergenic_392_375815_375836		0.857
8006548533	376118	207	C12	OG1RF_10363	OG1RF_RS01970	glyoxalase		12289579	0.583
8006540727	376363	228	H10				Intergenic_393_376320_376485		0.261
8006741768	377200	199	D07	OG1RF_10364	OG1RF_RS01975	cardiolipin synthetase		12289580	0.494
8006547963	377780	210	B01	OG1RF_10364	OG1RF_RS01975	cardiolipin synthetase		12289580	0.896
8006567993	378212	237	B05	OG1RF_10365	NA	hypothetical protein		12289581	0.782
8006569577	378395	234	G06				Intergenic_395_378250_378613		0.399
8006540698	378763	227	C04	OG1RF_10366	OG1RF_RS01980	tyrosine--tRNA ligase		12289582	0.117
8006548000	379008	209	C05	OG1RF_10366	OG1RF_RS01980	tyrosine--tRNA ligase		12289582	0.31
8006742301	380265	183	G07	OG1RF_10367	OG1RF_RS01985	decarboxylase		12289583	0.044
8006550454	380593	205	G10	OG1RF_10367	OG1RF_RS01985	decarboxylase		12289583	0.22
8006743383	380614	175	B06	OG1RF_10367	OG1RF_RS01985	decarboxylase		12289583	0.231
8006567189	380740	239	A09	OG1RF_10367	OG1RF_RS01985	decarboxylase		12289583	0.299
8006547779	381147	210	H10	OG1RF_10367	OG1RF_RS01985	decarboxylase		12289583	0.517
8006585436	381478	170	A08	OG1RF_10367	OG1RF_RS01985	decarboxylase		12289583	0.695
8006741386	381766	196	H06	OG1RF_10367	OG1RF_RS01985	decarboxylase		12289583	0.85
8006742332	381768	183	C09	OG1RF_10367	OG1RF_RS01985	decarboxylase		12289583	0.851
8006742430	382197	182	H01				Intergenic_397_382047_382248		0.746
8006741905	382322	195	F06	OG1RF_10368	OG1RF_RS01990	amino acid permease		12289584	0.051
8006543041	382485	232	B08	OG1RF_10368	OG1RF_RS01990	amino acid permease		12289584	0.166
8006543245	382799	229	D01	OG1RF_10368	OG1RF_RS01990	amino acid permease		12289584	0.388
8006743492	383376	174	B09	OG1RF_10368	OG1RF_RS01990	amino acid permease		12289584	0.795
8006742963	383383	183	H03	OG1RF_10368	OG1RF_RS01990	amino acid permease		12289584	0.8
8006743301	383433	176	E06	OG1RF_10368	OG1RF_RS01990	amino acid permease		12289584	0.835
8006743133	383438	177	F10	OG1RF_10368	OG1RF_RS01990	amino acid permease		12289584	0.839
8006740129	383479	187	F06	OG1RF_10368	OG1RF_RS01990	amino acid permease		12289584	0.867
8006567465	383534	236	H04	OG1RF_10368	OG1RF_RS01990	amino acid permease		12289584	0.906
8006549430	383850	214	A07	OG1RF_10369	OG1RF_RS01995	Na+/H+ antiporter NhaC		12289585	0.041
8006550750	384150	217	E11	OG1RF_10369	OG1RF_RS01995	Na+/H+ antiporter NhaC		12289585	0.255
8006570714	384318	238	A04	OG1RF_10369	OG1RF_RS01995	Na+/H+ antiporter NhaC		12289585	0.374
8006740307	384505	189	H04	OG1RF_10369	OG1RF_RS01995	Na+/H+ antiporter NhaC		12289585	0.507
8006743450	384804	174	G08	OG1RF_10369	OG1RF_RS01995	Na+/H+ antiporter NhaC		12289585	0.72
8006567879	384888	241	C03	OG1RF_10369	OG1RF_RS01995	Na+/H+ antiporter NhaC		12289585	0.78
8006555975	385033	218	C01	OG1RF_10369	OG1RF_RS01995	Na+/H+ antiporter NhaC		12289585	0.883
8006743183	385079	176	B09	OG1RF_10369	OG1RF_RS01995	Na+/H+ antiporter NhaC		12289585	0.915
8006550319	385244	203	G04				Intergenic_399_385199_385553		0.127
8006569024	385300	231	B02				Intergenic_399_385199_385553		0.285
8006548362	385347	209	D06				Intergenic_399_385199_385553		0.418
8006743894	385400	180	B06				Intergenic_399_385199_385553		0.568
8006742575	385571	187	C08	OG1RF_10370	OG1RF_RS02000	hypothetical protein		12289586	0.019
8006567347	386612	238	G10	OG1RF_10371	OG1RF_RS02005	YehR like protein		12289587	0.802
8006540714	387274	227	D04	OG1RF_10372	OG1RF_RS02010	phosphatidylglycerophosphatase A		12289588	0.704
8006585923	387508	172	D03	OG1RF_10372	OG1RF_RS02010	phosphatidylglycerophosphatase A		12289588	0.279
8006550643	387599	218	E08	OG1RF_10372	OG1RF_RS02010	phosphatidylglycerophosphatase A		12289588	0.114
8006543164	387691	232	C10				Intergenic_402_387663_387748		0.329
8006540315	387893	225	B09	OG1RF_10373	OG1RF_RS02020	L-lactate dehydrogenase		12289589	0.849
8006743947	387920	179	B07	OG1RF_10373	OG1RF_RS02020	L-lactate dehydrogenase		12289589	0.821
8006585250	388274	170	D01	OG1RF_10373	OG1RF_RS02020	L-lactate dehydrogenase		12289589	0.449
8006742643	388553	186	H11	OG1RF_10373	OG1RF_RS02020	L-lactate dehydrogenase		12289589	0.156
8006547712	388598	206	C01	OG1RF_10373	OG1RF_RS02020	L-lactate dehydrogenase		12289589	0.109
8006550729	388604	217	E01	OG1RF_10373	OG1RF_RS02020	L-lactate dehydrogenase		12289589	0.103
8006743459	388690	174	C09	OG1RF_10373	OG1RF_RS02020	L-lactate dehydrogenase		12289589	0.013
8006550814	388931	216	B01	OG1RF_10374	OG1RF_RS02025	hypothetical protein		12289590	0.169
8006543106	389072	229	D07	OG1RF_10374	OG1RF_RS02025	hypothetical protein		12289590	0.558
8006548762	389746	211	A11	OG1RF_10376	OG1RF_RS02035	LysR family transcriptional regulator		12289592	0.952
8006543210	389937	231	B12	OG1RF_10376	OG1RF_RS02035	LysR family transcriptional regulator		12289592	0.721
8006740244	390252	189	B05	OG1RF_10376	OG1RF_RS02035	LysR family transcriptional regulator		12289592	0.34
8006548374	390499	208	F06	OG1RF_10376	OG1RF_RS02035	LysR family transcriptional regulator		12289592	0.041
8006568769	390597	237	H01				Intergenic_406_390534_390674		0.45
8006743158	390618	177	A09				Intergenic_406_390534_390674		0.6
8006743646	391006	178	A12	OG1RF_10377	OG1RF_RS02040	TDT family tellurite/dicarboxylate transporter		12289593	0.342
8006743014	391294	184	C10	OG1RF_10377	OG1RF_RS02040	TDT family tellurite/dicarboxylate transporter		12289593	0.639
8006567242	391326	241	D08	OG1RF_10377	OG1RF_RS02040	TDT family tellurite/dicarboxylate transporter		12289593	0.673
8006542722	391393	223	C07	OG1RF_10377	OG1RF_RS02040	TDT family tellurite/dicarboxylate transporter		12289593	0.742
8006742960	391567	183	G03	OG1RF_10377	OG1RF_RS02040	TDT family tellurite/dicarboxylate transporter		12289593	0.921
8006548887	392128	214	G06	OG1RF_10378	OG1RF_RS02045	NAD-dependent epimerase/dehydratase		12289594	0.482
8006567411	392163	238	F05	OG1RF_10378	OG1RF_RS02045	NAD-dependent epimerase/dehydratase		12289594	0.518
8006743360	392256	175	H05	OG1RF_10378	OG1RF_RS02045	NAD-dependent epimerase/dehydratase		12289594	0.615
8006568313	392640	237	F07	OG1RF_10379	OG1RF_RS02050	phage integrase family site-specific recombinase		12289595	0.997
8006740751	393059	193	B04				Intergenic_409_392969_393100		0.687
8006551079	393063	221	A02				Intergenic_409_392969_393100		0.718
8006543392	393072	230	F10				Intergenic_409_392969_393100		0.786
8006568538	393355	236	G10	OG1RF_10380	OG1RF_RS02055	nitroreductase		12289596	0.414
8006585309	393455	171	E10	OG1RF_10380	OG1RF_RS02055	nitroreductase		12289596	0.577
8006548802	393960	211	C01	OG1RF_10381	OG1RF_RS02060	lipoate-protein ligase		12289597	0.056
8006743931	394066	178	E05	OG1RF_10381	OG1RF_RS02060	lipoate-protein ligase		12289597	0.161
8006542501	394228	224	F01	OG1RF_10381	OG1RF_RS02060	lipoate-protein ligase		12289597	0.321
8006743479	394279	174	H09	OG1RF_10381	OG1RF_RS02060	lipoate-protein ligase		12289597	0.371
8006743298	394316	176	B06	OG1RF_10381	OG1RF_RS02060	lipoate-protein ligase		12289597	0.408
8006550445	394337	202	F12	OG1RF_10381	OG1RF_RS02060	lipoate-protein ligase		12289597	0.428
8006542699	394752	223	C11	OG1RF_10381	OG1RF_RS02060	lipoate-protein ligase		12289597	0.838
8006741009	394804	193	D03	OG1RF_10381	OG1RF_RS02060	lipoate-protein ligase		12289597	0.889
8006743227	395216	176	E02	OG1RF_10382	OG1RF_RS02065	hypothetical protein		12289598	0.732
8006542121	395218	224	E09	OG1RF_10382	OG1RF_RS02065	hypothetical protein		12289598	0.73
8006741505	395331	194	C06	OG1RF_10382	OG1RF_RS02065	hypothetical protein		12289598	0.597
8006550083	395426	200	D10	OG1RF_10382	OG1RF_RS02065	hypothetical protein		12289598	0.486
8006743586	395549	178	G12	OG1RF_10382	OG1RF_RS02065	hypothetical protein		12289598	0.342
8006548638	395615	209	F08	OG1RF_10382	OG1RF_RS02065	hypothetical protein		12289598	0.265
8006743841	395619	179	E04	OG1RF_10382	OG1RF_RS02065	hypothetical protein		12289598	0.26
8006741262	395621	197	C12	OG1RF_10382	OG1RF_RS02065	hypothetical protein		12289598	0.258
8006550488	395904	201	G12				Intergenic_412_395842_396023		0.343
8006743030	396033	184	F11	OG1RF_10383	OG1RF_RS02070	hypothetical protein		12289599	0.968
8006742806	396085	185	C12	OG1RF_10383	OG1RF_RS02070	hypothetical protein		12289599	0.781
8006549517	396502	214	D10				Intergenic_413_396303_396592		0.689
8006740142	396505	187	H07				Intergenic_413_396303_396592		0.699
8006549821	396701	203	C09	OG1RF_10384	OG1RF_RS02075	hypothetical protein		12289600	0.38
8006742256	396960	180	C10	OG1RF_10385	OG1RF_RS02080	LacI family transcriptional regulator		12289601	0.083
8006742206	397025	181	B07	OG1RF_10385	OG1RF_RS02080	LacI family transcriptional regulator		12289601	0.153
8006550086	397027	200	E01	OG1RF_10385	OG1RF_RS02080	LacI family transcriptional regulator		12289601	0.155
8006740140	397066	187	G07	OG1RF_10385	OG1RF_RS02080	LacI family transcriptional regulator		12289601	0.197
8006585741	397176	174	H02	OG1RF_10385	OG1RF_RS02080	LacI family transcriptional regulator		12289601	0.314
8006741789	397334	200	A06	OG1RF_10385	OG1RF_RS02080	LacI family transcriptional regulator		12289601	0.483
8006541938	397338	221	D05	OG1RF_10385	OG1RF_RS02080	LacI family transcriptional regulator		12289601	0.488
8006549547	397926	214	C05				Intergenic_415_397818_397987		0.639
8006570686	397937	237	H11				Intergenic_415_397818_397987		0.704
8006743244	397984	175	D10				Intergenic_415_397818_397987		0.982
8006742570	397987	186	H06				Intergenic_415_397818_397987		1
8006550302	398082	203	F10	OG1RF_10386	OG1RF_RS02085	nitroreductase		12289602	0.158
8006548080	398287	209	C11	OG1RF_10386	OG1RF_RS02085	nitroreductase		12289602	0.502
8006542086	398314	221	G10	OG1RF_10386	OG1RF_RS02085	nitroreductase		12289602	0.547
8006570203	398424	233	G12	OG1RF_10386	OG1RF_RS02085	nitroreductase		12289602	0.732
8006556021	398432	221	G05	OG1RF_10386	OG1RF_RS02085	nitroreductase		12289602	0.745
8006548864	398582	214	E06	OG1RF_10386	OG1RF_RS02085	nitroreductase		12289602	0.997
8006742645	398647	187	C01	OG1RF_10387	OG1RF_RS02090	glyoxalase		12289603	0.024
8006741294	398846	197	F03	OG1RF_10387	OG1RF_RS02090	glyoxalase		12289603	0.259
8006548890	398890	215	E05	OG1RF_10387	OG1RF_RS02090	glyoxalase		12289603	0.311
8006741355	399076	196	E02	OG1RF_10387	OG1RF_RS02090	glyoxalase		12289603	0.531
8006570107	399274	234	H11	OG1RF_10387	OG1RF_RS02090	glyoxalase		12289603	0.766
8006570715	399332	239	A12	OG1RF_10387	OG1RF_RS02090	glyoxalase		12289603	0.834
8006567335	400017	240	E05	OG1RF_10388	OG1RF_RS02095	DeoR family transcriptional regulator		12289604	0.545
8006541928	400442	223	E04	OG1RF_10389	OG1RF_RS02100	Xaa-Pro aminopeptidase		12289605	0.047
8006568439	400526	238	B05	OG1RF_10389	OG1RF_RS02100	Xaa-Pro aminopeptidase		12289605	0.107
8006543263	400714	229	C02	OG1RF_10389	OG1RF_RS02100	Xaa-Pro aminopeptidase		12289605	0.241
8006550251	400788	207	G06	OG1RF_10389	OG1RF_RS02100	Xaa-Pro aminopeptidase		12289605	0.294
8006567059	401011	237	C02	OG1RF_10389	OG1RF_RS02100	Xaa-Pro aminopeptidase		12289605	0.454
8006585751	401025	174	G03	OG1RF_10389	OG1RF_RS02100	Xaa-Pro aminopeptidase		12289605	0.464
8006551124	401515	219	D07	OG1RF_10389	OG1RF_RS02100	Xaa-Pro aminopeptidase		12289605	0.814
8006742784	401814	186	C01				Intergenic_419_401777_401863		0.43
8006549787	401823	206	D03				Intergenic_419_401777_401863		0.535
8006743644	402395	177	H12	OG1RF_10390	OG1RF_RS02105	uracil-DNA glycosylase		12289606	0.817
8006585585	402526	170	A05				Intergenic_420_402515_402667		0.072
8006569945	402862	232	D02	OG1RF_10391	OG1RF_RS02110	MATE efflux family protein		12289607	0.143
8006555959	403088	218	A01	OG1RF_10391	OG1RF_RS02110	MATE efflux family protein		12289607	0.309
8006548461	403090	207	F08	OG1RF_10391	OG1RF_RS02110	MATE efflux family protein		12289607	0.31
8006542258	403120	221	A10	OG1RF_10391	OG1RF_RS02110	MATE efflux family protein		12289607	0.332
8006743557	403636	179	A09	OG1RF_10391	OG1RF_RS02110	MATE efflux family protein		12289607	0.711
8006585965	403763	173	A10	OG1RF_10391	OG1RF_RS02110	MATE efflux family protein		12289607	0.805
8006743800	404217	180	G02	OG1RF_10392	OG1RF_RS02115	M3 family peptidase		12289608	0.911
8006586154	404503	171	B04	OG1RF_10392	OG1RF_RS02115	M3 family peptidase		12289608	0.754
8006585539	405090	169	A12	OG1RF_10392	OG1RF_RS02115	M3 family peptidase		12289608	0.433
8006743594	405351	178	B11	OG1RF_10392	OG1RF_RS02115	M3 family peptidase		12289608	0.29
8006548378	405358	208	F07	OG1RF_10392	OG1RF_RS02115	M3 family peptidase		12289608	0.286
8006742629	405400	186	G09	OG1RF_10392	OG1RF_RS02115	M3 family peptidase		12289608	0.263
8006568614	405649	236	F11	OG1RF_10392	OG1RF_RS02115	M3 family peptidase		12289608	0.127
8006740243	405847	189	A05	OG1RF_10392	OG1RF_RS02115	M3 family peptidase		12289608	0.018
8006742274	405897	182	E03				Intergenic_422_405881_405917		0.444
8006570092	405946	233	F03	OG1RF_10393	OG1RF_RS02120	VanZ like family protein		12289609	0.047
8006585806	406005	173	B12	OG1RF_10393	OG1RF_RS02120	VanZ like family protein		12289609	0.145
8006547948	407700	211	E10	OG1RF_10395	OG1RF_RS02130	C_GCAxxG_C_C family protein		12289611	0.577
8006550309	407892	203	G01	OG1RF_10395	OG1RF_RS02130	C_GCAxxG_C_C family protein		12289611	0.985
8006743773	408045	181	B02	OG1RF_10396	OG1RF_RS02135	hypothetical protein		12289612	0.595
8006740655	408150	193	B10				Intergenic_426_408149_408260		0.009
8006570633	408178	237	B01				Intergenic_426_408149_408260		0.261
8006740656	408501	193	C11	OG1RF_10397	OG1RF_RS02140	lactoylglutathione lyase		12289613	0.754
8006549540	409108	214	B04	OG1RF_10397	OG1RF_RS02140	lactoylglutathione lyase		12289613	0.13
8006550535	409171	202	E02	OG1RF_10397	OG1RF_RS02140	lactoylglutathione lyase		12289613	0.066
8006585851	409231	173	G05	OG1RF_10397	OG1RF_RS02140	lactoylglutathione lyase		12289613	0.004
8006550504	409235	201	H07	OG1RF_10397	OG1RF_RS02140	lactoylglutathione lyase		12289613	0
8006570076	409654	240	H02	OG1RF_10398	OG1RF_RS02145	hypothetical protein		12289614	0.678
8006542337	411547	223	F08				Intergenic_429_411447_411634		0.535
8006551108	413400	221	G03	OG1RF_10401	OG1RF_RS02160	ribosomal small subunit pseudouridine synthase A		12289617	0.06
8006743381	414005	176	A07	OG1RF_10401	OG1RF_RS02160	ribosomal small subunit pseudouridine synthase A		12289617	0.842
8006741298	414033	197	A03	OG1RF_10401	OG1RF_RS02160	ribosomal small subunit pseudouridine synthase A		12289617	0.878
8006549275	414099	217	G01	OG1RF_10401	OG1RF_RS02160	ribosomal small subunit pseudouridine synthase A		12289617	0.964
8006740306	414116	189	G04	OG1RF_10401	OG1RF_RS02160	ribosomal small subunit pseudouridine synthase A		12289617	0.986
8006743100	414232	177	G07				Intergenic_431_414128_414260		0.788
8006741261	415481	196	H12	OG1RF_10402	OG1RF_RS02165	dipeptidase PepV		12289618	0.862
8006742549	415876	182	D07	OG1RF_10403	OG1RF_RS02170	hypothetical protein		12289619	0.236
8006548284	416115	210	C09				Intergenic_433_416055_416526		0.127
8006743228	416242	176	G09				Intergenic_433_416055_416526		0.397
8006742004	416497	194	E05				Intergenic_433_416055_416526		0.938
8006548865	417100	213	H03	OG1RF_10404	OG1RF_RS02175	csn1 family CRISPR-associated protein		12289620	0.143
8006570559	418054	236	D01	OG1RF_10404	OG1RF_RS02175	csn1 family CRISPR-associated protein		12289620	0.381
8006542825	418086	223	D08	OG1RF_10404	OG1RF_RS02175	csn1 family CRISPR-associated protein		12289620	0.388
8006550652	418269	219	H03	OG1RF_10404	OG1RF_RS02175	csn1 family CRISPR-associated protein		12289620	0.434
8006743901	418404	179	H07	OG1RF_10404	OG1RF_RS02175	csn1 family CRISPR-associated protein		12289620	0.468
8006569427	418629	235	A10	OG1RF_10404	OG1RF_RS02175	csn1 family CRISPR-associated protein		12289620	0.524
8006742376	419002	182	G09	OG1RF_10404	OG1RF_RS02175	csn1 family CRISPR-associated protein		12289620	0.617
8006567126	419172	236	H07	OG1RF_10404	OG1RF_RS02175	csn1 family CRISPR-associated protein		12289620	0.659
8006542327	420221	221	B03	OG1RF_10404	OG1RF_RS02175	csn1 family CRISPR-associated protein		12289620	0.921
8006542309	420411	221	B11	OG1RF_10404	OG1RF_RS02175	csn1 family CRISPR-associated protein		12289620	0.968
8006585258	421266	171	A03	OG1RF_10405	OG1RF_RS02180	CRISPR-associated protein cas1		12289621	0.837
8006585418	421294	170	F07	OG1RF_10405	OG1RF_RS02180	CRISPR-associated protein cas1		12289621	0.87
8006740340	421296	191	B09	OG1RF_10405	OG1RF_RS02180	CRISPR-associated protein cas1		12289621	0.872
8006542322	421329	221	C12	OG1RF_10405	OG1RF_RS02180	CRISPR-associated protein cas1		12289621	0.91
8006740668	421344	192	H11	OG1RF_10405	OG1RF_RS02180	CRISPR-associated protein cas1		12289621	0.927
8006743033	421432	185	A12	OG1RF_10406	OG1RF_RS02185	CRISPR-associated protein cas2		12289622	0.085
8006585574	421619	170	B04	OG1RF_10406	OG1RF_RS02185	CRISPR-associated protein cas2		12289622	0.653
8006549556	421662	216	G09	OG1RF_10406	OG1RF_RS02185	CRISPR-associated protein cas2		12289622	0.784
8006742727	421839	186	G02	OG1RF_10407	OG1RF_RS02190	csn2 family CRISPR-associated protein		12289623	0.159
8006741597	422202	193	G02	OG1RF_10407	OG1RF_RS02190	csn2 family CRISPR-associated protein		12289623	0.71
8006740910	422297	192	B04	OG1RF_10407	OG1RF_RS02190	csn2 family CRISPR-associated protein		12289623	0.854
8006586016	422431	172	A09				Intergenic_437_422394_422661		0.139
8006550261	422549	207	G11				Intergenic_437_422394_422661		0.581
8006740830	422769	193	A09	OG1RF_10408	NA	hypothetical protein		12289624	0.44
8006548587	422938	206	F09				Intergenic_438_422854_423280		0.197
8006540441	423041	227	A09				Intergenic_438_422854_423280		0.439
8006741641	423148	199	E11				Intergenic_438_422854_423280		0.69
8006740642	423337	193	C10	OG1RF_10409	OG1RF_RS02195	membrane protein		12289625	0.14
8006542692	423403	224	A02	OG1RF_10409	OG1RF_RS02195	membrane protein		12289625	0.304
8006741995	423517	195	C03	OG1RF_10409	OG1RF_RS02195	membrane protein		12289625	0.589
8006585288	424633	171	F08	OG1RF_10410	OG1RF_RS02200	putative acetyltransferase		12289626	0.178
8006741373	424899	196	E05				Intergenic_440_424814_425049		0.362
8006568777	425634	239	G03	OG1RF_10411	OG1RF_RS02205	ABC superfamily ATP binding cassette transporter, ABC protein		12289627	0.615
8006742429	426001	182	F12				Intergenic_441_426001_426003		0
8006740269	426662	190	C02	OG1RF_10412	OG1RF_RS02210	ABC superfamily ATP binding cassette transporter, membrane protein		12289628	0.434
8006743501	426756	175	A11	OG1RF_10412	OG1RF_RS02210	ABC superfamily ATP binding cassette transporter, membrane protein		12289628	0.496
8006568861	426763	234	B03	OG1RF_10412	OG1RF_RS02210	ABC superfamily ATP binding cassette transporter, membrane protein		12289628	0.5
8006743812	426840	179	F01	OG1RF_10412	OG1RF_RS02210	ABC superfamily ATP binding cassette transporter, membrane protein		12289628	0.551
8006549981	427241	201	G04	OG1RF_10412	OG1RF_RS02210	ABC superfamily ATP binding cassette transporter, membrane protein		12289628	0.815
8006548936	427629	213	D05				Intergenic_442_427522_427662		0.764
8006567582	428385	236	D11	OG1RF_10414	OG1RF_RS02220	phosphomannomutase		12289630	0.155
8006543421	428849	230	E02	OG1RF_10414	OG1RF_RS02220	phosphomannomutase		12289630	0.462
8006549415	428942	215	F02	OG1RF_10414	OG1RF_RS02220	phosphomannomutase		12289630	0.524
8006741482	429039	195	G03	OG1RF_10414	OG1RF_RS02220	phosphomannomutase		12289630	0.588
8006742618	429120	186	G08	OG1RF_10414	OG1RF_RS02220	phosphomannomutase		12289630	0.642
8006741436	429250	194	E12	OG1RF_10414	OG1RF_RS02220	phosphomannomutase		12289630	0.728
8006741672	429308	199	F08	OG1RF_10414	OG1RF_RS02220	phosphomannomutase		12289630	0.767
8006550595	429635	218	F06	OG1RF_10414	OG1RF_RS02220	phosphomannomutase		12289630	0.983
8006743537	431376	177	H06				Intergenic_446_431214_431567		0.459
8006549767	431381	204	G07				Intergenic_446_431214_431567		0.473
8006741880	431424	199	A08				Intergenic_446_431214_431567		0.595
8006540723	431745	227	B05	OG1RF_10417	OG1RF_RS02235	penicillin-binding protein 2A		12289633	0.081
8006550391	431885	202	E11	OG1RF_10417	OG1RF_RS02235	penicillin-binding protein 2A		12289633	0.145
8006542978	432163	230	C04	OG1RF_10417	OG1RF_RS02235	penicillin-binding protein 2A		12289633	0.272
8006550665	432174	217	H09	OG1RF_10417	OG1RF_RS02235	penicillin-binding protein 2A		12289633	0.277
8006541182	432616	236	E10	OG1RF_10417	OG1RF_RS02235	penicillin-binding protein 2A		12289633	0.479
8006567366	432888	239	D02	OG1RF_10417	OG1RF_RS02235	penicillin-binding protein 2A		12289633	0.604
8006549060	432905	213	C04	OG1RF_10417	OG1RF_RS02235	penicillin-binding protein 2A		12289633	0.612
8006742346	432909	183	F11	OG1RF_10417	OG1RF_RS02235	penicillin-binding protein 2A		12289633	0.613
8006567927	432970	241	C05	OG1RF_10417	OG1RF_RS02235	penicillin-binding protein 2A		12289633	0.641
8006547814	433135	208	D11	OG1RF_10417	OG1RF_RS02235	penicillin-binding protein 2A		12289633	0.717
8006741016	433178	192	H01	OG1RF_10417	OG1RF_RS02235	penicillin-binding protein 2A		12289633	0.737
8006740872	433243	192	A12	OG1RF_10417	OG1RF_RS02235	penicillin-binding protein 2A		12289633	0.766
8006547836	433373	207	E12	OG1RF_10417	OG1RF_RS02235	penicillin-binding protein 2A		12289633	0.826
8006550620	433455	218	G07	OG1RF_10417	OG1RF_RS02235	penicillin-binding protein 2A		12289633	0.863
8006742385	433576	182	F09	OG1RF_10417	OG1RF_RS02235	penicillin-binding protein 2A		12289633	0.919
8006549339	433829	215	C10	OG1RF_10418	OG1RF_RS02240	hypothetical protein		12289634	0.035
8006742077	433860	196	H08	OG1RF_10418	OG1RF_RS02240	hypothetical protein		12289634	0.126
8006743639	434059	177	E11	OG1RF_10418	OG1RF_RS02240	hypothetical protein		12289634	0.71
8006568399	434097	234	B06	OG1RF_10418	OG1RF_RS02240	hypothetical protein		12289634	0.821
8006742993	434188	184	B06	OG1RF_10419	NA	hypothetical protein		12289635	0.134
8006570087	434281	233	C12	OG1RF_10419	NA	hypothetical protein		12289635	0.758
8006548040	434484	209	E04	OG1RF_10420	OG1RF_RS02245	DNA repair exonuclease		12289636	0.138
8006743523	434508	177	G05	OG1RF_10420	OG1RF_RS02245	DNA repair exonuclease		12289636	0.157
8006542147	434596	224	G03	OG1RF_10420	OG1RF_RS02245	DNA repair exonuclease		12289636	0.228
8006549514	434880	214	A10	OG1RF_10420	OG1RF_RS02245	DNA repair exonuclease		12289636	0.458
8006567877	435308	240	A01	OG1RF_10420	OG1RF_RS02245	DNA repair exonuclease		12289636	0.805
8006743563	436376	178	F10	OG1RF_10421	OG1RF_RS02250	hypothetical protein		12289637	0.306
8006543269	437254	231	E02	OG1RF_10421	OG1RF_RS02250	hypothetical protein		12289637	0.63
8006549194	438549	216	G11	OG1RF_10422	OG1RF_RS02255	CMP-binding-factor 1		12289638	0.313
8006742951	438551	183	H02	OG1RF_10422	OG1RF_RS02255	CMP-binding-factor 1		12289638	0.315
8006549595	440158	216	H06	OG1RF_10423	OG1RF_RS02260	peptidyl-prolyl cis-trans isomerase		12289639	0.105
8006743119	440352	177	C08				Intergenic_453_440267_440429		0.525
8006549994	440421	200	A10				Intergenic_453_440267_440429		0.951
8006542314	440997	221	D11	OG1RF_10425	OG1RF_RS02270	HIT family protein		12289641	0.478
8006742484	441151	181	C12	OG1RF_10425	OG1RF_RS02270	HIT family protein		12289641	0.115
8006550137	441272	201	B11	OG1RF_10426	OG1RF_RS02275	ABC superfamily ATP binding cassette transporter, ABC protein		12289642	0.01
8006542687	441652	227	B10	OG1RF_10426	OG1RF_RS02275	ABC superfamily ATP binding cassette transporter, ABC protein		12289642	0.437
8006542447	441900	226	G09	OG1RF_10426	OG1RF_RS02275	ABC superfamily ATP binding cassette transporter, ABC protein		12289642	0.716
8006741259	441906	196	G12	OG1RF_10426	OG1RF_RS02275	ABC superfamily ATP binding cassette transporter, ABC protein		12289642	0.722
8006741994	442118	194	F04	OG1RF_10426	OG1RF_RS02275	ABC superfamily ATP binding cassette transporter, ABC protein		12289642	0.961
8006551208	442507	219	F01	OG1RF_10427	OG1RF_RS02280	ABC superfamily ATP binding cassette transporter, membrane protein		12289643	0.291
8006548571	442700	207	A01	OG1RF_10427	OG1RF_RS02280	ABC superfamily ATP binding cassette transporter, membrane protein		12289643	0.45
8006542138	443161	222	F04	OG1RF_10427	OG1RF_RS02280	ABC superfamily ATP binding cassette transporter, membrane protein		12289643	0.831
8006550045	443954	199	H05	OG1RF_10428	OG1RF_RS02285	phosphotransferase enzyme family protein		12289644	0.589
8006743101	444286	177	H07				Intergenic_458_444275_444346		0.155
8006550748	444354	216	F04	OG1RF_10429	OG1RF_RS02290	tRNA (guanine-N(7)-)-methyltransferase		12289645	0.011
8006742168	444380	181	H10	OG1RF_10429	OG1RF_RS02290	tRNA (guanine-N(7)-)-methyltransferase		12289645	0.051
8006742592	444401	187	A07	OG1RF_10429	OG1RF_RS02290	tRNA (guanine-N(7)-)-methyltransferase		12289645	0.084
8006543366	444539	230	H09	OG1RF_10429	OG1RF_RS02290	tRNA (guanine-N(7)-)-methyltransferase		12289645	0.298
8006585507	444615	169	E10	OG1RF_10429	OG1RF_RS02290	tRNA (guanine-N(7)-)-methyltransferase		12289645	0.416
8006570007	444940	237	F11	OG1RF_10429	OG1RF_RS02290	tRNA (guanine-N(7)-)-methyltransferase		12289645	0.921
8006551131	445951	222	C01	OG1RF_10431	OG1RF_RS02300	1-phosphofructokinase		12289647	0.011
8006551202	445985	218	A08	OG1RF_10431	OG1RF_RS02300	1-phosphofructokinase		12289647	0.047
8006743939	446124	178	D06	OG1RF_10431	OG1RF_RS02300	1-phosphofructokinase		12289647	0.191
8006542951	446174	232	E02	OG1RF_10431	OG1RF_RS02300	1-phosphofructokinase		12289647	0.243
8006550325	446325	204	D05	OG1RF_10431	OG1RF_RS02300	1-phosphofructokinase		12289647	0.4
8006551095	446880	221	E02	OG1RF_10431	OG1RF_RS02300	1-phosphofructokinase		12289647	0.977
8006740147	447296	187	E08	OG1RF_10432	OG1RF_RS02305	PTS family fructose porter component IIBC		12289648	0.273
8006548323	447833	210	G05	OG1RF_10432	OG1RF_RS02305	PTS family fructose porter component IIBC		12289648	0.65
8006741771	447876	200	B11	OG1RF_10432	OG1RF_RS02305	PTS family fructose porter component IIBC		12289648	0.68
8006742262	448052	180	H12	OG1RF_10432	OG1RF_RS02305	PTS family fructose porter component IIBC		12289648	0.804
8006547837	448733	207	F01	OG1RF_10433	OG1RF_RS02310	PTS family fructose/mannitol (fru) porter component IIA		12289649	0.824
8006549106	448787	214	G09	OG1RF_10433	OG1RF_RS02310	PTS family fructose/mannitol (fru) porter component IIA		12289649	0.941
8006740417	449628	190	C10	OG1RF_10434	OG1RF_RS02315	tagatose-bisphosphate aldolase		12289650	0.836
8006550006	449894	199	G09				Intergenic_464_449789_449976		0.561
8006541960	450277	220	F03	OG1RF_10435	OG1RF_RS02320	hypothetical protein		12289651	0.563
8006567044	450419	239	F04	OG1RF_10435	OG1RF_RS02320	hypothetical protein		12289651	0.829
8006585800	450467	173	F12	OG1RF_10435	OG1RF_RS02320	hypothetical protein		12289651	0.919
8006548049	450680	211	A09	OG1RF_10436	OG1RF_RS02325	GNAT family acetyltransferase		12289652	0.81
8006542747	451021	225	E07	OG1RF_10436	OG1RF_RS02325	GNAT family acetyltransferase		12289652	0.019
8006740916	451482	191	H04	OG1RF_10437	OG1RF_RS02330	putative permease		12289653	0.311
8006543752	451745	229	F08	OG1RF_10437	OG1RF_RS02330	putative permease		12289653	0.527
8006540087	451922	226	E06	OG1RF_10437	OG1RF_RS02330	putative permease		12289653	0.673
8006548384	452221	209	C08	OG1RF_10437	OG1RF_RS02330	putative permease		12289653	0.919
8006549733	452540	204	F03	OG1RF_10438	OG1RF_RS02335	hemolysin		12289654	0.033
8006742761	452853	185	F11	OG1RF_10438	OG1RF_RS02335	hemolysin		12289654	0.26
8006542522	453110	224	F02	OG1RF_10438	OG1RF_RS02335	hemolysin		12289654	0.447
8006743638	453282	177	D11	OG1RF_10438	OG1RF_RS02335	hemolysin		12289654	0.571
8006549710	453549	204	E03	OG1RF_10438	OG1RF_RS02335	hemolysin		12289654	0.765
8006550171	453665	201	C09	OG1RF_10438	OG1RF_RS02335	hemolysin		12289654	0.849
8006549984	453729	201	G06	OG1RF_10438	OG1RF_RS02335	hemolysin		12289654	0.896
8006740941	455415	192	C07	OG1RF_10439	OG1RF_RS02340	peptide chain release factor RF3		12289655	0.869
8006568832	455756	240	B03				Intergenic_469_455622_455794		0.779
8006741678	457239	199	F09	OG1RF_10442	OG1RF_RS02355	putative lipoprotein		12289658	0.253
8006742980	457246	184	C06	OG1RF_10442	OG1RF_RS02355	putative lipoprotein		12289658	0.26
8006586120	457889	171	F02	OG1RF_10442	OG1RF_RS02355	putative lipoprotein		12289658	0.861
8006741544	458486	194	C09				Intergenic_473_458396_458589		0.466
8006741220	458505	197	B09				Intergenic_473_458396_458589		0.565
8006550206	458510	205	A10				Intergenic_473_458396_458589		0.591
8006743210	458863	176	G10	OG1RF_10444	OG1RF_RS02365	ATP-dependent Clp protease		12289660	0.878
8006543707	459796	231	A10	OG1RF_10444	OG1RF_RS02365	ATP-dependent Clp protease		12289660	0.462
8006542794	459909	223	E09	OG1RF_10444	OG1RF_RS02365	ATP-dependent Clp protease		12289660	0.411
8006740650	460651	192	G09	OG1RF_10444	OG1RF_RS02365	ATP-dependent Clp protease		12289660	0.08
8006551459	460933	217	D06				Intergenic_474_460831_460955		0.823
8006550106	461297	201	B01	OG1RF_10446	OG1RF_RS02375	hypothetical protein		12289662	0.864
8006740146	463612	187	D08	OG1RF_10449	OG1RF_RS02390	hypothetical protein		12289665	0.926
8006551433	463886	217	D07	OG1RF_10449	OG1RF_RS02390	hypothetical protein		12289665	0.672
8006743440	464533	175	A07	OG1RF_10449	OG1RF_RS02390	hypothetical protein		12289665	0.072
8006569401	465032	232	C03	OG1RF_10450	OG1RF_RS02395	WxL domain surface protein		12289666	0.478
8006549998	465079	200	C02	OG1RF_10450	OG1RF_RS02395	WxL domain surface protein		12289666	0.414
8006742446	465146	183	B02	OG1RF_10450	OG1RF_RS02395	WxL domain surface protein		12289666	0.323
8006586132	465924	171	E02	OG1RF_10451	OG1RF_RS02400	hypothetical protein		12289667	0.796
8006569449	466823	235	H01	OG1RF_10451	OG1RF_RS02400	hypothetical protein		12289667	0.417
8006742712	467193	186	E01	OG1RF_10451	OG1RF_RS02400	hypothetical protein		12289667	0.261
8006742593	467686	187	B07	OG1RF_10451	OG1RF_RS02400	hypothetical protein		12289667	0.054
8006742255	467795	181	B12	OG1RF_10451	OG1RF_RS02400	hypothetical protein		12289667	0.008
8006542740	468267	223	A10	OG1RF_10452	OG1RF_RS02405	trigger factor		12289668	0.161
8006742910	469369	184	E05				Intergenic_482_469362_469472		0.064
8006743309	470248	176	B07	OG1RF_10454	OG1RF_RS02415	PTS family fructose porter, IIABC component		12289670	0.966
8006550324	470260	204	D04	OG1RF_10454	OG1RF_RS02415	PTS family fructose porter, IIABC component		12289670	0.959
8006551044	470266	221	G12	OG1RF_10454	OG1RF_RS02415	PTS family fructose porter, IIABC component		12289670	0.956
8006743281	470269	176	A02	OG1RF_10454	OG1RF_RS02415	PTS family fructose porter, IIABC component		12289670	0.955
8006742569	470707	186	G05	OG1RF_10454	OG1RF_RS02415	PTS family fructose porter, IIABC component		12289670	0.727
8006551133	471732	219	D08	OG1RF_10454	OG1RF_RS02415	PTS family fructose porter, IIABC component		12289670	0.194
8006740679	471816	192	H12	OG1RF_10454	OG1RF_RS02415	PTS family fructose porter, IIABC component		12289670	0.15
8006540329	471974	227	C11	OG1RF_10454	OG1RF_RS02415	PTS family fructose porter, IIABC component		12289670	0.068
8006549233	472482	215	F04	OG1RF_10455	OG1RF_RS02420	1-phosphofructokinase		12289671	0.614
8006741782	472545	198	C05	OG1RF_10455	OG1RF_RS02420	1-phosphofructokinase		12289671	0.545
8006548089	472986	208	G06	OG1RF_10455	OG1RF_RS02420	1-phosphofructokinase		12289671	0.064
8006741438	473666	194	F12	OG1RF_10456	OG1RF_RS02425	lactose PTS family porter repressor		12289672	0.177
8006541957	474197	222	H08	OG1RF_10457	OG1RF_RS02430	voltage-gated chloride channel family protein		12289673	0.833
8006548244	474274	207	A12	OG1RF_10457	OG1RF_RS02430	voltage-gated chloride channel family protein		12289673	0.784
8006550688	474431	217	F10	OG1RF_10457	OG1RF_RS02430	voltage-gated chloride channel family protein		12289673	0.684
8006742469	474722	182	A12	OG1RF_10457	OG1RF_RS02430	voltage-gated chloride channel family protein		12289673	0.5
8006548787	475478	212	D10	OG1RF_10457	OG1RF_RS02430	voltage-gated chloride channel family protein		12289673	0.02
8006540488	477697	226	D07	OG1RF_10458	OG1RF_RS02435	ATP-dependent DNA helicase PcrA		12289674	0.908
8006740182	477699	187	D11	OG1RF_10458	OG1RF_RS02435	ATP-dependent DNA helicase PcrA		12289674	0.909
8006570717	480116	240	D06	OG1RF_10460	NA	hypothetical protein		12289676	0.777
8006567929	480122	236	F09	OG1RF_10460	NA	hypothetical protein		12289676	0.749
8006549669	480200	208	H07	OG1RF_10460	NA	hypothetical protein		12289676	0.386
8006542334	480428	221	A04				Intergenic_490_480284_480631		0.415
8006568045	484866	235	A07	OG1RF_10464	OG1RF_RS02465	lipid kinase YegS		12289680	0.91
8006548150	484977	209	G05				Intergenic_494_484965_485130		0.073
8006542323	485871	221	D12	OG1RF_10465	OG1RF_RS02470	23S rRNA (uracil-5-)-methyltransferase		12289681	0.526
8006543085	485894	230	G05	OG1RF_10465	OG1RF_RS02470	23S rRNA (uracil-5-)-methyltransferase		12289681	0.543
8006740394	485951	189	F08	OG1RF_10465	OG1RF_RS02470	23S rRNA (uracil-5-)-methyltransferase		12289681	0.583
8006551129	486969	222	B01	OG1RF_10467	OG1RF_RS02480	putative thioredoxin		12289683	0.473
8006742289	487044	183	G06	OG1RF_10467	OG1RF_RS02480	putative thioredoxin		12289683	0.71
8006542073	487311	220	E05	OG1RF_10468	OG1RF_RS02485	LuxR family transcriptional regulator		12289684	0.863
8006542094	487571	222	C09	OG1RF_10468	OG1RF_RS02485	LuxR family transcriptional regulator		12289684	0.594
8006547747	487607	205	G08	OG1RF_10468	OG1RF_RS02485	LuxR family transcriptional regulator		12289684	0.556
8006540066	488290	226	B04				Intergenic_498_488145_488422		0.523
8006541330	489148	238	A03	OG1RF_10469	OG1RF_RS02490	ornithine carbamoyltransferase		12289685	0.711
8006548386	490004	208	F08	OG1RF_10470	OG1RF_RS02495	amino acid permease		12289686	0.36
8006542845	491314	223	C01	OG1RF_10471	OG1RF_RS02500	agmatine deiminase		12289687	0.397
8006585557	491365	170	A02	OG1RF_10471	OG1RF_RS02500	agmatine deiminase		12289687	0.444
8006549379	491771	217	G03	OG1RF_10471	OG1RF_RS02500	agmatine deiminase		12289687	0.814
8006551054	491787	221	H01	OG1RF_10471	OG1RF_RS02500	agmatine deiminase		12289687	0.829
8006742258	492229	180	E11	OG1RF_10472	OG1RF_RS02505	carbamate kinase		12289688	0.26
8006542353	492784	223	G03	OG1RF_10472	OG1RF_RS02505	carbamate kinase		12289688	0.858
8006743018	492787	184	F10	OG1RF_10472	OG1RF_RS02505	carbamate kinase		12289688	0.861
8006741148	492801	197	H02	OG1RF_10472	OG1RF_RS02505	carbamate kinase		12289688	0.876
8006585863	493100	173	H06				Intergenic_502_492917_493112		0.938
8006741598	493165	193	H02	OG1RF_10473	OG1RF_RS02510	amidase		12289689	0.033
8006547991	493408	209	A05	OG1RF_10473	OG1RF_RS02510	amidase		12289689	0.186
8006543727	493630	231	D10	OG1RF_10473	OG1RF_RS02510	amidase		12289689	0.326
8006740666	494071	192	G10	OG1RF_10473	OG1RF_RS02510	amidase		12289689	0.604
8006540496	495029	226	B08				Intergenic_503_494700_495253		0.595
8006551484	495135	217	C03				Intergenic_503_494700_495253		0.787
8006742397	495137	182	F10				Intergenic_503_494700_495253		0.79
8006540708	495500	229	C11	OG1RF_10474	OG1RF_RS02520	NMN family nicotinamide monnucleotide uptake permease		12289690	0.352
8006549507	495711	214	D08	OG1RF_10474	OG1RF_RS02520	NMN family nicotinamide monnucleotide uptake permease		12289690	0.655
8006743010	495877	184	G09	OG1RF_10474	OG1RF_RS02520	NMN family nicotinamide monnucleotide uptake permease		12289690	0.893
8006585765	495910	174	B03	OG1RF_10474	OG1RF_RS02520	NMN family nicotinamide monnucleotide uptake permease		12289690	0.94
8006740605	496005	188	E11	OG1RF_10475	OG1RF_RS02525	deoxynucleoside kinase		12289691	0.068
8006742953	496680	184	A03				Intergenic_505_496606_496954		0.213
8006743403	497428	175	E08				Intergenic_506_497387_497498		0.369
8006550740	497430	216	E04				Intergenic_506_497387_497498		0.387
8006550357	498294	206	G09				Intergenic_508_498268_498564		0.088
8006547911	498532	210	E04				Intergenic_508_498268_498564		0.892
8006743904	498781	180	A07	OG1RF_10479	OG1RF_RS02545	sodium/dicarboxylate symporter family protein		12289695	0.155
8006742359	499229	184	B01	OG1RF_10479	OG1RF_RS02545	sodium/dicarboxylate symporter family protein		12289695	0.477
8006551470	499954	217	B06	OG1RF_10479	OG1RF_RS02545	sodium/dicarboxylate symporter family protein		12289695	0.999
8006585928	500048	172	H05				Intergenic_509_499957_500087		0.7
8006740617	500050	189	C12				Intergenic_509_499957_500087		0.715
8006585442	500053	170	E09				Intergenic_509_499957_500087		0.738
8006551505	500116	219	E09	OG1RF_10480	OG1RF_RS02550	lactoylglutathione lyase		12289696	0.074
8006740168	500118	188	B09	OG1RF_10480	OG1RF_RS02550	lactoylglutathione lyase		12289696	0.079
8006567813	501084	234	D12	OG1RF_10481	OG1RF_RS02555	beta-lactamase		12289697	0.397
8006540142	501103	228	A10	OG1RF_10481	OG1RF_RS02555	beta-lactamase		12289697	0.413
8006742444	501292	182	H02	OG1RF_10481	OG1RF_RS02555	beta-lactamase		12289697	0.575
8006740833	501944	191	C06	OG1RF_10482	OG1RF_RS02560	hypothetical protein		12289698	0.08
8006549950	501957	202	A04	OG1RF_10482	OG1RF_RS02560	hypothetical protein		12289698	0.099
8006567416	502458	240	F01	OG1RF_10482	OG1RF_RS02560	hypothetical protein		12289698	0.804
8006569874	502492	234	E10	OG1RF_10482	OG1RF_RS02560	hypothetical protein		12289698	0.852
8006742499	502662	182	A02				Intergenic_512_502598_503229		0.101
8006741335	503510	195	H01	OG1RF_10483	OG1RF_RS02565	rhodanese family protein		12289699	0.295
8006585599	503641	170	B06	OG1RF_10483	OG1RF_RS02565	rhodanese family protein		12289699	0.433
8006569026	503899	231	D02	OG1RF_10483	OG1RF_RS02565	rhodanese family protein		12289699	0.704
8006740880	503992	192	B01	OG1RF_10483	OG1RF_RS02565	rhodanese family protein		12289699	0.802
8006542182	504521	224	F05	OG1RF_10485	OG1RF_RS02570	cell wall surface anchor family protein		12289701	0.423
8006742702	504762	186	E12	OG1RF_10486	OG1RF_RS02575	WxL domain surface protein		12289702	0.027
8006570326	506151	240	G03	OG1RF_10487	OG1RF_RS02580	WxL domain surface protein		12289703	0.849
8006742128	506324	181	E07	OG1RF_10488	OG1RF_RS02585	WxL domain surface protein		12289704	0.017
8006549387	506683	217	E04	OG1RF_10488	OG1RF_RS02585	WxL domain surface protein		12289704	0.188
8006548796	507219	211	B01	OG1RF_10488	OG1RF_RS02585	WxL domain surface protein		12289704	0.443
8006741920	507249	195	E07	OG1RF_10488	OG1RF_RS02585	WxL domain surface protein		12289704	0.457
8006549177	507534	215	A02	OG1RF_10488	OG1RF_RS02585	WxL domain surface protein		12289704	0.593
8006741477	507752	195	D02	OG1RF_10488	OG1RF_RS02585	WxL domain surface protein		12289704	0.697
8006740852	508503	190	H08	OG1RF_10489	OG1RF_RS02590	WxL domain surface protein		12289705	0.124
8006743731	509184	179	C09				Intergenic_519_509152_509226		0.432
8006540398	509202	227	E02				Intergenic_519_509152_509226		0.676
8006569172	509453	233	B09	OG1RF_10490	OG1RF_RS02595	cell wall surface anchor family protein		12289706	0.207
8006742339	510440	183	H11				Intergenic_520_510322_510522		0.59
8006567195	511071	236	F07	OG1RF_10492	OG1RF_RS02605	M protein trans-acting positive regulator		12289708	0.066
8006741470	511253	195	B02	OG1RF_10492	OG1RF_RS02605	M protein trans-acting positive regulator		12289708	0.191
8006585818	511354	173	F02	OG1RF_10492	OG1RF_RS02605	M protein trans-acting positive regulator		12289708	0.261
8006742079	511555	195	G11	OG1RF_10492	OG1RF_RS02605	M protein trans-acting positive regulator		12289708	0.4
8006547947	511570	210	B02	OG1RF_10492	OG1RF_RS02605	M protein trans-acting positive regulator		12289708	0.41
8006585932	516214	172	B04	OG1RF_10496	OG1RF_RS02625	amino acid ABC superfamily ATP binding cassette transporter, binding/permease protein		12289712	0.892
8006741351	517421	195	H02	OG1RF_10496	OG1RF_RS02625	amino acid ABC superfamily ATP binding cassette transporter, binding/permease protein		12289712	0.335
8006585916	518296	172	G03				Intergenic_526_518149_518426		0.531
8006547996	518355	210	D12				Intergenic_526_518149_518426		0.744
8006743184	518763	176	F01	OG1RF_10497	OG1RF_RS02630	excision endonuclease subunit UvrB		12289713	0.168
8006742730	518873	187	A03	OG1RF_10497	OG1RF_RS02630	excision endonuclease subunit UvrB		12289713	0.223
8006547910	519442	210	C11	OG1RF_10497	OG1RF_RS02630	excision endonuclease subunit UvrB		12289713	0.508
8006743576	519492	178	H11	OG1RF_10497	OG1RF_RS02630	excision endonuclease subunit UvrB		12289713	0.533
8006569120	521289	231	D04	OG1RF_10498	OG1RF_RS02635	excision endonuclease subunit UvrA		12289714	0.265
8006549487	522151	216	G01	OG1RF_10498	OG1RF_RS02635	excision endonuclease subunit UvrA		12289714	0.571
8006542378	522813	223	G05	OG1RF_10498	OG1RF_RS02635	excision endonuclease subunit UvrA		12289714	0.806
8006743975	523483	179	C11				Intergenic_528_523362_523532		0.712
8006743036	523582	184	D12	OG1RF_10499	OG1RF_RS02640	hypothetical protein		12289715	0.062
8006540504	523606	228	G04	OG1RF_10499	OG1RF_RS02640	hypothetical protein		12289715	0.092
8006569829	523610	234	D03	OG1RF_10499	OG1RF_RS02640	hypothetical protein		12289715	0.097
8006740640	523826	188	F02	OG1RF_10499	OG1RF_RS02640	hypothetical protein		12289715	0.369
8006742033	524115	194	G07	OG1RF_10499	OG1RF_RS02640	hypothetical protein		12289715	0.733
8006741399	524340	197	E05				Intergenic_529_524328_524381		0.226
8006551157	524492	219	F12	OG1RF_10500	OG1RF_RS02645	ATP-binding protein		12289716	0.11
8006540459	525985	227	C09	OG1RF_10501	OG1RF_RS02650	hypothetical protein		12289717	0.608
8006540578	526661	227	E11	OG1RF_10502	OG1RF_RS02655	hypothetical protein		12289718	0.27
8006586096	527137	171	C11	OG1RF_10502	OG1RF_RS02655	hypothetical protein		12289718	0.779
8006550605	527509	218	E07				Intergenic_532_527345_527532		0.877
8006549877	527930	204	A04	OG1RF_10503	OG1RF_RS02660	PEP phosphonomutase family protein		12289719	0.41
8006740092	528465	188	B04	OG1RF_10503	OG1RF_RS02660	PEP phosphonomutase family protein		12289719	0.963
8006549756	528937	205	D06	OG1RF_10504	OG1RF_RS02665	thioredoxin superfamily protein		12289720	0.622
8006567772	529585	237	A09	OG1RF_10505	OG1RF_RS02670	ATP-dependent Clp protease proteolytic subunit		12289721	0.315
8006540751	529845	229	F01				Intergenic_535_529773_529967		0.371
8006742194	529929	181	B06				Intergenic_535_529773_529967		0.804
8006555960	530038	220	G09	OG1RF_10506	OG1RF_RS02675	hypothetical protein		12289722	0.135
8006567832	530068	239	G06	OG1RF_10506	OG1RF_RS02675	hypothetical protein		12289722	0.193
8006569220	530163	232	H06	OG1RF_10506	OG1RF_RS02675	hypothetical protein		12289722	0.376
8006742404	530167	182	C11	OG1RF_10506	OG1RF_RS02675	hypothetical protein		12289722	0.384
8006550060	530274	200	D05	OG1RF_10506	OG1RF_RS02675	hypothetical protein		12289722	0.591
8006542349	530733	223	H05	OG1RF_10507	OG1RF_RS02680	membrane protein		12289723	0.438
8006740744	530818	193	D05	OG1RF_10507	OG1RF_RS02680	membrane protein		12289723	0.228
8006567363	531010	237	H04				Intergenic_537_530911_531374		0.214
8006549806	531050	203	C06				Intergenic_537_530911_531374		0.3
8006543034	531488	232	A09	OG1RF_10508	OG1RF_RS02685	von Willebrand factor domain LPTXG domain protein		12289724	0.034
8006549765	531904	204	H09	OG1RF_10508	OG1RF_RS02685	von Willebrand factor domain LPTXG domain protein		12289724	0.158
8006740247	532816	188	E05	OG1RF_10508	OG1RF_RS02685	von Willebrand factor domain LPTXG domain protein		12289724	0.43
8006742520	532822	182	G05	OG1RF_10508	OG1RF_RS02685	von Willebrand factor domain LPTXG domain protein		12289724	0.432
8006550444	532923	202	F11	OG1RF_10508	OG1RF_RS02685	von Willebrand factor domain LPTXG domain protein		12289724	0.462
8006742972	533158	183	E04	OG1RF_10508	OG1RF_RS02685	von Willebrand factor domain LPTXG domain protein		12289724	0.532
8006570144	533838	235	E04	OG1RF_10508	OG1RF_RS02685	von Willebrand factor domain LPTXG domain protein		12289724	0.735
8006585618	533840	169	D03	OG1RF_10508	OG1RF_RS02685	von Willebrand factor domain LPTXG domain protein		12289724	0.736
8006569611	534155	233	H01	OG1RF_10508	OG1RF_RS02685	von Willebrand factor domain LPTXG domain protein		12289724	0.83
8006549721	534268	205	B07	OG1RF_10508	OG1RF_RS02685	von Willebrand factor domain LPTXG domain protein		12289724	0.864
8006567531	534300	236	B05	OG1RF_10508	OG1RF_RS02685	von Willebrand factor domain LPTXG domain protein		12289724	0.873
8006540440	534310	227	D08	OG1RF_10508	OG1RF_RS02685	von Willebrand factor domain LPTXG domain protein		12289724	0.876
8006742676	534324	185	H08	OG1RF_10508	OG1RF_RS02685	von Willebrand factor domain LPTXG domain protein		12289724	0.88
8006740212	534637	187	F01	OG1RF_10508	OG1RF_RS02685	von Willebrand factor domain LPTXG domain protein		12289724	0.974
8006585639	535451	169	H05	OG1RF_10510	OG1RF_RS02695	hypothetical protein		12289726	0.283
8006740091	535762	188	A04	OG1RF_10510	OG1RF_RS02695	hypothetical protein		12289726	0.894
8006547771	536030	206	E01	OG1RF_10511	OG1RF_RS02700	glycerophosphoryl diester phosphodiesterase		12289727	0.103
8006543720	536661	229	F07	OG1RF_10511	OG1RF_RS02700	glycerophosphoryl diester phosphodiesterase		12289727	0.456
8006567031	536700	238	B08	OG1RF_10511	OG1RF_RS02700	glycerophosphoryl diester phosphodiesterase		12289727	0.478
8006741283	536708	196	A11	OG1RF_10511	OG1RF_RS02700	glycerophosphoryl diester phosphodiesterase		12289727	0.482
8006541922	536822	221	B05	OG1RF_10511	OG1RF_RS02700	glycerophosphoryl diester phosphodiesterase		12289727	0.546
8006542072	537219	220	D10	OG1RF_10511	OG1RF_RS02700	glycerophosphoryl diester phosphodiesterase		12289727	0.768
8006550499	537348	201	H06	OG1RF_10511	OG1RF_RS02700	glycerophosphoryl diester phosphodiesterase		12289727	0.841
8006549758	537600	205	D07	OG1RF_10511	OG1RF_RS02700	glycerophosphoryl diester phosphodiesterase		12289727	0.982
8006542077	537940	219	A12	OG1RF_10512	OG1RF_RS02705	MutT/NUDIX family protein		12289728	0.69
8006540091	538174	226	G05				Intergenic_542_538067_538299		0.461
8006743170	538295	176	D11				Intergenic_542_538067_538299		0.983
8006586059	538597	172	C11				Intergenic_543_538501_539156		0.147
8006548476	538669	208	A06				Intergenic_543_538501_539156		0.256
8006549000	538703	215	F08				Intergenic_543_538501_539156		0.308
8006567112	538858	240	C06				Intergenic_543_538501_539156		0.545
8006585464	538861	170	A09				Intergenic_543_538501_539156		0.55
8006742780	539602	186	C05	OG1RF_10514	OG1RF_RS02720	DNA-directed RNA polymerase sigma subunit RpoN		12289731	0.237
8006550955	539653	216	D08	OG1RF_10514	OG1RF_RS02720	DNA-directed RNA polymerase sigma subunit RpoN		12289731	0.275
8006547802	539936	207	H07	OG1RF_10514	OG1RF_RS02720	DNA-directed RNA polymerase sigma subunit RpoN		12289731	0.488
8006551432	540130	217	C07	OG1RF_10514	OG1RF_RS02720	DNA-directed RNA polymerase sigma subunit RpoN		12289731	0.633
8006549056	540347	212	C02	OG1RF_10514	OG1RF_RS02720	DNA-directed RNA polymerase sigma subunit RpoN		12289731	0.796
8006540299	540479	227	H04	OG1RF_10514	OG1RF_RS02720	DNA-directed RNA polymerase sigma subunit RpoN		12289731	0.896
8006543166	540761	232	B03				Intergenic_546_540758_540818		0.05
8006550468	541104	202	B06	OG1RF_10516	OG1RF_RS02725	acyltransferase		12289733	0.152
8006740350	541466	190	D09	OG1RF_10516	OG1RF_RS02725	acyltransferase		12289733	0.345
8006540201	541793	227	G08	OG1RF_10516	OG1RF_RS02725	acyltransferase		12289733	0.519
8006542196	541907	222	D04	OG1RF_10516	OG1RF_RS02725	acyltransferase		12289733	0.58
8006741291	542507	196	B11	OG1RF_10516	OG1RF_RS02725	acyltransferase		12289733	0.899
8006741468	542619	195	A02	OG1RF_10516	OG1RF_RS02725	acyltransferase		12289733	0.959
8006543675	542663	229	F12	OG1RF_10516	OG1RF_RS02725	acyltransferase		12289733	0.982
8006542316	542758	220	D12				Intergenic_547_542697_542911		0.285
8006543240	542762	231	F01				Intergenic_547_542697_542911		0.304
8006548814	544207	213	F10				Intergenic_548_544097_544265		0.655
8006585761	544212	174	H04				Intergenic_548_544097_544265		0.685
8006556007	544638	221	E05	OG1RF_10518	OG1RF_RS02735	MFS family drug resistance transporter		12289735	0.254
8006551126	545232	219	B08	OG1RF_10518	OG1RF_RS02735	MFS family drug resistance transporter		12289735	0.659
8006743771	545655	180	G12	OG1RF_10518	OG1RF_RS02735	MFS family drug resistance transporter		12289735	0.947
8006549435	545805	214	C02	OG1RF_10519	OG1RF_RS02740	esterase		12289736	0.043
8006547994	545893	210	E05	OG1RF_10519	OG1RF_RS02740	esterase		12289736	0.154
8006549020	546470	213	A03	OG1RF_10519	OG1RF_RS02740	esterase		12289736	0.884
8006743057	546682	176	D04	OG1RF_10520	OG1RF_RS02745	TetR family transcriptional regulator		12289737	0.941
8006586168	547356	171	E05				Intergenic_551_547306_547558		0.198
8006542263	547536	222	E07				Intergenic_551_547306_547558		0.913
8006547871	548950	208	B10	OG1RF_10521	OG1RF_RS02750	ABC superfamily ATP binding cassette transporter, membrane protein		12289738	0.811
8006740612	549535	188	G12	OG1RF_10522	OG1RF_RS02755	multidrug resistance ABC superfamily ATP binding cassette transporter, membrane protein		12289739	0.148
8006585921	549666	172	B03	OG1RF_10522	OG1RF_RS02755	multidrug resistance ABC superfamily ATP binding cassette transporter, membrane protein		12289739	0.222
8006586070	549677	172	A12	OG1RF_10522	OG1RF_RS02755	multidrug resistance ABC superfamily ATP binding cassette transporter, membrane protein		12289739	0.228
8006570733	549947	239	H10	OG1RF_10522	OG1RF_RS02755	multidrug resistance ABC superfamily ATP binding cassette transporter, membrane protein		12289739	0.38
8006742932	550754	184	H07	OG1RF_10522	OG1RF_RS02755	multidrug resistance ABC superfamily ATP binding cassette transporter, membrane protein		12289739	0.837
8006550320	551005	203	G05	OG1RF_10522	OG1RF_RS02755	multidrug resistance ABC superfamily ATP binding cassette transporter, membrane protein		12289739	0.979
8006742977	551503	184	A05	OG1RF_10525	OG1RF_RS02765	TetR family transcriptional regulator		12289742	0.083
8006548262	551846	210	D06	OG1RF_10525	OG1RF_RS02765	TetR family transcriptional regulator		12289742	0.65
8006740378	551944	190	C07	OG1RF_10525	OG1RF_RS02765	TetR family transcriptional regulator		12289742	0.812
8006548813	552385	213	E10	OG1RF_10526	OG1RF_RS02770	ABC superfamily ATP binding cassette transporter, membrane protein		12289743	0.174
8006743346	552700	175	F04	OG1RF_10526	OG1RF_RS02770	ABC superfamily ATP binding cassette transporter, membrane protein		12289743	0.466
8006568852	553752	234	D07	OG1RF_10527	OG1RF_RS02775	ABC superfamily ATP binding cassette transporter, ABC protein		12289744	0.712
8006742920	553798	185	B06	OG1RF_10527	OG1RF_RS02775	ABC superfamily ATP binding cassette transporter, ABC protein		12289744	0.779
8006585409	553831	170	C06	OG1RF_10527	OG1RF_RS02775	ABC superfamily ATP binding cassette transporter, ABC protein		12289744	0.827
8006543479	553959	230	A08				Intergenic_558_553950_554006		0.161
8006542217	554080	222	D05	OG1RF_10528	OG1RF_RS02780	rRNA methylase		12289745	0.87
8006570710	554337	241	H06	OG1RF_10528	OG1RF_RS02780	rRNA methylase		12289745	0.414
8006586111	554393	172	A01	OG1RF_10528	OG1RF_RS02780	rRNA methylase		12289745	0.314
8006548720	555483	212	C08	OG1RF_10529	OG1RF_RS02785	radical SAM protein		12289746	0.057
8006543796	555600	230	H01	OG1RF_10530	OG1RF_RS02790	type 2 phosphatidic acid phosphatase		12289747	0.929
8006585698	555614	174	A09	OG1RF_10530	OG1RF_RS02790	type 2 phosphatidic acid phosphatase		12289747	0.908
8006741987	556150	194	E03	OG1RF_10530	OG1RF_RS02790	type 2 phosphatidic acid phosphatase		12289747	0.083
8006740583	556243	188	G10				Intergenic_561_556205_556371		0.229
8006549582	557529	216	H05	OG1RF_10532	OG1RF_RS02800	hypothetical protein		12289749	0.808
8006741611	557629	199	D11	OG1RF_10532	OG1RF_RS02800	hypothetical protein		12289749	0.662
8006567091	558242	236	G09				Intergenic_563_558084_558372		0.549
8006742275	558246	182	F03				Intergenic_563_558084_558372		0.563
8006741105	558300	191	A05				Intergenic_563_558084_558372		0.75
8006540073	558335	228	A06				Intergenic_563_558084_558372		0.872
8006543317	559055	229	F10	OG1RF_10533	OG1RF_RS02805	cell wall lysis protein		12289750	0.308
8006742027	559075	195	A07	OG1RF_10533	OG1RF_RS02805	cell wall lysis protein		12289750	0.317
8006542379	559358	223	A02	OG1RF_10533	OG1RF_RS02805	cell wall lysis protein		12289750	0.445
8006569050	559660	231	C03	OG1RF_10533	OG1RF_RS02805	cell wall lysis protein		12289750	0.582
8006743016	560068	184	E10	OG1RF_10533	OG1RF_RS02805	cell wall lysis protein		12289750	0.766
8006740636	560336	189	D02	OG1RF_10533	OG1RF_RS02805	cell wall lysis protein		12289750	0.887
8006543638	563942	228	C07	OG1RF_10536	OG1RF_RS02820	hypothetical protein		12289753	0.637
8006548102	564866	209	E06	OG1RF_10537	OG1RF_RS02825	amino acid ABC superfamily ATP binding cassette transporter, binding protein		12289754	0.441
8006567103	565188	237	A08	OG1RF_10537	OG1RF_RS02825	amino acid ABC superfamily ATP binding cassette transporter, binding protein		12289754	0.054
8006547725	566051	205	H01	OG1RF_10539	OG1RF_RS02835	amino acid ABC superfamily ATP binding cassette transporter, membrane protein		12289756	0.753
8006740674	566384	193	E01	OG1RF_10539	OG1RF_RS02835	amino acid ABC superfamily ATP binding cassette transporter, membrane protein		12289756	0.236
8006740122	567655	188	C05	OG1RF_10540	OG1RF_RS02840	oligopeptide ABC superfamily ATP binding cassette transporter, binding protein		12289757	0.176
8006549901	568180	200	G10	OG1RF_10540	OG1RF_RS02840	oligopeptide ABC superfamily ATP binding cassette transporter, binding protein		12289757	0.498
8006585777	568450	174	H05	OG1RF_10540	OG1RF_RS02840	oligopeptide ABC superfamily ATP binding cassette transporter, binding protein		12289757	0.663
8006540900	568664	228	E08	OG1RF_10540	OG1RF_RS02840	oligopeptide ABC superfamily ATP binding cassette transporter, binding protein		12289757	0.795
8006586149	569257	171	G04	OG1RF_10541	OG1RF_RS02845	transglycosylase-associated protein		12289758	0.609
8006541998	569480	222	H12				Intergenic_572_569355_569732		0.332
8006568828	569731	238	B10				Intergenic_572_569355_569732		0.997
8006542257	569960	221	D09	OG1RF_10542	OG1RF_RS02850	hypothetical protein		12289759	0.131
8006547939	570321	211	F10	OG1RF_10542	OG1RF_RS02850	hypothetical protein		12289759	0.338
8006547808	572102	207	E03	OG1RF_10543	OG1RF_RS02855	hypothetical protein		12289760	0.757
8006548060	572386	211	H12				Intergenic_574_572304_572679		0.219
8006550187	572604	204	G08				Intergenic_574_572304_572679		0.8
8006550249	572635	207	G05				Intergenic_574_572304_572679		0.883
8006741944	572645	195	G08				Intergenic_574_572304_572679		0.909
8006542252	572859	222	C08	OG1RF_10544	OG1RF_RS02860	glucuronyl hydrolase		12289761	0.153
8006742007	573024	195	C04	OG1RF_10544	OG1RF_RS02860	glucuronyl hydrolase		12289761	0.294
8006585669	573276	169	C07	OG1RF_10544	OG1RF_RS02860	glucuronyl hydrolase		12289761	0.51
8006550347	573321	203	H03	OG1RF_10544	OG1RF_RS02860	glucuronyl hydrolase		12289761	0.548
8006549723	574652	204	E11	OG1RF_10545	OG1RF_RS02865	beta-galactosidase		12289762	0.444
8006548664	574689	211	F05	OG1RF_10545	OG1RF_RS02865	beta-galactosidase		12289762	0.465
8006540947	575101	228	H03	OG1RF_10545	OG1RF_RS02865	beta-galactosidase		12289762	0.697
8006743262	575238	175	H12	OG1RF_10545	OG1RF_RS02865	beta-galactosidase		12289762	0.774
8006742668	575753	186	B07	OG1RF_10546	OG1RF_RS02870	GntR family transcriptional regulator		12289763	0.876
8006743182	576263	176	F09	OG1RF_10546	OG1RF_RS02870	GntR family transcriptional regulator		12289763	0.154
8006741256	576359	197	B12	OG1RF_10546	OG1RF_RS02870	GntR family transcriptional regulator		12289763	0.018
8006551509	576525	219	E10				Intergenic_577_576373_576599		0.673
8006586102	576535	171	G12				Intergenic_577_576373_576599		0.717
8006569603	576616	234	E01	OG1RF_10547	NA	PTS system mannose transporter subunit IIAB		12289764	0.017
8006547761	577026	205	D12	OG1RF_10547	NA	PTS system mannose transporter subunit IIAB		12289764	0.46
8006548711	577351	212	B07	OG1RF_10547	NA	PTS system mannose transporter subunit IIAB		12289764	0.811
8006549392	577610	215	C04	OG1RF_10548	OG1RF_RS02880	PTS family mannose/fructose/sorbose porter component IIC		12289765	0.044
8006550352	578047	203	A07	OG1RF_10548	OG1RF_RS02880	PTS family mannose/fructose/sorbose porter component IIC		12289765	0.597
8006741498	578131	195	G04	OG1RF_10548	OG1RF_RS02880	PTS family mannose/fructose/sorbose porter component IIC		12289765	0.703
8006550306	578134	204	C10	OG1RF_10548	OG1RF_RS02880	PTS family mannose/fructose/sorbose porter component IIC		12289765	0.707
8006740695	578188	194	B03	OG1RF_10548	OG1RF_RS02880	PTS family mannose/fructose/sorbose porter component IIC		12289765	0.775
8006740630	578417	188	F01	OG1RF_10549	OG1RF_RS02885	PTS system mannose/fructose/sorbose transporter subunit IID		12289766	0.073
8006743130	578582	177	D09	OG1RF_10549	OG1RF_RS02885	PTS system mannose/fructose/sorbose transporter subunit IID		12289766	0.279
8006740330	578838	190	D06	OG1RF_10549	OG1RF_RS02885	PTS system mannose/fructose/sorbose transporter subunit IID		12289766	0.599
8006744000	578879	180	A12	OG1RF_10549	OG1RF_RS02885	PTS system mannose/fructose/sorbose transporter subunit IID		12289766	0.65
8006570643	579006	238	F09	OG1RF_10549	OG1RF_RS02885	PTS system mannose/fructose/sorbose transporter subunit IID		12289766	0.809
8006741087	579166	190	F02				Intergenic_580_579160_579273		0.053
8006742026	580459	194	F07	OG1RF_10550	OG1RF_RS02890	family 8 polysaccharide lyase		12289767	0.393
8006542983	580619	230	E12	OG1RF_10550	OG1RF_RS02890	family 8 polysaccharide lyase		12289767	0.446
8006542806	580702	225	G12	OG1RF_10550	OG1RF_RS02890	family 8 polysaccharide lyase		12289767	0.474
8006543535	581161	230	H10	OG1RF_10550	OG1RF_RS02890	family 8 polysaccharide lyase		12289767	0.626
8006550501	581264	202	C06	OG1RF_10550	OG1RF_RS02890	family 8 polysaccharide lyase		12289767	0.66
8006543629	581346	228	E11	OG1RF_10550	OG1RF_RS02890	family 8 polysaccharide lyase		12289767	0.687
8006743503	581501	174	B10	OG1RF_10550	OG1RF_RS02890	family 8 polysaccharide lyase		12289767	0.739
8006569091	581788	231	A04	OG1RF_10550	OG1RF_RS02890	family 8 polysaccharide lyase		12289767	0.834
8006742321	582597	183	D08	OG1RF_10551	OG1RF_RS02895	hypothetical protein		12289768	0.26
8006742496	582681	181	G02	OG1RF_10551	OG1RF_RS02895	hypothetical protein		12289768	0
8006550177	582802	205	D02				Intergenic_582_582682_582932		0.48
8006549695	582867	208	E11				Intergenic_582_582682_582932		0.74
8006743765	583179	180	D11	OG1RF_10552	OG1RF_RS02900	50S ribosomal protein L25		12289769	0.595
8006743750	583846	179	E10				Intergenic_583_583542_583871		0.924
8006542004	584005	220	C05	OG1RF_10553	OG1RF_RS02905	ribosomal small subunit pseudouridine synthase A		12289770	0.17
8006741328	584058	195	G01	OG1RF_10553	OG1RF_RS02905	ribosomal small subunit pseudouridine synthase A		12289770	0.238
8006549816	584197	202	G11	OG1RF_10553	OG1RF_RS02905	ribosomal small subunit pseudouridine synthase A		12289770	0.416
8006741981	584203	197	E12	OG1RF_10553	OG1RF_RS02905	ribosomal small subunit pseudouridine synthase A		12289770	0.423
8006741775	584524	198	B05	OG1RF_10553	OG1RF_RS02905	ribosomal small subunit pseudouridine synthase A		12289770	0.834
8006547769	584680	206	D05	OG1RF_10554	OG1RF_RS02910	HAD-superfamily hydrolase		12289771	0.043
8006570752	584752	241	G01	OG1RF_10554	OG1RF_RS02910	HAD-superfamily hydrolase		12289771	0.149
8006741443	584996	195	D12	OG1RF_10554	OG1RF_RS02910	HAD-superfamily hydrolase		12289771	0.507
8006743500	584998	174	H11	OG1RF_10554	OG1RF_RS02910	HAD-superfamily hydrolase		12289771	0.51
8006549771	585395	205	A03	OG1RF_10555	OG1RF_RS02915	GNAT family acetyltransferase		12289772	0.936
8006570547	585499	239	F12	OG1RF_10555	OG1RF_RS02915	GNAT family acetyltransferase		12289772	0.708
8006541982	585821	220	B03	OG1RF_10555	OG1RF_RS02915	GNAT family acetyltransferase		12289772	0
8006585602	585993	169	B02				Intergenic_586_585822_585995		0.988
8006568101	586386	235	B07	OG1RF_10556	OG1RF_RS02920	uridine kinase		12289773	0.62
8006741842	586503	197	F09	OG1RF_10556	OG1RF_RS02920	uridine kinase		12289773	0.806
8006569404	586900	234	F11	OG1RF_10557	OG1RF_RS02925	PemK family transcriptional regulator		12289774	0.311
8006550753	587138	217	F11	OG1RF_10558	OG1RF_RS02930	putative trans-1,2-dihydrobenzene-1,2-diol dehydrogenase		12289775	0.015
8006542755	587532	225	H07	OG1RF_10558	OG1RF_RS02930	putative trans-1,2-dihydrobenzene-1,2-diol dehydrogenase		12289775	0.379
8006743665	587985	177	D01	OG1RF_10558	OG1RF_RS02930	putative trans-1,2-dihydrobenzene-1,2-diol dehydrogenase		12289775	0.798
8006741257	588438	196	E12				Intergenic_589_588205_588573		0.633
8006741082	588539	191	B03				Intergenic_589_588205_588573		0.908
8006548098	588690	208	G10	OG1RF_10559	OG1RF_RS02935	BglG family transcriptional antiterminator		12289776	0.06
8006549839	588708	202	H06	OG1RF_10559	OG1RF_RS02935	BglG family transcriptional antiterminator		12289776	0.07
8006741131	589274	197	H12	OG1RF_10559	OG1RF_RS02935	BglG family transcriptional antiterminator		12289776	0.365
8006742820	589559	185	H02	OG1RF_10559	OG1RF_RS02935	BglG family transcriptional antiterminator		12289776	0.513
8006740729	589604	193	H06	OG1RF_10559	OG1RF_RS02935	BglG family transcriptional antiterminator		12289776	0.537
8006742528	589715	182	E05	OG1RF_10559	OG1RF_RS02935	BglG family transcriptional antiterminator		12289776	0.595
8006586131	589759	171	D02	OG1RF_10559	OG1RF_RS02935	BglG family transcriptional antiterminator		12289776	0.618
8006548954	590168	212	B12	OG1RF_10559	OG1RF_RS02935	BglG family transcriptional antiterminator		12289776	0.831
8006570615	590181	237	E04	OG1RF_10559	OG1RF_RS02935	BglG family transcriptional antiterminator		12289776	0.837
8006569784	590310	234	A09	OG1RF_10559	OG1RF_RS02935	BglG family transcriptional antiterminator		12289776	0.905
8006743659	590415	177	H01	OG1RF_10559	OG1RF_RS02935	BglG family transcriptional antiterminator		12289776	0.959
8006585878	590454	173	G08	OG1RF_10559	OG1RF_RS02935	BglG family transcriptional antiterminator		12289776	0.98
8006549785	590807	205	A05	OG1RF_10561	OG1RF_RS02945	transcriptional regulator		12289778	0.028
8006549269	591335	215	D06	OG1RF_10562	OG1RF_RS02950	hypothetical protein		12289779	0.424
8006542702	591431	224	B06	OG1RF_10562	OG1RF_RS02950	hypothetical protein		12289779	0.694
8006550991	592109	216	B03	OG1RF_10563	OG1RF_RS02955	permease		12287916	0.71
8006741558	592142	193	E11	OG1RF_10563	OG1RF_RS02955	permease		12287916	0.752
8006743310	592498	176	C07	OG1RF_10564	OG1RF_RS02960	hypothetical protein		12287917	0.206
8006742694	592502	185	F10	OG1RF_10564	OG1RF_RS02960	hypothetical protein		12287917	0.212
8006743928	592506	179	B05	OG1RF_10564	OG1RF_RS02960	hypothetical protein		12287917	0.217
8006585732	592659	174	E02	OG1RF_10564	OG1RF_RS02960	hypothetical protein		12287917	0.437
8006549037	592819	213	C03	OG1RF_10564	OG1RF_RS02960	hypothetical protein		12287917	0.668
8006540133	592903	226	G03	OG1RF_10564	OG1RF_RS02960	hypothetical protein		12287917	0.788
8006549643	593755	205	F04	OG1RF_10565	OG1RF_RS02965	PTS system transporter subunit IIC		12287918	0.437
8006548888	594278	215	H01	OG1RF_10565	OG1RF_RS02965	PTS system transporter subunit IIC		12287918	0.835
8006742607	594576	187	A08	OG1RF_10566	OG1RF_RS02970	hypothetical protein		12287919	0.187
8006569393	594841	235	C12	OG1RF_10567	OG1RF_RS02975	outer surface protein		12287920	0.012
8006542026	594943	220	A08	OG1RF_10567	OG1RF_RS02975	outer surface protein		12287920	0.106
8006567996	595904	239	E06	OG1RF_10567	OG1RF_RS02975	outer surface protein		12287920	0.989
8006567747	595969	241	B10	OG1RF_10568	OG1RF_RS02980	metal-dependent hydrolase		12287921	0.04
8006743555	596047	178	H09	OG1RF_10568	OG1RF_RS02980	metal-dependent hydrolase		12287921	0.11
8006569254	596069	235	G03	OG1RF_10568	OG1RF_RS02980	metal-dependent hydrolase		12287921	0.13
8006585551	597032	169	E01	OG1RF_10568	OG1RF_RS02980	metal-dependent hydrolase		12287921	0.998
8006548863	597121	214	H05	OG1RF_10569	OG1RF_RS02985	L-seryl-tRNA(Sec) selenium transferase		12287922	0.088
8006543119	597490	231	H10	OG1RF_10569	OG1RF_RS02985	L-seryl-tRNA(Sec) selenium transferase		12287922	0.421
8006741826	597492	197	H08	OG1RF_10569	OG1RF_RS02985	L-seryl-tRNA(Sec) selenium transferase		12287922	0.423
8006743745	598871	180	A09	OG1RF_10570	OG1RF_RS02990	4-hydroxy-2-oxoglutarate aldolase		12287923	0.992
8006540639	599647	227	A08	OG1RF_10571	OG1RF_RS02995	PfkB family carbohydrate kinase		12287924	0.755
8006743678	599649	178	B02	OG1RF_10571	OG1RF_RS02995	PfkB family carbohydrate kinase		12287924	0.757
8006743570	599651	178	D11	OG1RF_10571	OG1RF_RS02995	PfkB family carbohydrate kinase		12287924	0.759
8006740069	599780	187	D03	OG1RF_10571	OG1RF_RS02995	PfkB family carbohydrate kinase		12287924	0.885
8006547809	599959	207	E04				Intergenic_602_599898_599990		0.663
8006549594	600264	216	G06	OG1RF_10572	OG1RF_RS03000	hypothetical protein		12287925	0.266
8006548948	600456	213	B06	OG1RF_10572	OG1RF_RS03000	hypothetical protein		12287925	0.452
8006570672	601411	241	H04	OG1RF_10573	OG1RF_RS03005	YaiI/YqxD family protein		12287926	0.886
8006549917	604451	201	D12	OG1RF_10576	OG1RF_RS03020	ATP-dependent RNA helicase DeaD		12287929	0.06
8006548364	605261	209	A07	OG1RF_10576	OG1RF_RS03020	ATP-dependent RNA helicase DeaD		12287929	0.563
8006741956	605285	195	H09	OG1RF_10576	OG1RF_RS03020	ATP-dependent RNA helicase DeaD		12287929	0.578
8006741058	605468	191	B01	OG1RF_10576	OG1RF_RS03020	ATP-dependent RNA helicase DeaD		12287929	0.692
8006549028	606118	212	B01				Intergenic_608_606101_606595		0.034
8006550549	606220	204	H06				Intergenic_608_606101_606595		0.241
8006547957	606243	211	B05				Intergenic_608_606101_606595		0.287
8006740257	606460	190	D01				Intergenic_608_606101_606595		0.727
8006568121	608499	239	B10				Intergenic_611_608488_608805		0.035
8006567093	608846	237	A02	OG1RF_10581	OG1RF_RS03045	hypothetical protein		12287934	0.058
8006569238	609016	232	G12	OG1RF_10581	OG1RF_RS03045	hypothetical protein		12287934	0.302
8006569478	609032	234	F10	OG1RF_10581	OG1RF_RS03045	hypothetical protein		12287934	0.325
8006567620	609523	239	E04				Intergenic_612_609502_609525		0.913
8006549724	609932	204	F01	OG1RF_10582	OG1RF_RS03050	hypothetical protein		12287935	0.314
8006740410	611122	190	A10	OG1RF_10583	OG1RF_RS03055	hypothetical protein		12287936	0.982
8006540954	612032	228	E04	OG1RF_10585	OG1RF_RS03065	M protein trans-acting positive regulator		12287938	0.972
8006742335	612510	183	D09	OG1RF_10585	OG1RF_RS03065	M protein trans-acting positive regulator		12287938	0.648
8006742298	612693	183	E07	OG1RF_10585	OG1RF_RS03065	M protein trans-acting positive regulator		12287938	0.524
8006743372	612709	175	E05	OG1RF_10585	OG1RF_RS03065	M protein trans-acting positive regulator		12287938	0.514
8006548983	612735	215	H07	OG1RF_10585	OG1RF_RS03065	M protein trans-acting positive regulator		12287938	0.496
8006742670	612739	185	D06	OG1RF_10585	OG1RF_RS03065	M protein trans-acting positive regulator		12287938	0.493
8006741601	613196	198	H06	OG1RF_10585	OG1RF_RS03065	M protein trans-acting positive regulator		12287938	0.184
8006549393	613250	217	F04	OG1RF_10585	OG1RF_RS03065	M protein trans-acting positive regulator		12287938	0.147
8006548828	613502	213	B12				Intergenic_616_613469_613641		0.192
8006742291	613871	183	H06	OG1RF_10586	OG1RF_RS03070	protein-tyrosine-phosphatase		12287939	0.305
8006741758	614510	199	D04	OG1RF_10587	OG1RF_RS03075	hypothetical protein		12287940	0.161
8006550683	614602	216	D02	OG1RF_10587	OG1RF_RS03075	hypothetical protein		12287940	0.561
8006548932	614935	213	A05	OG1RF_10588	OG1RF_RS03080	phage infection protein		12287941	0.072
8006540199	615930	227	F08	OG1RF_10588	OG1RF_RS03080	phage infection protein		12287941	0.433
8006550150	616086	201	C04	OG1RF_10588	OG1RF_RS03080	phage infection protein		12287941	0.49
8006743040	616299	185	A01	OG1RF_10588	OG1RF_RS03080	phage infection protein		12287941	0.567
8006543819	616686	229	F02	OG1RF_10588	OG1RF_RS03080	phage infection protein		12287941	0.708
8006569480	617672	235	F10				Intergenic_619_617491_617710		0.826
8006743305	617998	176	G06	OG1RF_10589	OG1RF_RS03085	cation efflux family protein		12287942	0.246
8006549480	618108	216	D11	OG1RF_10589	OG1RF_RS03085	cation efflux family protein		12287942	0.34
8006742633	618328	187	A10	OG1RF_10589	OG1RF_RS03085	cation efflux family protein		12287942	0.528
8006743143	618469	176	F11	OG1RF_10589	OG1RF_RS03085	cation efflux family protein		12287942	0.648
8006585856	618866	173	C05	OG1RF_10589	OG1RF_RS03085	cation efflux family protein		12287942	0.988
8006742188	619317	180	F04	OG1RF_10590	OG1RF_RS03090	APC family amino acid-polyamine-organocation transporter		12287943	0.076
8006548623	620352	209	E07	OG1RF_10590	OG1RF_RS03090	APC family amino acid-polyamine-organocation transporter		12287943	0.644
8006740345	620848	190	G09	OG1RF_10590	OG1RF_RS03090	APC family amino acid-polyamine-organocation transporter		12287943	0.916
8006743172	621244	176	E01	OG1RF_10591	OG1RF_RS03095	GNAT family acetyltransferase		12287944	0.552
8006551051	621488	219	D12	OG1RF_10591	OG1RF_RS03095	GNAT family acetyltransferase		12287944	0.026
8006550088	622204	200	E02	OG1RF_10592	OG1RF_RS03100	glycine/betaine/carnitine/choline ABC superfamily ATP binding cassette transporter, membrane protein		12287945	0.045
8006550496	622483	201	H04	OG1RF_10593	OG1RF_RS03105	glycine/betaine/carnitine/choline ABC superfamily ATP binding cassette transporter, binding protein		12287946	0.735
8006741500	622742	195	H04	OG1RF_10593	OG1RF_RS03105	glycine/betaine/carnitine/choline ABC superfamily ATP binding cassette transporter, binding protein		12287946	0.454
8006741509	622949	193	F07	OG1RF_10593	OG1RF_RS03105	glycine/betaine/carnitine/choline ABC superfamily ATP binding cassette transporter, binding protein		12287946	0.23
8006566995	623739	241	C06	OG1RF_10594	OG1RF_RS03110	glycine/betaine/carnitine/choline ABC superfamily ATP binding cassette transporter, membrane protein		12287947	0.09
8006550127	625028	200	E11				Intergenic_626_624994_625366		0.091
8006742189	625447	180	G04	OG1RF_10596	NA	hypothetical protein		12287949	0.64
8006741312	625586	197	B04				Intergenic_627_625493_625619		0.738
8006567251	625810	238	F10	OG1RF_10597	OG1RF_RS03120	lactoylglutathione lyase		12287950	0.787
8006548007	626534	209	E01				Intergenic_628_626511_626675		0.14
8006548752	626585	211	D09				Intergenic_628_626511_626675		0.451
8006742292	626589	184	A07				Intergenic_628_626511_626675		0.476
8006543773	628010	230	F01				Intergenic_629_627708_628051		0.88
8006743352	628067	176	A04	OG1RF_10599	OG1RF_RS03130	cro/CI family transcriptional regulator		12287952	0.951
8006743223	628164	176	D01	OG1RF_10599	OG1RF_RS03130	cro/CI family transcriptional regulator		12287952	0.633
8006550359	628350	203	H10	OG1RF_10599	OG1RF_RS03130	cro/CI family transcriptional regulator		12287952	0.023
8006551134	628376	219	A09				Intergenic_630_628358_629179		0.022
8006585775	628456	174	F05				Intergenic_630_628358_629179		0.119
8006540328	628596	227	B11				Intergenic_630_628358_629179		0.29
8006549494	628667	214	G04				Intergenic_630_628358_629179		0.376
8006541935	628674	220	B02				Intergenic_630_628358_629179		0.385
8006542142	628866	224	F03				Intergenic_630_628358_629179		0.619
8006550422	628887	202	F05				Intergenic_630_628358_629179		0.644
8006568042	628924	240	F03				Intergenic_630_628358_629179		0.689
8006550138	628930	201	B12				Intergenic_630_628358_629179		0.697
8006549987	629176	200	H09				Intergenic_630_628358_629179		0.996
8006550281	629592	203	F01	OG1RF_10600	OG1RF_RS03135	putative calcium-transporting ATPase		12287953	0.156
8006555998	629725	221	H04	OG1RF_10600	OG1RF_RS03135	putative calcium-transporting ATPase		12287953	0.206
8006550338	629729	204	G03	OG1RF_10600	OG1RF_RS03135	putative calcium-transporting ATPase		12287953	0.208
8006548368	630163	209	B07	OG1RF_10600	OG1RF_RS03135	putative calcium-transporting ATPase		12287953	0.372
8006548761	630403	212	F01	OG1RF_10600	OG1RF_RS03135	putative calcium-transporting ATPase		12287953	0.462
8006740375	630769	189	H06	OG1RF_10600	OG1RF_RS03135	putative calcium-transporting ATPase		12287953	0.601
8006540855	631129	228	G12	OG1RF_10600	OG1RF_RS03135	putative calcium-transporting ATPase		12287953	0.737
8006542883	631464	232	E09	OG1RF_10600	OG1RF_RS03135	putative calcium-transporting ATPase		12287953	0.864
8006742577	631677	186	E06	OG1RF_10600	OG1RF_RS03135	putative calcium-transporting ATPase		12287953	0.944
8006586142	631874	171	C03				Intergenic_631_631826_632158		0.145
8006741658	632009	200	B09				Intergenic_631_631826_632158		0.551
8006740121	632261	188	B05	OG1RF_10601	OG1RF_RS03140	potassium uptake protein		12287954	0.051
8006550262	632617	207	G12	OG1RF_10601	OG1RF_RS03140	potassium uptake protein		12287954	0.228
8006740072	632826	187	G03	OG1RF_10601	OG1RF_RS03140	potassium uptake protein		12287954	0.333
8006548092	632830	209	G02	OG1RF_10601	OG1RF_RS03140	potassium uptake protein		12287954	0.334
8006541750	632876	240	C04	OG1RF_10601	OG1RF_RS03140	potassium uptake protein		12287954	0.357
8006743222	632954	177	A02	OG1RF_10601	OG1RF_RS03140	potassium uptake protein		12287954	0.396
8006543027	633209	230	G08	OG1RF_10601	OG1RF_RS03140	potassium uptake protein		12287954	0.523
8006551434	633461	217	A08	OG1RF_10601	OG1RF_RS03140	potassium uptake protein		12287954	0.649
8006740855	633598	191	C08	OG1RF_10601	OG1RF_RS03140	potassium uptake protein		12287954	0.717
8006549761	633778	205	D08	OG1RF_10601	OG1RF_RS03140	potassium uptake protein		12287954	0.807
8006542832	633849	223	B03	OG1RF_10601	OG1RF_RS03140	potassium uptake protein		12287954	0.842
8006551494	634352	217	B04	OG1RF_10602	OG1RF_RS03145	cro/CI family transcriptional regulator		12287955	0.832
8006543513	634421	230	A09	OG1RF_10602	OG1RF_RS03145	cro/CI family transcriptional regulator		12287955	0.734
8006741001	634444	193	A01	OG1RF_10602	OG1RF_RS03145	cro/CI family transcriptional regulator		12287955	0.701
8006569482	634554	234	G12	OG1RF_10602	OG1RF_RS03145	cro/CI family transcriptional regulator		12287955	0.543
8006548834	634838	216	F07	OG1RF_10602	OG1RF_RS03145	cro/CI family transcriptional regulator		12287955	0.136
8006741311	634957	198	G06				Intergenic_633_634934_635058		0.185
8006548945	634981	212	D11				Intergenic_633_634934_635058		0.379
8006740827	635202	192	G08	OG1RF_10603	OG1RF_RS03150	P-ATPase superfamily P-type ATPase copper (Cu) transporter		12287956	0.067
8006542726	635524	225	E06	OG1RF_10603	OG1RF_RS03150	P-ATPase superfamily P-type ATPase copper (Cu) transporter		12287956	0.217
8006586109	636034	171	G01	OG1RF_10603	OG1RF_RS03150	P-ATPase superfamily P-type ATPase copper (Cu) transporter		12287956	0.455
8006547861	636580	208	B06	OG1RF_10603	OG1RF_RS03150	P-ATPase superfamily P-type ATPase copper (Cu) transporter		12287956	0.709
8006742059	636607	195	B09	OG1RF_10603	OG1RF_RS03150	P-ATPase superfamily P-type ATPase copper (Cu) transporter		12287956	0.722
8006550098	636692	200	E03	OG1RF_10603	OG1RF_RS03150	P-ATPase superfamily P-type ATPase copper (Cu) transporter		12287956	0.762
8006549407	637127	217	E12	OG1RF_10603	OG1RF_RS03150	P-ATPase superfamily P-type ATPase copper (Cu) transporter		12287956	0.965
8006740131	637502	187	H06	OG1RF_10604	OG1RF_RS03155	M protein trans-acting positive regulator		12287957	0.123
8006567360	637524	237	A12	OG1RF_10604	OG1RF_RS03155	M protein trans-acting positive regulator		12287957	0.138
8006542760	637935	225	G08	OG1RF_10604	OG1RF_RS03155	M protein trans-acting positive regulator		12287957	0.427
8006550839	638459	218	F12	OG1RF_10604	OG1RF_RS03155	M protein trans-acting positive regulator		12287957	0.795
8006541981	638749	220	A03	OG1RF_10604	OG1RF_RS03155	M protein trans-acting positive regulator		12287957	0.999
8006743277	639136	175	F02	OG1RF_10605	OG1RF_RS03160	aldo/keto reductase 2 family oxidoreductase		12287958	0.362
8006585922	639792	172	C03				Intergenic_636_639732_639918		0.323
8006585467	639892	170	B09				Intergenic_636_639732_639918		0.86
8006548755	641868	212	D09	OG1RF_10606	OG1RF_RS03165	DNA-directed DNA polymerase I		12287959	0.736
8006568346	641925	240	C08	OG1RF_10606	OG1RF_RS03165	DNA-directed DNA polymerase I		12287959	0.758
8006542404	642120	225	A02	OG1RF_10606	OG1RF_RS03165	DNA-directed DNA polymerase I		12287959	0.831
8006741806	647947	197	F07	OG1RF_10612	OG1RF_RS03195	hypothetical protein		12287965	0.616
8006586163	648297	171	H05	OG1RF_10612	OG1RF_RS03195	hypothetical protein		12287965	0.906
8006740843	648739	191	A07	OG1RF_10613	OG1RF_RS03200	hypothetical protein		12287966	0.207
8006568806	648783	235	A08	OG1RF_10613	OG1RF_RS03200	hypothetical protein		12287966	0.236
8006570370	649241	241	E11	OG1RF_10613	OG1RF_RS03200	hypothetical protein		12287966	0.537
8006549161	650027	218	E05	OG1RF_10614	OG1RF_RS03205	hypothetical protein		12287967	0.058
8006742266	650038	181	D02	OG1RF_10614	OG1RF_RS03205	hypothetical protein		12287967	0.065
8006741080	650645	191	A03	OG1RF_10614	OG1RF_RS03205	hypothetical protein		12287967	0.449
8006570512	651048	238	A05	OG1RF_10614	OG1RF_RS03205	hypothetical protein		12287967	0.703
8006551338	651492	217	H06	OG1RF_10614	OG1RF_RS03205	hypothetical protein		12287967	0.984
8006541810	652183	235	H07	OG1RF_10615	OG1RF_RS03210	group 2 glycosyl transferase		12287968	0.529
8006547763	652253	206	B03	OG1RF_10615	OG1RF_RS03210	group 2 glycosyl transferase		12287968	0.585
8006542873	652367	226	A11	OG1RF_10615	OG1RF_RS03210	group 2 glycosyl transferase		12287968	0.675
8006542204	652434	224	H06	OG1RF_10615	OG1RF_RS03210	group 2 glycosyl transferase		12287968	0.728
8006570646	652655	239	G04	OG1RF_10615	OG1RF_RS03210	group 2 glycosyl transferase		12287968	0.903
8006743054	652709	177	A03	OG1RF_10615	OG1RF_RS03210	group 2 glycosyl transferase		12287968	0.946
8006547846	653057	207	F03	OG1RF_10616	OG1RF_RS03215	cellulose synthase catalytic subunit		12287969	0.128
8006586068	654544	173	A01	OG1RF_10616	OG1RF_RS03215	cellulose synthase catalytic subunit		12287969	0.848
8006743178	654621	177	B01	OG1RF_10616	OG1RF_RS03215	cellulose synthase catalytic subunit		12287969	0.885
8006549463	655302	215	F01	OG1RF_10617	OG1RF_RS03220	hypothetical protein		12287970	0.528
8006551154	656209	218	A03	OG1RF_10619	OG1RF_RS03230	aspartate aminotransferase		12287972	0.891
8006569873	656492	234	H03	OG1RF_10619	OG1RF_RS03230	aspartate aminotransferase		12287972	0.646
8006549587	656648	217	G05	OG1RF_10619	OG1RF_RS03230	aspartate aminotransferase		12287972	0.51
8006569168	656650	233	A07	OG1RF_10619	OG1RF_RS03230	aspartate aminotransferase		12287972	0.509
8006549718	656810	205	B05	OG1RF_10619	OG1RF_RS03230	aspartate aminotransferase		12287972	0.37
8006548852	657774	213	E02	OG1RF_10620	OG1RF_RS03235	ABC superfamily ATP binding cassette transporter, ABC protein		12287973	0.278
8006740764	657910	193	C06	OG1RF_10620	OG1RF_RS03235	ABC superfamily ATP binding cassette transporter, ABC protein		12287973	0.09
8006569821	658201	234	E06	OG1RF_10621	OG1RF_RS03240	amino acid ABC superfamily ATP binding cassette transporter, membrane protein		12287974	0.841
8006548769	658320	211	D11	OG1RF_10621	OG1RF_RS03240	amino acid ABC superfamily ATP binding cassette transporter, membrane protein		12287974	0.759
8006570576	659044	241	F05	OG1RF_10621	OG1RF_RS03240	amino acid ABC superfamily ATP binding cassette transporter, membrane protein		12287974	0.265
8006542266	659171	221	B10	OG1RF_10621	OG1RF_RS03240	amino acid ABC superfamily ATP binding cassette transporter, membrane protein		12287974	0.178
8006542813	659529	223	F10	OG1RF_10622	NA	hypothetical protein		12287975	0.361
8006743842	659690	179	F04	OG1RF_10623	OG1RF_RS03245	putative glycerol dehydrogenase		12287976	0.08
8006550393	659979	203	B07	OG1RF_10623	OG1RF_RS03245	putative glycerol dehydrogenase		12287976	0.341
8006548305	660095	210	B11	OG1RF_10623	OG1RF_RS03245	putative glycerol dehydrogenase		12287976	0.446
8006543170	660706	229	D03	OG1RF_10623	OG1RF_RS03245	putative glycerol dehydrogenase		12287976	0.998
8006585876	661058	173	E08	OG1RF_10624	OG1RF_RS03250	tRNA-guanine transglycosylase		12287977	0.167
8006543118	664890	231	G10	OG1RF_10627	OG1RF_RS03265	aldehyde-alcohol dehydrogenase		12287980	0.653
8006568976	665196	233	D11	OG1RF_10627	OG1RF_RS03265	aldehyde-alcohol dehydrogenase		12287980	0.771
8006585869	665366	173	F07	OG1RF_10627	OG1RF_RS03265	aldehyde-alcohol dehydrogenase		12287980	0.836
8006740714	665447	193	H05	OG1RF_10627	OG1RF_RS03265	aldehyde-alcohol dehydrogenase		12287980	0.867
8006550552	665450	204	G04	OG1RF_10627	OG1RF_RS03265	aldehyde-alcohol dehydrogenase		12287980	0.869
8006742873	665785	184	G02	OG1RF_10627	OG1RF_RS03265	aldehyde-alcohol dehydrogenase		12287980	0.997
8006547964	670255	210	C12	OG1RF_10632	OG1RF_RS03290	pentapeptide repeat-containing protein		12287985	0.885
8006567310	670311	240	D08	OG1RF_10632	OG1RF_RS03290	pentapeptide repeat-containing protein		12287985	0.797
8006740644	670319	193	D11	OG1RF_10632	OG1RF_RS03290	pentapeptide repeat-containing protein		12287985	0.784
8006743238	670809	175	G10	OG1RF_10632	OG1RF_RS03290	pentapeptide repeat-containing protein		12287985	0.013
8006740284	671473	189	F03	OG1RF_10633	OG1RF_RS03295	hypothetical protein		12287986	0.386
8006543615	671550	230	D11	OG1RF_10633	OG1RF_RS03295	hypothetical protein		12287986	0.314
8006548856	672054	213	F03				Intergenic_664_671888_672130		0.686
8006743313	672166	176	E07	OG1RF_10634	OG1RF_RS03300	oligopeptide ABC superfamily ATP binding cassette transporter, binding protein		12287987	0.021
8006742776	672346	185	E04	OG1RF_10634	OG1RF_RS03300	oligopeptide ABC superfamily ATP binding cassette transporter, binding protein		12287987	0.129
8006567510	672443	236	H05	OG1RF_10634	OG1RF_RS03300	oligopeptide ABC superfamily ATP binding cassette transporter, binding protein		12287987	0.187
8006741564	672554	194	B11	OG1RF_10634	OG1RF_RS03300	oligopeptide ABC superfamily ATP binding cassette transporter, binding protein		12287987	0.253
8006585597	673045	170	H07	OG1RF_10634	OG1RF_RS03300	oligopeptide ABC superfamily ATP binding cassette transporter, binding protein		12287987	0.547
8006741273	673502	197	C01	OG1RF_10634	OG1RF_RS03300	oligopeptide ABC superfamily ATP binding cassette transporter, binding protein		12287987	0.821
8006549094	673524	214	B06	OG1RF_10634	OG1RF_RS03300	oligopeptide ABC superfamily ATP binding cassette transporter, binding protein		12287987	0.834
8006741652	673650	199	F01	OG1RF_10634	OG1RF_RS03300	oligopeptide ABC superfamily ATP binding cassette transporter, binding protein		12287987	0.91
8006585902	675148	172	E02	OG1RF_10636	OG1RF_RS03310	oligopeptide ABC superfamily ATP binding cassette transporter, membrane protein		12287989	0.889
8006742399	675523	182	G11	OG1RF_10637	OG1RF_RS03315	oligopeptide ABC superfamily ATP binding cassette transporter, membrane protein		12287990	0.248
8006741255	675528	197	A12	OG1RF_10637	OG1RF_RS03315	oligopeptide ABC superfamily ATP binding cassette transporter, membrane protein		12287990	0.253
8006543045	675602	230	H08	OG1RF_10637	OG1RF_RS03315	oligopeptide ABC superfamily ATP binding cassette transporter, membrane protein		12287990	0.323
8006742395	675708	182	E10	OG1RF_10637	OG1RF_RS03315	oligopeptide ABC superfamily ATP binding cassette transporter, membrane protein		12287990	0.424
8006570280	675819	236	D08	OG1RF_10637	OG1RF_RS03315	oligopeptide ABC superfamily ATP binding cassette transporter, membrane protein		12287990	0.529
8006740426	677014	190	B11	OG1RF_10638	OG1RF_RS03320	ABC superfamily ATP binding cassette transporter, ABC protein		12287991	0.652
8006551061	677490	219	C01	OG1RF_10639	OG1RF_RS03325	ABC superfamily ATP binding cassette transporter, ABC protein		12287992	0.113
8006742191	678261	181	A06	OG1RF_10639	OG1RF_RS03325	ABC superfamily ATP binding cassette transporter, ABC protein		12287992	0.919
8006549730	678267	205	B10	OG1RF_10639	OG1RF_RS03325	ABC superfamily ATP binding cassette transporter, ABC protein		12287992	0.926
8006740355	678356	189	A03				Intergenic_670_678339_678378		0.436
8006743680	678474	177	D02	OG1RF_10640	OG1RF_RS03330	transposase		12287993	0.089
8006569399	678501	234	H10	OG1RF_10640	OG1RF_RS03330	transposase		12287993	0.114
8006550589	678564	218	E06	OG1RF_10640	OG1RF_RS03330	transposase		12287993	0.173
8006548897	678597	213	E05	OG1RF_10640	OG1RF_RS03330	transposase		12287993	0.204
8006541216	681642	235	A02	OG1RF_10645	OG1RF_RS03355	integral membrane protein		12287998	0.111
8006540565	681662	226	C03	OG1RF_10645	OG1RF_RS03355	integral membrane protein		12287998	0.167
8006569166	682244	231	G11	OG1RF_10646	OG1RF_RS03360	GNAT family acetyltransferase		12287999	0.435
8006570749	683136	241	F12	OG1RF_10648	OG1RF_RS03370	sulfate transporter		12288001	0.946
8006742152	683777	181	D09	OG1RF_10648	OG1RF_RS03370	sulfate transporter		12288001	0.401
8006742132	683838	181	H07	OG1RF_10648	OG1RF_RS03370	sulfate transporter		12288001	0.349
8006549219	684239	215	F03	OG1RF_10648	OG1RF_RS03370	sulfate transporter		12288001	0.008
8006549511	684296	214	C09				Intergenic_679_684249_684341		0.511
8006741254	684673	197	D11	OG1RF_10649	OG1RF_RS03375	integral membrane protein		12288002	0.678
8006548559	685493	206	F01	OG1RF_10650	OG1RF_RS03380	LysR family transcriptional regulator		12288003	0.012
8006569290	686383	232	G03	OG1RF_10651	OG1RF_RS03385	hypothetical protein		12288004	0.006
8006542225	686483	222	D06	OG1RF_10651	OG1RF_RS03385	hypothetical protein		12288004	0.12
8006740313	686712	190	C05	OG1RF_10651	OG1RF_RS03385	hypothetical protein		12288004	0.383
8006542953	687636	232	G04	OG1RF_10652	OG1RF_RS03390	hypothetical protein		12288005	0.5
8006550663	688813	217	F02	OG1RF_10654	OG1RF_RS03400	putative histidine kinase		12288007	0.281
8006740127	688984	187	E06	OG1RF_10654	OG1RF_RS03400	putative histidine kinase		12288007	0.448
8006549828	689235	202	H03	OG1RF_10654	OG1RF_RS03400	putative histidine kinase		12288007	0.693
8006740821	689535	193	B08	OG1RF_10654	OG1RF_RS03400	putative histidine kinase		12288007	0.985
8006743353	689984	175	B03	OG1RF_10655	OG1RF_RS03405	glucose uptake protein		12288008	0.331
8006542202	690143	224	G06	OG1RF_10655	OG1RF_RS03405	glucose uptake protein		12288008	0.516
8006549010	690227	213	B11	OG1RF_10655	OG1RF_RS03405	glucose uptake protein		12288008	0.613
8006569809	690258	237	F02	OG1RF_10655	OG1RF_RS03405	glucose uptake protein		12288008	0.649
8006541927	690527	223	H06	OG1RF_10655	OG1RF_RS03405	glucose uptake protein		12288008	0.961
8006549999	691039	200	C03	OG1RF_10656	OG1RF_RS03410	amino acid permease		12288009	0.314
8006550456	691060	202	G01	OG1RF_10656	OG1RF_RS03410	amino acid permease		12288009	0.329
8006549658	691375	205	F06	OG1RF_10656	OG1RF_RS03410	amino acid permease		12288009	0.556
8006740572	691402	188	G09	OG1RF_10656	OG1RF_RS03410	amino acid permease		12288009	0.575
8006549279	691658	217	A10	OG1RF_10656	OG1RF_RS03410	amino acid permease		12288009	0.759
8006740669	691662	193	A11	OG1RF_10656	OG1RF_RS03410	amino acid permease		12288009	0.762
8006551436	691963	217	B08	OG1RF_10656	OG1RF_RS03410	amino acid permease		12288009	0.978
8006543470	692096	228	C02				Intergenic_687_691994_692156		0.63
8006569022	694200	233	H05				Intergenic_688_694191_694286		0.095
8006742308	694223	183	E08				Intergenic_688_694191_694286		0.337
8006741218	694301	197	A09	OG1RF_10658	OG1RF_RS03420	hypothetical protein		12288011	0.063
8006547855	694355	208	B02	OG1RF_10658	OG1RF_RS03420	hypothetical protein		12288011	0.304
8006742666	694376	185	H07	OG1RF_10658	OG1RF_RS03420	hypothetical protein		12288011	0.397
8006547772	694379	206	B05	OG1RF_10658	OG1RF_RS03420	hypothetical protein		12288011	0.411
8006740388	694390	190	B08	OG1RF_10658	OG1RF_RS03420	hypothetical protein		12288011	0.46
8006741721	694403	198	E09	OG1RF_10658	OG1RF_RS03420	hypothetical protein		12288011	0.518
8006549164	694466	216	D04	OG1RF_10658	OG1RF_RS03420	hypothetical protein		12288011	0.799
8006740723	694949	194	D05	OG1RF_10659	OG1RF_RS03425	hypothetical protein		12288012	0.374
8006551427	695255	217	C12				Intergenic_690_695176_695295		0.664
8006549796	695427	203	A09	OG1RF_10660	OG1RF_RS03430	ATP-dependent DNA helicase		12288013	0.941
8006543541	696655	228	A01	OG1RF_10660	OG1RF_RS03430	ATP-dependent DNA helicase		12288013	0.388
[truncated: 4,830 more rows]
