# Supplementary material for: Comprehensive Functional Analysis of the Enterococcus faecalis Core Genome Using an Ordered, Sequence-Defined Collection of Insertional Mutations in Strain OG1RF
Source: mSystems. 2018 Sep 11;3(5):e00062-18. doi: 10.1128/mSystems.00062-18 (PMC6134198; doi:10.1128/mSystems.00062-18)
Supplement: TABLE S3 [file sys004182258st3.xlsx]

## Sheet: Sheet1
Position	locus_tag	old_locus_tag	7k_input1_integrations	7k_input2_integrations	input_avg_abundance	noBile_log1_integrations	noBile_log2_integrations	noBileLog_avg_abundance	cholicacid_log1_integrations	cholicacid_log2_integrations	CholicAcidLog_avg_abundance	noBile_stat1_integrations	noBile_stat2_integrations	noBileStat_avg_abundance	cholicacid_stat1_integrations	cholicacid_stat2_integrations	CholicAcidStat_avg_abundance	CholicLog_vs_noBileLog	CholicLog_vs_input	noBileStat_vs_input	noBileStat_vs_CholicStat	noBileLog_vs_input	noBileLog_vs_CholicStat	input_vs_CholicStat	log2FC(noBileLog/input)	log2FC(CholicLog/input)	log2FC(CholicLog/noBileLog)	log2FC(noBileStat/input)	log2FC(CholicStat/input)	log2FC(CholicStat/noBileStat)	CholicLog_vs_noBileLog	CholicLog_vs_input	noBileStat_vs_input	noBileStat_vs_CholicStat	noBileLog_vs_input	input_vs_CholicStat
196692	OG1RF_RS00995	OG1RF_10199	0.000323476	0.000279847	0.000301661	5.54e-05	8.32e-05	6.93e-05	0.000163702	0.000144671	0.000154186	5.3e-05	9.02e-05	7.16e-05	0.000130356	0.000106818	0.000118587	3.73184	3.73184	3.73184	3.73184	3.73184	1.24029e+06	3.73184	-2.12221	-0.968255	1.15395	-2.07516	-1.34698	0.728178	1.43e-29	1.84795	5.2e-89	1.84e-158	1.23e-08	2.91e-10
196398	OG1RF_RS00995	OG1RF_10199	0.000239914	0.000238809	0.000239362	5.21e-05	7.9e-05	6.55e-05	0.000138616	0.000133838	0.000136227	5.43e-05	6.49e-05	5.96e-05	0.00014991	0.000104234	0.000127072	3.73184	336373	3.73184	3.73184	3.73184	435651	3.73184	-1.86865	-0.813179	1.05547	-2.00627	-0.913547	1.09272	1.77e-29	725587	1.51e-32	1.79e-103	2.27e-24	8.25e-19
196781	OG1RF_RS00995	OG1RF_10199	0.000245789	0.000187883	0.000216836	4.88e-05	6.69e-05	5.78e-05	0.000143119	0.000112172	0.000127645	7.85e-05	6.22e-05	7.03e-05	0.000158709	0.000101219	0.000129964	3.73184	1.35739e+06	3.73184	3.73184	3.73184	25675.1	3.73184	-1.90673	-0.764464	1.14227	-1.62454	-0.738495	0.886049	4.87e-15	783692	8.43e-21	2.57e-101	1.24e-17	9.06e-29
197148	OG1RF_RS00995	OG1RF_10199	0.000191278	0.000304569	0.000247923	5.79e-05	7.52e-05	6.66e-05	0.00014344	0.000109726	0.000126583	7.8e-05	6.41e-05	7.11e-05	0.00016653	0.000120171	0.00014335	3.73184	26678.9	3.73184	3.73184	3.73184	726906	3.73184	-1.89693	-0.969809	0.92712	-1.80226	-0.790348	1.01191	7.32e-14	11021	1.46e-19	2e-99	1.12e-24	1.23e-28
1928203	OG1RF_RS09345	OG1RF_11825	0.000169735	0.000121135	0.000145435	3.67e-05	1.06e-05	2.36e-05	6.21e-05	6.64e-05	6.42e-05	2.67e-05	3.46e-05	3.07e-05	8.73e-05	0.000116294	0.000101816	3.73184	3.73184	3.73184	3.73184	3.73184	64889.2	3.73184	-2.62195	-1.17898	1.44296	-2.24639	-0.514404	1.73198	1.12e-08	6.06e-05	4.91e-07	2.86e-98	1.46e-35	8.98e-49
1928888	OG1RF_RS09345	OG1RF_11825	0.000161901	0.000194311	0.000178106	4.21e-05	5.07e-05	4.64e-05	0.000134757	0.00010763	0.000121193	5.76e-05	6.3e-05	6.03e-05	0.000163597	0.000144291	0.000153944	3.73184	3.73184	5142.48	3.73184	3.73184	4847.66	3.73184	-1.94151	-0.555428	1.38608	-1.56302	-0.210329	1.35269	4.52e-19	3.20039	27813.1	4.29e-77	1.3e-41	1.15e-60
197152	OG1RF_RS00995	OG1RF_10199	0.000178548	0.000215077	0.000196812	4.58e-05	7.56e-05	6.07e-05	0.000143762	0.000124054	0.000133908	7.85e-05	5.4e-05	6.62e-05	0.000104937	7.97e-05	9.23e-05	3.73184	3.73184	3.73184	3.73184	3.73184	509654	3.73184	-1.69662	-0.555583	1.14104	-1.57101	-1.09226	0.47875	3.04e-22	0.000611294	9.81e-35	2.45e-70	0.922489	0.00614956
1022776	OG1RF_RS05115	OG1RF_10983	7.96e-05	6.72e-05	7.34e-05	1.67e-06	4.16e-06	2.91e-06	3.86e-06	6.99e-06	5.42e-06	1.21e-05	7e-06	9.55e-06	8.47e-06	3.88e-06	6.17e-06	23988.3	1.09694e+06	3.73184	3.73184	101525	55.9776	28425.4	-4.65635	-3.75917	0.89718	-2.94317	-3.57217	-0.628996	30655	945883	3.46e-62	5.04e-68	211112	26309.9
1023294	OG1RF_RS05115	OG1RF_10983	6.69e-05	7.12e-05	6.91e-05	3.33e-06	2.65e-06	2.99e-06	5.15e-06	2.8e-06	3.97e-06	1.67e-06	3.11e-06	2.39e-06	4.89e-06	0	2.44e-06	327294	312452	3.73184	3.73184	1.80366e+06	1.09729e+06	1.12032e+06	-4.52969	-4.12031	0.409379	-4.85307	-4.82035	0.0327173	368173	626058	2.74e-66	2.27e-61	1.60849e+06	1865920
1067487	OG1RF_RS05315	OG1RF_11022	0.000226857	0.000183433	0.000205145	6.96e-05	9.75e-05	8.36e-05	0.000100022	0.000116715	0.000108369	9.43e-05	6.96e-05	8.19e-05	8.21e-05	0.000121463	0.000101794	22.391	539113	3.73184	3.73184	1925.63	1.45753e+06	4858.86	-1.29583	-0.920698	0.375136	-1.32393	-1.011	0.312933	17.8455	274235	5.16e-41	2.54e-54	6247.56	25517
1068282	OG1RF_RS05320	OG1RF_11023	0.000181812	0.000154756	0.000168284	4.92e-05	7.67e-05	6.3e-05	6.69e-05	8.07e-05	7.38e-05	6.26e-05	4.63e-05	5.44e-05	7.07e-05	6.55e-05	6.81e-05	138.078	484710	3.73184	3.73184	9848.33	147785	576274	-1.41858	-1.18903	0.229545	-1.62854	-1.30531	0.323238	157.763	614324	3.94e-46	1.47e-49	7075.23	665436
1213789	OG1RF_RS06020	OG1RF_11160	0.000147212	9.1e-05	0.000119094	3.08e-05	4.16e-05	3.62e-05	3.92e-05	7.02e-05	5.47e-05	3.26e-05	3.23e-05	3.24e-05	1.6e-05	1.42e-05	1.51e-05	3.73184	3.73184	3.73184	3.73184	3.73184	572233	3.73184	-1.71773	-1.12149	0.596248	-1.87777	-2.98032	-1.10255	0.187543	1.9e-21	2.4e-95	1.16e-48	0.0313237	3.05e-05
1305505	OG1RF_RS06445	OG1RF_11245	0.000140031	0.000105808	0.00012292	4.08e-05	3.55e-05	3.82e-05	6.27e-05	6.92e-05	6.6e-05	6.89e-05	5.36e-05	6.12e-05	0.00010787	6.12e-05	8.45e-05	634219	623.217	3.73184	3.73184	41.0502	3.73184	3.73184	-1.68669	-0.898213	0.788481	-1.00498	-0.540419	0.464561	627591	51.0315	0.00303344	1.25e-47	1.46947	2.53e-17
2180966	OG1RF_RS10530	OG1RF_12059	0.000265374	0.000253148	0.000259261	0.000115001	0.000140243	0.000127622	0.000186215	0.000223995	0.000205105	0.000186124	0.000125156	0.00015564	0.000232034	0.000176164	0.000204099	3.73184	1.69455e+06	3.73184	3.73184	3.73184	361.988	3.73184	-1.02253	-0.338042	0.684485	-0.73619	-0.345134	0.391055	0.00257908	1.27619e+06	0.0554641	4.89e-45	0.000435296	1.09e-16
2179768	OG1RF_RS10525	OG1RF_12058	0.000196174	0.000239798	0.000217986	0.000100417	9.15e-05	9.59e-05	0.000222236	0.000202679	0.000212457	9.56e-05	0.000113496	0.000104531	0.000158709	0.000177026	0.000167867	3.73184	3.73184	3.73184	3.73184	3.73184	327838	3.73184	-1.18391	-0.0370644	1.14684	-1.06031	-0.376917	0.683391	1.65e-37	0.0367415	0.0733391	7.5e-45	5.1e-11	6.45e-17
2099505	OG1RF_RS10160	OG1RF_11987	0.000178548	0.00020766	0.000193104	7.58e-05	8.39e-05	7.99e-05	4.02e-05	4.82e-05	4.42e-05	7.64e-05	9.37e-05	8.5e-05	1.99e-05	2.02e-05	2.01e-05	3.73184	3.73184	3.73184	3.73184	3.73184	691682	3.73184	-1.27354	-2.12685	-0.853311	-1.18349	-3.26687	-2.08339	2.48e-11	4.14e-06	7.45e-156	8.67e-45	4.71e-42	5.25e-37
2527451	OG1RF_RS12235	OG1RF_12388	0.000170388	0.000162173	0.00016628	6.29e-05	6.77e-05	6.53e-05	7.3e-05	8.88e-05	8.09e-05	3.21e-05	3.69e-05	3.45e-05	4.86e-05	7.37e-05	6.11e-05	3.73184	216.447	3.73184	3.73184	3.73184	3.73184	749980	-1.34866	-1.03971	0.308955	-2.26773	-1.44425	0.823479	3.31e-16	47.1837	1.2e-54	2.1e-44	0.0187039	432221
1489926	OG1RF_RS07355	OG1RF_11428	0.000157331	0.000230899	0.000194115	7.42e-05	8.39e-05	7.9e-05	0.000200688	0.00018311	0.000191899	0.000100156	0.000116994	0.000108575	0.000124816	0.000168842	0.000146829	3.73184	3.73184	3.73184	3.73184	3.73184	3.73184	3.73184	-1.2962	-0.0165653	1.27963	-0.838216	-0.402773	0.435442	5.18e-22	0.000765281	0.143359	4.05e-43	1.36815	2.46e-16
1067780	OG1RF_RS05315	OG1RF_11022	0.000155699	0.000229415	0.000192557	8.08e-05	7.9e-05	7.99e-05	9.07e-05	8.84e-05	8.96e-05	5.09e-05	5.64e-05	5.36e-05	8.9e-05	9.09e-05	8.99e-05	3.73184	1.75697e+06	3.73184	3.73184	3.73184	3.73184	154248	-1.26867	-1.10448	0.164189	-1.84401	-1.09849	0.745519	1.25e-05	1.86172e+06	2.08e-33	2.21e-41	2.34e-05	165253
2179000	OG1RF_RS10525	OG1RF_12058	0.000172673	0.00021656	0.000194616	7.42e-05	9.41e-05	8.41e-05	0.00015727	0.000145719	0.000151494	0.000153991	7.27e-05	0.000113337	0.000153495	0.000150321	0.000151908	3.73184	1.77498e+06	3.73184	3.73184	3.73184	3.73184	3.73184	-1.20966	-0.361369	0.848291	-0.780011	-0.357437	0.422574	0.0299832	1.82176e+06	5.27261	4.9e-40	0.043149	5.21e-17
1901495	OG1RF_RS09235	OG1RF_11805	0.000220003	0.000235348	0.000227676	0.000107084	0.000111892	0.000109488	0.00014537	0.000138381	0.000141875	8.1e-05	9.48e-05	8.79e-05	0.000147954	0.000149029	0.000148492	3.73184	664051	3.73184	3.73184	3.73184	1067.31	3.73184	-1.0562	-0.682355	0.373848	-1.37305	-0.616597	0.756456	6.48e-10	717727	7.35e-14	5.62e-40	1.83e-12	0.0812921
1490107	OG1RF_RS07355	OG1RF_11428	0.000125343	0.000116685	0.000121014	2.42e-05	5.71e-05	4.06e-05	9.1e-05	6.88e-05	7.99e-05	5.76e-05	3.46e-05	4.61e-05	8.57e-05	0.000117586	0.000101648	3.73184	261.229	6512.06	3.73184	3.73184	352069	3.73184	-1.57479	-0.598384	0.976403	-1.3926	-0.251595	1.14101	2.85e-06	1457.3	1127.63	4.99e-39	1.98e-17	4.17e-22
1425564	OG1RF_RS07030	OG1RF_11362	0.000166471	0.000210627	0.000188549	6.17e-05	0.000100552	8.11e-05	0.000124786	0.000117414	0.0001211	7.3e-05	8.47e-05	7.89e-05	0.000129379	0.000125339	0.000127359	3.73184	644795	3.73184	3.73184	3.73184	1.29651e+06	3.73184	-1.217	-0.638736	0.578259	-1.25717	-0.566038	0.691133	1.46e-05	650285	5.27e-07	1.82e-38	5.04e-08	1.86e-06
1214585	OG1RF_RS06025	OG1RF_11161	7.34e-05	0.00010383	8.86e-05	2.92e-05	1.36e-05	2.14e-05	2.03e-05	2.73e-05	2.38e-05	2.34e-05	1.17e-05	1.75e-05	1.82e-05	1.08e-05	1.45e-05	50032.8	798.614	3.73184	3.73184	425926	321207	16838.1	-2.05112	-1.89941	0.151709	-2.3393	-2.61096	-0.271665	50117.4	2543.12	8.46e-53	2.57e-38	752638	50817.2
529585	OG1RF_RS02670	OG1RF_10505	0.00011653	0.000109269	0.000112899	3.33e-05	4.27e-05	3.8e-05	7.14e-05	6.43e-05	6.78e-05	4.42e-05	3.61e-05	4.02e-05	4.79e-05	4.74e-05	4.76e-05	3.73184	22.391	3.73184	3.73184	138533	1.09433e+06	34694.9	-1.57003	-0.734651	0.835379	-1.49007	-1.24471	0.245352	0.00146049	16.9791	1.77e-26	1.47e-36	133323	43283.2
1067556	OG1RF_RS05315	OG1RF_11022	0.000243178	0.000194805	0.000218992	9.46e-05	0.000129659	0.000112122	0.000164345	0.00019569	0.000180018	9.14e-05	9.6e-05	9.37e-05	0.000152843	0.000132662	0.000142752	3.73184	3.73184	3.73184	3.73184	3.73184	7445.02	26.1229	-0.965812	-0.282737	0.683075	-1.22477	-0.617363	0.607408	3.3e-26	6.99937	3.15e-15	1.06e-35	3.28e-07	19.9403
2240408	OG1RF_RS10825	OG1RF_12116	0.000256887	0.000215077	0.000235982	0.000115418	0.000138731	0.000127074	0.000170777	0.000218754	0.000194765	0.000106834	0.000146923	0.000126878	0.000160664	0.000169273	0.000164968	3.73184	347.061	3.73184	3.73184	3.73184	1.82427e+06	3.73184	-0.893003	-0.276939	0.616064	-0.895233	-0.516487	0.378746	3.69e-11	455.961	1.11e-11	2e-33	2.2207	2.06344
2109478	OG1RF_RS10230	OG1RF_11999	0.00015472	0.000184917	0.000169818	8.21e-05	7.14e-05	7.68e-05	8.72e-05	8.11e-05	8.41e-05	6.13e-05	6.02e-05	6.08e-05	0.00012449	9e-05	0.000107255	11.1955	134.346	3.73184	3.73184	3.73184	4440.89	3.73184	-1.14548	-1.01356	0.13192	-1.48194	-0.662943	0.819001	14.6287	28.2068	7.55e-09	2.85e-32	6.45e-11	0.0720989
928107	OG1RF_RS04650	OG1RF_10889	0.000100862	0.000159701	0.000130281	5.54e-05	4.27e-05	4.91e-05	4.82e-05	3.95e-05	4.39e-05	3.59e-05	4.98e-05	4.28e-05	3.85e-05	3.02e-05	3.43e-05	1.50257e+06	19849.7	3.73184	3.73184	50588.8	272159	440.357	-1.40882	-1.57049	-0.16167	-1.60526	-1.92523	-0.319979	1.57255e+06	30415.3	1.59e-53	1.17e-31	72837.6	1141.21
539936	OG1RF_RS02720	OG1RF_10514	0.000225552	0.000143879	0.000184715	0.000108334	8.47e-05	9.65e-05	0.000100665	0.000116366	0.000108516	9.97e-05	0.000114273	0.000107006	6.78e-05	5.9e-05	6.34e-05	1.52854e+06	3.73184	3.73184	3.73184	3.73184	187271	3.73184	-0.936632	-0.767401	0.169231	-0.787609	-1.54282	-0.75521	1.69125e+06	4.05e-09	2.4e-70	2.15e-31	1.01e-07	0.0168797
1671233	OG1RF_RS08220	OG1RF_11602	0.000132197	0.000148823	0.00014051	6.58e-05	5.41e-05	5.99e-05	5.21e-05	4.86e-05	5.03e-05	8.22e-05	7.81e-05	8.02e-05	4.17e-05	5.43e-05	4.8e-05	3.73184	1.08923e+06	3.73184	3.73184	3.73184	223.91	17853.1	-1.22897	-1.48098	-0.25201	-0.809566	-1.5498	-0.740235	0.002268	846507	1.16e-47	3.73e-30	5.69e-05	11724.5
2010556	OG1RF_RS09750	OG1RF_11906	0.000111307	0.000104325	0.000107816	4.33e-05	3.82e-05	4.08e-05	5.05e-05	6.05e-05	5.55e-05	3.3e-05	3.38e-05	3.34e-05	5.38e-05	0.000103373	7.86e-05	3.73184	3.73184	3.73184	3.73184	3.73184	107212	3.73184	-1.40346	-0.958688	0.444776	-1.691	-0.456475	1.23452	0.214182	70.4121	0.0356233	2.15e-29	4.36e-13	8.05e-07
2109870	OG1RF_RS10230	OG1RF_11999	0.00016386	0.0001686	0.00016623	6.88e-05	8.81e-05	7.84e-05	0.000108384	0.000116016	0.0001122	6.8e-05	5.64e-05	6.22e-05	0.000121557	0.00010165	0.000111604	3.73184	1.73376e+06	3.73184	3.73184	3.73184	4149.81	3.73184	-1.084	-0.567105	0.516893	-1.4184	-0.574798	0.843603	6.67e-12	1.68581e+06	9.4e-07	2.22e-29	7.18e-12	0.0468828
665450	OG1RF_RS03265	OG1RF_10627	0.000130892	0.000215571	0.000173232	7.21e-05	8.66e-05	7.93e-05	5.37e-05	5.98e-05	5.67e-05	0.000107251	6.49e-05	8.61e-05	4.66e-05	2.97e-05	3.82e-05	3.73184	11.1955	3.73184	3.73184	3.73184	448608	3.73184	-1.12686	-1.61045	-0.483593	-1.00894	-2.18253	-1.17359	0.0333833	65.7463	1.33e-84	6.64e-28	1.02e-14	5.39e-11
1928754	OG1RF_RS09345	OG1RF_11825	4.41e-05	5.83e-05	5.12e-05	1.58e-05	1.51e-06	8.67e-06	3.8e-05	3.88e-05	3.84e-05	2.25e-05	3.07e-05	2.66e-05	2.12e-05	6.85e-05	4.48e-05	1302.41	183901	284195	3.73184	3.73184	3.73184	3.73184	-2.5617	-0.416301	2.1454	-0.943718	-0.191682	0.752036	2047.36	782887	103117	9.72e-28	118.952	8.1e-20
2707179	OG1RF_RS13045	OG1RF_12547	0.000159943	0.000208649	0.000184296	0.000266669	0.000324714	0.000295692	0.000252468	0.000219103	0.000235785	0.000202399	0.000247203	0.000224801	0.000209222	0.000184779	0.000197	439006	26.1229	272283	3.73184	4052.78	3.73184	3.73184	0.682069	0.35545	-0.32662	0.286627	0.0961734	-0.190454	460864	34.5484	44826.4	1.31e-27	5874.58	9.82e-18
1420978	OG1RF_RS07010	OG1RF_11358	0.000153741	0.000123113	0.000138427	6.21e-05	6.58e-05	6.39e-05	7.04e-05	5.98e-05	6.51e-05	8.97e-05	8.24e-05	8.61e-05	6.16e-05	5.86e-05	6.01e-05	134.346	546446	3.73184	3.73184	3.73184	119.419	806913	-1.11458	-1.08852	0.0260611	-0.68567	-1.20403	-0.518362	184.14	567185	4e-33	1.32e-27	2.92872	875565
1494645	OG1RF_RS07375	OG1RF_11432	0.000133829	0.000139924	0.000136877	5.83e-05	6.28e-05	6.05e-05	0.000120284	9.82e-05	0.000109239	6.55e-05	0.00010922	8.74e-05	8.64e-05	0.000145583	0.000115972	604.558	541654	6351.59	3.73184	14.9274	3.73184	3.73184	-1.17686	-0.325384	0.85148	-0.64767	-0.239097	0.408573	803.508	1.3986e+06	808.803	2.34e-27	299.159	2.01e-12
2466444	OG1RF_RS11970	OG1RF_12336	0.000246442	0.000252653	0.000249548	0.000137501	0.000148182	0.000142841	0.000208085	0.000248806	0.000228445	0.000131038	0.000192788	0.000161913	0.000238552	0.00020976	0.000224156	3.73184	1.18585e+06	16121.5	3.73184	3.73184	27410.4	3.73184	-0.804902	-0.127467	0.677435	-0.624099	-0.154812	0.469287	9.21e-08	1.65474e+06	33106.2	6.6e-27	8.81e-07	1.93e-16
1588069	OG1RF_RS07835	OG1RF_11526	0.000181486	0.000179478	0.000180482	0.000105834	8.24e-05	9.41e-05	0.000138616	0.00012021	0.000129413	0.000140636	0.000145757	0.000143197	0.000182173	0.00013783	0.000160002	95244	63.4413	21984.3	3.73184	53768.4	3.73184	3.73184	-0.93927	-0.479874	0.459397	-0.333857	-0.173768	0.160089	112147	7.23127	58645.6	6.52e-26	20548.2	1.45e-16
1825129	OG1RF_RS08925	OG1RF_11743	0.000239587	0.000189861	0.000214724	0.000125001	0.000122099	0.00012355	0.000118033	0.000109726	0.000113879	0.000155243	0.000124379	0.000139811	0.000156102	0.000111126	0.000133614	279.888	5060.38	3.73184	3.73184	733795	47069.7	283724	-0.797391	-0.914978	-0.117586	-0.619009	-0.684417	-0.0654084	436.594	1303.38	1.29e-17	3.28e-25	1.39701e+06	120897
1068629	OG1RF_RS05320	OG1RF_11023	9.4e-05	8.95e-05	9.17e-05	2.79e-05	4.04e-05	3.42e-05	3.15e-05	5.21e-05	4.18e-05	4.76e-05	3.65e-05	4.21e-05	2.97e-05	3.1e-05	3.03e-05	1.74669e+06	2978.01	3.73184	3.73184	3280.29	82391.6	513274	-1.42445	-1.13444	0.290012	-1.12541	-1.59677	-0.471356	1.74889e+06	4020.03	1.28e-31	2.68e-24	3993.16	465229
2048633	OG1RF_RS09925	OG1RF_11940	0.000135462	0.000154262	0.000144862	0.000240419	0.000246087	0.000243253	0.000128646	0.000161095	0.00014487	0.000125196	0.000158583	0.000141889	0.000135245	0.000202007	0.000168626	1.28119e+06	2910.84	5310.41	3.73184	1242.7	3.73184	3.73184	0.747781	8.58e-05	-0.747695	-0.0299097	0.21915	0.24906	1.55483e+06	14334.2	12069.9	2.85e-24	10580.5	4.7e-13
1526222	OG1RF_RS07540	OG1RF_11465	0.000145254	9.99e-05	0.000122564	5.71e-05	5.82e-05	5.76e-05	6.59e-05	5.49e-05	6.04e-05	5.63e-05	5.71e-05	5.67e-05	6.39e-05	4.39e-05	5.39e-05	817086	282202	3.73184	3.73184	1.00694e+06	1.58782e+06	776077	-1.08817	-1.02099	0.0671826	-1.11117	-1.18508	-0.0739061	799061	474062	4.63e-28	3.54e-24	1.46375e+06	1.18768e+06
2550818	OG1RF_RS12375	OG1RF_12417	0.000179527	0.000156734	0.000168131	0.000291252	0.000265366	0.000278309	0.000250538	0.000225044	0.000237791	0.000212415	0.000249147	0.000230781	0.000216066	0.000217944	0.000217005	847546	39938.2	3.73184	3.73184	262046	3.73184	3.73184	0.727105	0.500109	-0.226996	0.456941	0.368143	-0.0887975	880140	33171	0.151965	9.28e-24	228728	0.000837808
740814	OG1RF_RS03705	OG1RF_10716	0.000167124	0.00017305	0.000170087	0.000104584	7.33e-05	8.9e-05	0.000100022	8.49e-05	9.25e-05	4.84e-05	9.6e-05	7.22e-05	0.000113736	9.78e-05	0.000105755	485.139	46088.2	3.73184	3.73184	3.73184	6202.32	11796.3	-0.935052	-0.879233	0.0558189	-1.23606	-0.685552	0.550509	817.828	35382	1.24e-11	1.2e-23	0.0255114	4804.25
103018	OG1RF_RS00455	OG1RF_10091	0.000177569	0.00010383	0.0001407	0.000265835	0.000232101	0.000248968	0.0002589	0.000212464	0.000235682	0.000219092	0.000242151	0.000230621	0.000296561	0.000261447	0.000279004	1.09861e+06	18.6592	3.73184	3.73184	3.73184	114993	5590.3	0.823344	0.744222	-0.0791217	0.712909	0.987666	0.274758	1.04289e+06	5.44275	4.24e-42	3.15e-23	0.894199	1934.09
1119789	OG1RF_RS05585	OG1RF_11077	8.1e-05	8.26e-05	8.18e-05	2.79e-05	3.02e-05	2.91e-05	2.89e-05	9.78e-06	1.94e-05	3.8e-05	6.14e-05	4.97e-05	2.93e-06	1.46e-05	8.79e-06	3.73184	3.73184	3.73184	3.73184	3.73184	3.73184	3.73184	-1.49142	-2.07795	-0.586534	-0.718323	-3.21767	-2.49935	1.82e-11	0.391935	6.86e-66	1.09e-22	1.07e-30	4.01e-09
1493563	OG1RF_RS07370	OG1RF_11431	6.2e-05	0.000108774	8.54e-05	3.04e-05	2.72e-05	2.88e-05	7.98e-05	8e-05	7.99e-05	7.6e-05	4.04e-05	5.82e-05	9.61e-05	0.000102942	9.95e-05	33.5866	947.887	40259.1	3.73184	3.73184	3.73184	3.73184	-1.56726	-0.0961287	1.47113	-0.553466	0.221097	0.774563	23.488	1298.55	3455.89	2.05e-22	1.52e-07	1.72e-38
2639144	OG1RF_RS12755	OG1RF_12500	0.000121752	0.000114708	0.00011823	0.000225002	0.000193165	0.000209084	0.00022513	0.000173326	0.000199228	0.000214919	0.000174131	0.000194525	0.000142088	0.000161951	0.000152019	1.09456e+06	3.73184	3.73184	3.73184	3.73184	197687	3.73184	0.822485	0.752825	-0.0696602	0.71836	0.362661	-0.355699	856271	0.000695008	21.9418	2.34e-22	0.24358	7.08e-06
897421	OG1RF_RS04490	OG1RF_10857	0.000270597	0.00019975	0.000235173	0.000124168	0.000164436	0.000144302	0.00017528	0.00022749	0.000201385	0.00017277	0.000179961	0.000176365	0.000245396	0.000216221	0.000230808	5332.8	1429.29	1.19819e+06	3.73184	3.73184	89.5642	3.73184	-0.704632	-0.223768	0.480864	-0.415155	-0.0270271	0.388128	8777.97	390.5	603714	3.03e-22	0.000579538	3.06e-18
239518	OG1RF_RS01295	OG1RF_10230	0.000119141	0.000163656	0.000141399	5.71e-05	7.64e-05	6.67e-05	6.3e-05	7.83e-05	7.07e-05	7.26e-05	5.95e-05	6.6e-05	6.29e-05	7.06e-05	6.68e-05	683188	820882	3.73184	3.73184	1.66249e+06	1.67024e+06	1.85028e+06	-1.08355	-1.00088	0.0826688	-1.09833	-1.08255	0.0157811	720523	790184	1.19e-23	1.43e-21	1.79812e+06	1.64102e+06
1894091	OG1RF_RS09190	OG1RF_11796	0.000228489	0.000269464	0.000248977	0.000142501	0.000153474	0.000147988	0.000192647	0.000174374	0.000183511	9.68e-05	0.000146534	0.000121676	0.000280918	0.000193824	0.000237371	3.73184	3.73184	439917	3.73184	3.73184	544.849	3.73184	-0.750535	-0.440148	0.310387	-1.03297	-0.0688685	0.964098	1.4e-09	1.3e-05	1.68323e+06	1.51e-21	8.63e-40	1.89e-21
1118707	OG1RF_RS05580	OG1RF_11076	9.27e-05	8.16e-05	8.71e-05	4.33e-05	2.61e-05	3.47e-05	2.48e-05	1.05e-06	1.29e-05	3.55e-05	5.25e-05	4.4e-05	1.14e-05	4.31e-06	7.86e-06	3.73184	15259.5	3.73184	3.73184	3.73184	36825.8	3.73184	-1.32807	-2.75527	-1.4272	-0.986761	-3.47136	-2.4846	8.98e-16	25016.1	1.86e-72	1.6e-21	1.23e-23	1.77e-13
2040636	OG1RF_RS09900	OG1RF_11934	9.92e-05	3.66e-05	6.79e-05	3.75e-05	1.47e-05	2.61e-05	4.63e-05	4.09e-05	4.36e-05	2.25e-05	1.59e-05	1.92e-05	4.01e-05	6.5e-05	5.26e-05	3.73184	58772.7	2518.99	3.73184	3.73184	44830.6	3.73184	-1.37836	-0.639306	0.739057	-1.81982	-0.369588	1.45023	3.42e-06	165104	3.31857	1.65e-21	3.77e-11	0.000137003
2719743	OG1RF_RS13100	OG1RF_12558	0.000394307	0.00034264	0.000368474	0.000442087	0.000587435	0.000514761	0.000468593	0.000401165	0.000434879	0.000441523	0.000493241	0.000467382	0.000416162	0.000416506	0.000416334	21861.1	247298	197.788	3.73184	190.324	1276.29	3.73184	0.482341	0.239052	-0.243289	0.343041	0.176181	-0.16686	25206.6	199318	1063.51	2.6e-21	136.484	4.84e-08
1931729	OG1RF_RS09360	OG1RF_11828	3.88e-05	4.1e-05	3.99e-05	5.42e-06	7.94e-06	6.68e-06	1.32e-05	1.5e-05	1.41e-05	1.63e-05	1.09e-05	1.36e-05	3.26e-05	2.11e-05	2.68e-05	1.56342e+06	3.73184	552.312	3.73184	7.46368	1231.51	3.73184	-2.58047	-1.50152	1.07895	-1.55644	-0.57308	0.983361	1.60321e+06	1.18869	1674.88	5.81e-21	1.632	2.63e-09
20212	OG1RF_RS00090	OG1RF_10017	6.59e-05	4.99e-05	5.79e-05	1.63e-05	1.81e-05	1.72e-05	2.67e-05	3.77e-05	3.22e-05	3.17e-05	2.88e-05	3.02e-05	2.31e-05	2.5e-05	2.41e-05	1.0733e+06	20999.1	3.73184	3.73184	108011	11.1955	30041.3	-1.75228	-0.846643	0.905636	-0.93804	-1.26784	-0.329795	1.18194e+06	23247.6	7.9e-13	5.9e-21	112652	39459.4
734924	OG1RF_RS03665	OG1RF_10708	0.000187035	0.00019975	0.000193392	0.000117918	0.000100552	0.000109235	0.000169491	0.000173675	0.000171583	0.000172353	0.000169078	0.000170715	0.000144044	0.000146445	0.000145244	1.71456e+06	828.468	3.73184	3.73184	2130.88	3.73184	3.73184	-0.824098	-0.172623	0.651475	-0.179938	-0.413049	-0.233111	1.74332e+06	856.969	0.00940192	8.47e-21	2120.35	0.468798
1487174	OG1RF_RS07350	OG1RF_11427	0.000181812	0.000193322	0.000187567	0.000107918	0.000101686	0.000104802	0.000176888	0.000120559	0.000148724	7.68e-05	0.000125156	0.000100972	0.000194231	0.000192101	0.000193166	3.73184	3.73184	973645	3.73184	3.73184	1.03089e+06	3.73184	-0.839744	-0.334773	0.504971	-0.893458	0.0424335	0.935892	6.01e-06	0.0462169	801054	1.08e-20	5.95e-27	4.55e-25
153731	OG1RF_RS00710	OG1RF_10141	0.000156678	0.00010828	0.000132479	6.42e-05	7.33e-05	6.88e-05	7.43e-05	0.000116016	9.52e-05	5.38e-05	5.71e-05	5.55e-05	9.78e-05	8.1e-05	8.94e-05	3.73184	593224	3.73184	3.73184	3.73184	14554.2	369.452	-0.946314	-0.47742	0.468893	-1.25559	-0.567884	0.687703	7.68e-07	991110	2.35e-06	2.18e-20	0.000135138	216.59
1667770	OG1RF_RS08200	OG1RF_11599	0.000201071	0.000228921	0.000214996	0.000150001	0.000102064	0.000126033	0.00015534	0.000175422	0.000165381	0.000146061	0.000142259	0.00014416	0.000185758	0.000173149	0.000179453	9598.29	133466	119.419	3.73184	11.1955	26160.2	3.73184	-0.770512	-0.378514	0.391998	-0.576637	-0.260698	0.315939	11729.8	96019.3	476.22	2.58e-20	10.4812	1.11e-06
54035	OG1RF_RS00250	OG1RF_10049	0.00025297	0.000210133	0.000231551	0.00036667	0.000336055	0.000351362	0.000208085	0.000248806	0.000228445	0.000302556	0.000305895	0.000304225	0.000207267	0.000190809	0.000199038	3.73184	1444.22	709.05	3.73184	3.73184	55.9776	3.73184	0.601626	-0.0194837	-0.62111	0.393808	-0.218292	-0.612099	1.38e-08	3251.79	178.476	3.43e-20	7.95e-20	1.52e-42
11752	OG1RF_RS00060	OG1RF_10010	0.000223267	0.000267486	0.000245377	0.000350836	0.000361382	0.000356109	0.000260829	0.00034735	0.00030409	0.000341784	0.00035176	0.000346772	0.000302101	0.00028126	0.00029168	190.324	429733	3.73184	3.73184	3.73184	805842	3.73184	0.537321	0.3095	-0.227822	0.498989	0.24939	-0.249599	84.7135	709725	0.487008	4.2e-20	2.55315	0.0285548
2174759	OG1RF_RS10520	OG1RF_12057	0.000138726	0.000118663	0.000128694	7.21e-05	5.78e-05	6.5e-05	0.000133148	0.000118113	0.000125631	0.000113511	9.25e-05	0.000103009	0.000109173	0.000123616	0.000116395	1026.26	304052	142052	3.73184	79227	3.73184	3.73184	-0.986324	-0.0347598	0.951564	-0.321182	-0.144921	0.176261	730.962	209741	50179	4.95e-20	99354.7	1.95e-11
1704953	OG1RF_RS08390	OG1RF_11636	0.00013742	0.000122124	0.000129772	5.5e-05	7.45e-05	6.47e-05	9.46e-05	0.000115317	0.000104936	4.51e-05	5.99e-05	5.25e-05	9.52e-05	9.35e-05	9.43e-05	3.73184	142220	3.73184	3.73184	3.73184	20566.2	3.73184	-1.00337	-0.306469	0.6969	-1.30658	-0.46045	0.846133	6.83e-15	177699	0.0391134	7.02e-20	1.9e-08	0.316346
2110862	OG1RF_RS10230	OG1RF_11999	0.000157984	0.000198761	0.000178372	0.000116251	7.9e-05	9.76e-05	0.000154375	0.00012021	0.000137292	0.000108086	6.96e-05	8.88e-05	0.000222257	0.000119309	0.000170783	3.73184	14.9274	664738	3.73184	3.73184	282720	3.73184	-0.869526	-0.377641	0.491885	-1.00577	-0.0627245	0.943048	4.87e-08	0.17406	1.24531e+06	8.35e-20	4.64e-29	2.2e-22
1685139	OG1RF_RS08300	OG1RF_11617	0.000398224	0.000322368	0.000360296	0.000258335	0.000244575	0.000251455	0.000318399	0.000253698	0.000286048	0.000350548	0.000245649	0.000298098	0.000268534	0.000338115	0.000303324	455632	173299	3.73184	3.73184	1.18161e+06	14.9274	3.73184	-0.518881	-0.332924	0.185957	-0.273396	-0.248322	0.0250741	752675	525846	0.00138527	8.8e-20	1.5795e+06	8.28451
2567606	OG1RF_RS12440	OG1RF_12434	0.000131545	0.000123113	0.000127329	0.000205002	0.000224541	0.000214771	0.000198115	0.000184158	0.000191137	0.000227439	0.000197063	0.000212251	0.000211177	0.000194685	0.000202931	26335.6	295681	3.73184	3.73184	561496	1.46665e+06	350356	0.754242	0.586045	-0.168197	0.737212	0.672432	-0.0647797	36249	252204	5.27e-15	8.98e-20	757955	411639
552385	OG1RF_RS02770	OG1RF_10526	6.63e-05	9.74e-05	8.18e-05	0.000141668	0.000156876	0.000149272	0.000147943	0.000131043	0.000139493	0.000119353	0.000151198	0.000135276	0.00015382	0.000150752	0.000152286	1.04148e+06	140448	3.73184	3.73184	42554.2	117381	1.29475e+06	0.867201	0.769447	-0.0977539	0.725161	0.896043	0.170882	1.10566e+06	152965	4.89e-22	9.12e-20	51570.7	1.35529e+06
2718894	OG1RF_RS13100	OG1RF_12558	6.95e-05	7.52e-05	7.23e-05	0.000128334	0.000150828	0.000139581	0.000159199	0.000130344	0.000144771	0.000151487	0.00015664	0.000154063	0.000121557	0.000132231	0.000126894	387846	19745.2	3.73184	3.73184	384.38	109085	144672	0.948244	1.00092	0.0526736	1.09066	0.810766	-0.279898	459844	11276.9	3.07e-12	9.76e-20	287.113	100042
1682025	OG1RF_RS08280	OG1RF_11613	0.000142969	0.000203211	0.00017309	8.17e-05	0.000100552	9.11e-05	9.46e-05	0.000133139	0.000113847	0.000126865	9.64e-05	0.000111629	0.000117647	0.000128354	0.000123	1.37972e+06	298502	3.73184	3.73184	177542	2418.23	7.46368	-0.925846	-0.604425	0.321421	-0.632805	-0.492857	0.139948	1.46026e+06	299407	0.00374842	1.36e-19	191348	3.78589
1526148	OG1RF_RS07540	OG1RF_11465	6.01e-05	7.86e-05	6.93e-05	2.5e-05	2.12e-05	2.31e-05	3.54e-05	4.47e-05	4.01e-05	2.38e-05	1.2e-05	1.79e-05	3.26e-05	1.08e-05	2.17e-05	3.73184	3.73184	3.73184	3.73184	328085	138347	1.17208e+06	-1.5867	-0.791705	0.795	-1.9522	-1.67736	0.274842	6.41e-05	1.69047	2.82e-20	2.39e-19	113467	1.86241e+06
1487622	OG1RF_RS07350	OG1RF_11427	0.000106411	0.000148329	0.00012737	8.33e-05	3.93e-05	6.13e-05	0.000134113	0.000125801	0.000129957	9.14e-05	7.66e-05	8.4e-05	0.000133941	0.000152044	0.000142993	3.73184	114034	65060.9	3.73184	3.73184	55.9776	3.73184	-1.05451	0.0290117	1.08352	-0.600874	0.166916	0.767791	5.76e-07	183734	17713.9	4.44e-19	5.54e-12	3.25e-32
2693603	OG1RF_RS12985	OG1RF_12536	0.000188014	0.000157723	0.000172869	9.42e-05	0.000103954	9.91e-05	8.3e-05	0.000106232	9.46e-05	7.8e-05	6.69e-05	7.24e-05	4.86e-05	4.82e-05	4.84e-05	149.274	3.73184	3.73184	3.73184	3.73184	7.46368	3.73184	-0.803291	-0.8697	-0.0664089	-1.25469	-1.83662	-0.581928	184.585	4.1e-13	2.2e-79	6.41e-19	1.68061	1.89e-15
878792	OG1RF_RS04395	OG1RF_10838	0.000155699	0.000118169	0.000136934	8.83e-05	5.97e-05	7.4e-05	0.00012157	0.000113221	0.000117396	0.000103495	7.85e-05	9.1e-05	0.000116669	9.82e-05	0.000107436	48.5139	217551	33.5866	3.73184	15546.8	5978.41	3.73184	-0.887295	-0.222102	0.665192	-0.589468	-0.349996	0.239472	31.1639	317534	7.00244	8.94e-19	7230.88	0.00546853
1057137	OG1RF_RS05260	OG1RF_11011	0.000179201	0.000157229	0.000168215	8.46e-05	0.000105466	9.5e-05	0.000109671	0.000111823	0.000110747	0.000129786	0.000117771	0.000123779	0.000125794	9.56e-05	0.000110707	87332.5	1.85138e+06	3.73184	3.73184	98076.5	3.73184	23469.5	-0.823925	-0.60304	0.220885	-0.442541	-0.603561	-0.16102	99051.7	1.41801e+06	8.66e-09	1.21e-18	219102	13062.4
2096892	OG1RF_RS10140	OG1RF_11983	7.64e-05	5.64e-05	6.64e-05	1.58e-05	3.18e-05	2.38e-05	1.48e-05	2.2e-05	1.84e-05	1.63e-05	2.29e-05	1.96e-05	2.28e-05	2.33e-05	2.3e-05	1.18977e+06	164481	3.73184	3.73184	448377	291565	1.48794e+06	-1.48004	-1.85052	-0.370483	-1.75945	-1.52673	0.232724	1.1703e+06	166416	2.15e-21	1.43e-18	528554	1.38738e+06
2726283	OG1RF_RS13115	OG1RF_12562	0.00017561	0.000159206	0.000167408	0.000241669	0.000284645	0.000263157	0.000230276	0.000210017	0.000220147	0.000209494	0.000179184	0.000194339	0.000214762	0.000167981	0.000191371	6038.12	1444.22	7848.06	3.73184	1.36427e+06	3.73184	3.73184	0.652551	0.395094	-0.257457	0.215202	0.193003	-0.0221993	4522.84	4924.8	4470.01	1.82e-18	1.75979e+06	2.25e-07
1647046	OG1RF_RS08115	OG1RF_11582	9.56e-05	0.000152779	0.000124209	7.21e-05	4.46e-05	5.83e-05	6.59e-05	7.44e-05	7.02e-05	6.68e-05	5.21e-05	5.94e-05	4.4e-05	7.93e-05	6.16e-05	54712.5	153285	3.73184	3.73184	1.22857e+06	1.53591e+06	943644	-1.09009	-0.823605	0.266488	-1.06357	-1.01121	0.0523608	55284.1	48652.6	4.65e-18	2.12e-18	1865920	1.45839e+06
1746502	OG1RF_RS08585	OG1RF_11674	0.000187361	0.000217549	0.000202455	0.000101251	0.000134573	0.000117912	0.000134113	0.000134886	0.0001345	0.000121022	0.000112719	0.00011687	0.000176307	0.000105957	0.000141132	19039.8	630778	3.73184	3.73184	932.96	1.64006e+06	1578.57	-0.779892	-0.589997	0.189894	-0.792692	-0.520558	0.272134	18726.3	198677	0.00010007	6.34e-18	86.9531	275.366
2544195	OG1RF_RS12330	OG1RF_12407	0.000113265	0.000137946	0.000125606	0.000182501	0.000224919	0.00020371	0.000172385	0.000178917	0.000175651	0.000227856	0.000206003	0.000216929	0.000170441	0.000189086	0.000179763	3.73184	1.12616e+06	3.73184	3.73184	44.7821	278839	10270	0.697616	0.483811	-0.213805	0.788324	0.517198	-0.271127	2.5798	1.35283e+06	7.58e-07	7.39e-18	26.2794	4340.74
280574	NA	OG1RF_10271	0.000110001	0.000197772	0.000153887	0.000248335	0.00021698	0.000232658	0.000244106	0.000171229	0.000207667	0.000206155	0.000216886	0.000211521	0.000220628	0.000204592	0.00021261	1.22276e+06	1.05277e+06	3.73184	3.73184	1.6878e+06	46375.6	56768.8	0.596342	0.432406	-0.163936	0.458932	0.466341	0.00740987	1.47351e+06	1.14416e+06	2.54e-10	1.41e-17	1.5698e+06	96307.4
74871	OG1RF_RS00330	OG1RF_10065	0.000213801	0.000210133	0.000211967	0.000373753	0.000261964	0.000317859	0.000311645	0.000251951	0.000281798	0.000234116	0.000250702	0.000242409	0.000272771	0.000279537	0.000276154	115.687	1.07209e+06	3.73184	3.73184	1515.13	3.73184	235.106	0.584547	0.410823	-0.173724	0.193604	0.381634	0.18803	89.9086	877182	0.000124027	1.55e-17	1999.85	414.601
2625360	OG1RF_RS12705	OG1RF_12490	0.000165818	0.000158217	0.000162018	0.000226668	0.000278975	0.000252822	0.000240889	0.00020233	0.00022161	0.000201148	0.000198229	0.000199688	0.000204985	0.000237757	0.000221371	24999.6	1.82947e+06	3.73184	3.73184	31257.9	3.73184	1847.26	0.641968	0.451868	-0.1901	0.301599	0.450316	0.148717	19829.7	1.34867e+06	0.00010331	1.75e-17	60411.8	475.604
2109416	OG1RF_RS10230	OG1RF_11999	0.000140684	9.1e-05	0.00011583	3.75e-05	8.17e-05	5.96e-05	6.56e-05	9.12e-05	7.84e-05	5.22e-05	4.47e-05	4.84e-05	7.5e-05	6.81e-05	7.15e-05	3.73184	345456	3.73184	3.73184	3.73184	30041.3	33205.9	-0.959208	-0.562941	0.396267	-1.25798	-0.695903	0.562076	0.00305747	497631	1.43e-09	2.16e-17	2.28948	51161.3
1930534	OG1RF_RS09355	OG1RF_11827	5.48e-05	2.62e-05	4.05e-05	8.75e-06	1.21e-05	1.04e-05	3.22e-05	2.1e-05	2.66e-05	3.46e-05	2.33e-05	2.9e-05	4.43e-05	4.78e-05	4.61e-05	824961	3.73184	329872	3.73184	14.9274	3.73184	3.73184	-1.95887	-0.609194	1.34967	-0.483653	0.185013	0.668666	1.07059e+06	0.214703	1.11495e+06	2.27e-17	18.7239	7.15e-20
2557516	OG1RF_RS12405	OG1RF_12423	4.05e-05	2.67e-05	3.36e-05	9.13e-05	7.67e-05	8.4e-05	7.11e-05	8.25e-05	7.68e-05	5.88e-05	6.61e-05	6.25e-05	5.93e-05	5.21e-05	5.57e-05	9411.7	26.1229	3.73184	3.73184	294681	175.396	3.73184	1.32237	1.19269	-0.129682	0.895	0.730142	-0.164858	12721.7	63.0725	0.966294	2.34e-17	367000	0.247448
2177925	OG1RF_RS10525	OG1RF_12058	0.000125669	0.000114213	0.000119941	8.63e-05	3.78e-05	6.2e-05	0.000119319	0.000109027	0.000114173	7.76e-05	7.35e-05	7.55e-05	0.000133941	0.000118017	0.000125979	3.73184	131458	719267	3.73184	3.73184	19748.9	3.73184	-0.951381	-0.0711031	0.880277	-0.666989	0.0708574	0.737847	0.000163473	102276	749378	2.41e-17	5.55e-10	1.45e-21
1550753	OG1RF_RS07670	OG1RF_11493	0.000169409	0.000184917	0.000177163	8.75e-05	0.00011416	0.000100831	0.000104203	0.000121258	0.000112731	0.000143975	0.00013876	0.000141368	0.000121231	0.000142137	0.000131684	52.2458	7590.56	3.73184	3.73184	346050	3.73184	11.1955	-0.813141	-0.652195	0.160946	-0.325622	-0.42799	-0.102368	45.3334	12650.2	0.0060228	3.21e-17	250242	35.5566
2586342	OG1RF_RS12525	OG1RF_12451	0.000140358	0.000118169	0.000129263	0.000206668	0.000219248	0.000212958	0.000175602	0.000227839	0.00020172	0.000184872	0.000225048	0.00020496	0.00022128	0.000179179	0.00020023	1.31607e+06	1614853	3.73184	3.73184	1.10212e+06	712416	285695	0.72026	0.642045	-0.0782143	0.665033	0.631343	-0.0336893	1.07249e+06	1.45966e+06	1e-12	8.75e-17	1.4794e+06	497308
1313444	Intergenic_1309_1313426_1313619	Intergenic_1309_1313426_1313619	0.000199439	0.000161184	0.000180311	8.75e-05	0.000128147	0.000107824	0.00010356	0.000115317	0.000109439	9.85e-05	0.000152364	0.000125426	8.86e-05	0.00014343	0.000116036	26746.1	559093	3.73184	3.73184	324151	18226.3	404923	-0.741814	-0.720367	0.0214467	-0.523656	-0.635918	-0.112262	17964.3	1.20564e+06	1.92e-15	9.02e-17	74231.6	1.15557e+06
64499	OG1RF_RS00285	OG1RF_10056	0.000124037	0.000135474	0.000129755	0.000219585	0.00019997	0.000209777	0.000167561	0.000210367	0.000188964	0.000204486	0.000216109	0.000210297	0.000183476	0.000237326	0.000210401	23555.4	21193.1	3.73184	3.73184	1.84732e+06	1.78349e+06	1.76862e+06	0.693065	0.542318	-0.150747	0.696636	0.69735	0.000713838	17306	50650.1	5.59e-16	1.11e-16	1.27861e+06	1.46462e+06
2699893	OG1RF_RS13005	OG1RF_12540	0.000110654	9.05e-05	0.000100567	0.000182918	0.000169351	0.000176134	0.000124143	0.000107979	0.000116061	0.000150652	0.000151198	0.000150925	8.6e-05	0.000118017	0.000102026	3.73184	48006.4	1.53393e+06	3.73184	3.73184	3451.95	3.73184	0.808514	0.206723	-0.601791	0.585671	0.0207766	-0.564894	1.59002	14962	1.2544e+06	1.29e-16	3.84e-07	2.16e-19
741027	OG1RF_RS03705	OG1RF_10716	0.000131218	0.000117674	0.000124446	7.29e-05	5.82e-05	6.56e-05	0.000114495	0.000111473	0.000112984	7.8e-05	6.14e-05	6.97e-05	0.00011895	9.17e-05	0.000105347	3.73184	413865	8053.31	3.73184	3.73184	793460	3.73184	-0.924508	-0.139402	0.785106	-0.835767	-0.240377	0.595389	2.4e-07	683130	10714.4	1.5e-16	0.000277379	8.14e-07
81228	OG1RF_RS00385	OG1RF_10076	0.000170388	0.000129541	0.000149964	0.000242919	0.000239283	0.000241101	0.000154053	0.000202679	0.000178366	0.000209494	0.000232822	0.000221158	0.000244744	0.000177456	0.0002111	7.46368	171.665	3.73184	3.73184	505806	71334.1	2470.48	0.685019	0.250225	-0.434794	0.56046	0.49331	-0.0671496	0.458603	7.83928	5.8e-07	1.75e-16	1.00975e+06	13754.4
1166463	OG1RF_RS05810	OG1RF_11120	0.000286265	0.000194311	0.000240288	0.000135418	0.000185227	0.000160322	0.000195863	0.000184158	0.000190011	0.000191549	0.000204448	0.000197999	0.000217369	0.000176595	0.000196982	637279	738359	3.73184	3.73184	1.68746e+06	7.46368	3.73184	-0.583786	-0.338681	0.245106	-0.279272	-0.286698	-0.00742653	665817	481592	0.145135	3.12e-16	1.63178e+06	9.27547
395904	Intergenic_412_395842_396023	Intergenic_412_395842_396023	0.000101188	0.000120146	0.000110667	0.000158335	0.000205262	0.000181798	0.000149551	0.000137333	0.000143442	0.000121022	0.000174131	0.000147577	0.000161968	0.000154198	0.000158083	1.0587e+06	83339.5	3.73184	3.73184	325786	55.9776	5903.77	0.71611	0.374236	-0.341874	0.415235	0.51445	0.0992154	983138	80589.2	7.53e-06	3.12e-16	371065	5306.06
1493735	OG1RF_RS07370	OG1RF_11431	6.89e-05	8.9e-05	7.89e-05	3.38e-05	3.02e-05	3.2e-05	5.53e-05	6.99e-05	6.26e-05	6.84e-05	4.43e-05	5.64e-05	6.55e-05	0.000111556	8.85e-05	354932	3.73184	190891	3.73184	3.73184	3.73184	3.73184	-1.30279	-0.334426	0.968365	-0.485611	0.165499	0.65111	349644	12.8772	256657	8.93e-16	0.0494806	1.47e-22
246924	OG1RF_RS01335	OG1RF_10238	9.92e-05	9.2e-05	9.56e-05	0.000178751	0.000153852	0.000166302	0.000150516	0.000174024	0.00016227	0.000162754	0.000130987	0.00014687	0.000264623	0.000192101	0.000228362	79723.3	3.73184	3.73184	3.73184	3.73184	27044.6	3.73184	0.798769	0.763363	-0.0354058	0.619511	1.25629	0.636779	80074.1	1.58e-11	1.38e-59	1.21e-15	1.1e-17	2.68e-08
1830632	OG1RF_RS08960	OG1RF_11750	0.000220329	0.000185905	0.000203117	0.000137501	0.000120209	0.000128855	0.000173029	0.000169482	0.000171255	0.000151904	0.000176074	0.000163989	0.000177285	0.000138261	0.000157773	671638	146277	3.73184	3.73184	802245	7.46368	235.106	-0.656566	-0.246165	0.410401	-0.308713	-0.364465	-0.0557513	733332	304719	0.070969	1.68e-15	1.18698e+06	36.4043
1189987	OG1RF_RS05915	OG1RF_11140	0.000307808	0.000226449	0.000267128	0.000207085	0.000162924	0.000185005	0.000184928	0.000223995	0.000204462	0.000227856	0.000198618	0.000213237	0.000201075	0.000220528	0.000210801	588534	856644	3.73184	3.73184	1.46904e+06	2873.52	6060.51	-0.529971	-0.385701	0.144271	-0.325076	-0.341648	-0.0165721	578796	951278	1.36e-05	1.68e-15	1.36946e+06	6680.41
2107916	OG1RF_RS10205	OG1RF_11995	8.91e-05	0.000109269	9.92e-05	4.54e-05	4.65e-05	4.6e-05	3.73e-05	5.73e-05	4.73e-05	6.64e-05	5.32e-05	5.98e-05	5.25e-05	6.72e-05	5.98e-05	9251.23	7956.28	3.73184	3.73184	1.85205e+06	4802.88	4392.38	-1.10993	-1.0681	0.0418266	-0.730006	-0.729316	0.000689789	8549.55	11960.8	4.45e-06	1.83e-15	1.69042e+06	9175.07
1790332	OG1RF_RS08770	OG1RF_11710	8.58e-05	0.000110258	9.81e-05	5.63e-05	3.48e-05	4.55e-05	3.99e-05	3.21e-05	3.6e-05	9.81e-05	6.26e-05	8.03e-05	3.52e-05	2.46e-05	2.99e-05	3.73184	137246	3.73184	3.73184	3.73184	3.73184	41.0502	-1.10724	-1.44497	-0.337723	-0.287719	-1.71468	-1.42696	2.62e-15	219026	5.05e-34	2.3e-15	2.29e-20	347.07
2739198	Intergenic_2657_2739162_2739467	Intergenic_2657_2739162_2739467	0.000175284	0.000182444	0.000178864	9.29e-05	0.000118697	0.000105807	0.000161451	0.000182411	0.000171931	8.47e-05	9.72e-05	9.09e-05	0.000137852	0.000165396	0.000151624	3.73184	14580.3	1477.81	3.73184	3.73184	32720.8	3.73184	-0.75743	-0.0570364	0.700394	-0.975824	-0.238367	0.737457	1.23e-23	7793.65	663.783	2.78e-15	3.27e-11	0.00164052
847495	OG1RF_RS04235	OG1RF_10806	0.000366562	0.000362911	0.000364737	0.000258752	0.000259318	0.000259035	0.000284629	0.000304019	0.000294324	0.00026917	0.000285295	0.000277232	0.000216391	0.000321317	0.000268854	181170	22062.6	3.73184	3.73184	782380	146755	626333	-0.493708	-0.309451	0.184257	-0.395759	-0.440032	-0.044273	213656	2203.15	5.35e-15	2.79e-15	229327	1.51981e+06
2468836	OG1RF_RS11985	OG1RF_12339	0.000213148	0.000138935	0.000176041	0.000119584	0.00010282	0.000111202	0.000187823	0.000149563	0.000168693	0.000137298	0.000172965	0.000155131	0.000151213	0.000146014	0.000148614	150587	14143.7	947.887	3.73184	736531	3.73184	3.73184	-0.66273	-0.0615133	0.601216	-0.182425	-0.244348	-0.061923	151123	12620.3	27.6872	3.09e-15	727430	0.148368
1712850	OG1RF_RS08430	OG1RF_11643	0.000188014	0.000179478	0.000183746	0.000111668	0.000111514	0.000111591	0.000147621	0.000122306	0.000134964	0.000156077	0.000128655	0.000142366	0.000153495	9.82e-05	0.000125849	556679	335194	3.73184	3.73184	39833.7	33.5866	64937.7	-0.719493	-0.445141	0.274352	-0.36811	-0.546016	-0.177906	718303	766043	2.62e-06	3.2e-15	181454	16030
1560533	OG1RF_RS07720	OG1RF_11503	0.000229469	0.00019085	0.000210159	0.000122084	0.00014667	0.000134377	0.000155661	0.00018311	0.000169386	0.000196557	0.00013604	0.000166298	0.000196186	0.000147737	0.000171961	1.30895e+06	1.37603e+06	11.1955	3.73184	906240	82.1005	3.73184	-0.645197	-0.31117	0.334027	-0.337709	-0.289397	0.0483119	1.23923e+06	777697	13.7919	3.71e-15	415491	0.386063
99424	OG1RF_RS00440	OG1RF_10088	0.000106411	7.86e-05	9.25e-05	0.000155001	0.000170863	0.000162932	0.000170456	0.000158998	0.000164727	0.000138132	0.000152753	0.000145443	0.000107544	0.000131369	0.000119457	20622.1	3.73184	85.8323	3.73184	567.24	48879.6	3.73184	0.816548	0.832356	0.015808	0.652731	0.368767	-0.283964	22279.3	6.58e-05	926.857	4.38e-15	187.51	0.00113812
2624110	OG1RF_RS12695	OG1RF_12488	0.00021478	0.00014289	0.000178835	0.000131251	9.68e-05	0.000114011	0.000143119	0.000150612	0.000146865	0.000101826	9.64e-05	9.91e-05	0.000117321	0.00017358	0.00014545	3.73184	1.58582e+06	48.5139	3.73184	3.73184	42793	7.46368	-0.649452	-0.284139	0.365313	-0.851531	-0.298103	0.553427	4.86e-06	905378	0.0339221	5.27e-15	0.00114643	106.302
1118585	OG1RF_RS05580	OG1RF_11076	0.000121426	0.000117674	0.00011955	5.96e-05	6.58e-05	6.27e-05	2.35e-05	1.15e-05	1.75e-05	7.85e-05	6.72e-05	7.28e-05	2.12e-05	1.51e-05	1.81e-05	3.73184	1.48115e+06	3.73184	3.73184	3.73184	95445.5	3.73184	-0.931556	-2.77179	-1.84023	-0.71463	-2.72124	-2.00661	5.38e-37	1.5029e+06	1.03e-81	5.29e-15	2.49e-32	3.92e-23
802362	OG1RF_RS03990	OG1RF_10772	0.000121099	0.000125585	0.000123342	7e-05	6.05e-05	6.52e-05	0.000102917	9.16e-05	9.72e-05	8.35e-05	6.22e-05	7.28e-05	8.02e-05	0.000106388	9.33e-05	14.9274	937341	7.46368	3.73184	727.709	280810	3.73184	-0.918806	-0.343106	0.5757	-0.760129	-0.403052	0.357077	19.4366	583711	1.87491	5.49e-15	1591.37	3.27673
101088	Intergenic_88_101048_101214	Intergenic_88_101048_101214	0.000106737	0.000119158	0.000112947	0.000180418	0.000187495	0.000183957	0.000134113	0.000195341	0.000164727	0.000107251	0.000204837	0.000156044	0.000175329	0.000168842	0.000172086	489408	636223	3.73184	3.73184	82996.1	1287.48	282314	0.703716	0.544427	-0.159289	0.466301	0.607476	0.141175	887186	461560	4.2e-10	5.7e-15	128072	313166
2110487	OG1RF_RS10230	OG1RF_11999	0.000143295	0.00014734	0.000145318	9.92e-05	6.54e-05	8.23e-05	0.00014344	0.000140128	0.000141784	8.39e-05	6.06e-05	7.23e-05	0.000121557	0.000100358	0.000110957	3.73184	11.1955	3.73184	3.73184	3.73184	135208	7.46368	-0.820562	-0.0355147	0.785048	-1.00798	-0.389204	0.618779	1.09e-21	24.9863	7.39576	5.95e-15	3.04e-05	0.903096
2448495	OG1RF_RS11855	OG1RF_12314	9.79e-05	0.000107786	0.000102855	0.000165001	0.000177289	0.000171145	0.000138616	0.000148165	0.000143391	0.000118936	0.000119715	0.000119325	0.000148606	7.58e-05	0.000112206	1078.5	3.73184	278194	3.73184	529276	3.73184	3.73184	0.73461	0.479342	-0.255269	0.214291	0.125546	-0.0887453	1312.14	279.962	35122.3	6.07e-15	1.45387e+06	6.27e-07
1520213	OG1RF_RS07510	OG1RF_11459	0.00012926	9.54e-05	0.000112342	4.46e-05	7.41e-05	5.93e-05	6.46e-05	5.63e-05	6.05e-05	6.84e-05	6.76e-05	6.8e-05	4.73e-05	4.09e-05	4.41e-05	217723	328.402	3.73184	3.73184	3.73184	158241	1071.04	-0.920891	-0.894022	0.026869	-0.723538	-1.3495	-0.625963	256892	431.332	5.82e-32	8.19e-15	0.982259	1115.37
618108	OG1RF_RS03085	OG1RF_10589	0.000140684	8.06e-05	0.000110638	0.000186668	0.000193165	0.000189917	0.000146656	0.000148864	0.00014776	0.000146896	0.000161304	0.0001541	0.000168811	0.000159366	0.000164089	730120	51842.7	3.73184	3.73184	384118	37.3184	3235.51	0.779519	0.41741	-0.362109	0.47802	0.568629	0.0906087	720942	43007.4	0.000153035	1.06e-14	363232	4258.3
121603	OG1RF_RS00540	OG1RF_10108	0.000104779	0.000125585	0.000115182	0.000185001	0.000185605	0.000185303	0.000134435	0.000170181	0.000152308	0.000173605	0.000175297	0.000174451	0.000170115	0.000171857	0.000170986	7889.11	25760.9	3.73184	3.73184	1.25186e+06	374852	159458	0.685975	0.403075	-0.282899	0.598905	0.569964	-0.0289406	6095.91	20747.2	1.15e-08	1.06e-14	1.26009e+06	157249
1155172	OG1RF_RS05735	OG1RF_11105	0.000151456	0.000178489	0.000164972	7.67e-05	0.00011227	9.45e-05	0.000100665	9.99e-05	0.000100304	9.85e-05	0.000113885	0.000106186	0.000204659	0.000135246	0.000169953	627154	3.73184	1.00982e+06	3.73184	3.73184	118635	3.73184	-0.804315	-0.717852	0.0864632	-0.635633	0.0429079	0.678541	623223	1.32e-20	230441	1.69e-14	7.26e-14	1.18e-21
77598	OG1RF_RS00350	OG1RF_10069	0.000284632	0.000346101	0.000315367	0.00039792	0.000442655	0.000420287	0.000419386	0.000340012	0.000379699	0.000344705	0.000359145	0.000351925	0.000407689	0.000350606	0.000379147	31761.7	1.7997e+06	3.73184	3.73184	41684.7	3.73184	1507.66	0.414347	0.267825	-0.146522	0.158238	0.265729	0.107492	23978.5	1.66387e+06	0.000268757	1.8e-14	18698.3	4017.36
2009368	OG1RF_RS09740	OG1RF_11904	0.00013742	9.64e-05	0.000116917	5.58e-05	7.22e-05	6.4e-05	9.46e-05	0.000127199	0.000110877	7.14e-05	7.19e-05	7.16e-05	0.000100374	9.26e-05	9.65e-05	3.73184	34859.1	2783.95	3.73184	22.391	268122	3.73184	-0.86895	-0.0765278	0.792422	-0.706766	-0.277039	0.429726	9.77e-05	59557.4	390.821	1.96e-14	20.4367	0.0119263
2039981	OG1RF_RS09895	OG1RF_11933	0.000101188	0.000110752	0.00010597	4.04e-05	6.39e-05	5.22e-05	7.14e-05	5e-05	6.07e-05	3.38e-05	3.69e-05	3.54e-05	4.86e-05	0.000108541	7.85e-05	3.73184	679.195	22.391	3.73184	3.73184	97.0278	3.73184	-1.0229	-0.804254	0.218645	-1.58331	-0.431984	1.15132	0.00422028	13614.9	0.358469	2.04e-14	1.21e-10	26.876
1168809	OG1RF_RS05820	OG1RF_11122	0.00027484	0.000266992	0.000270916	0.000183335	0.000183715	0.000183525	0.000224487	0.000165638	0.000195062	0.000268753	0.000190067	0.00022941	0.000186084	0.000205453	0.000195768	138.078	1.73278e+06	3.73184	3.73184	414.234	3.73184	289606	-0.56187	-0.47391	0.0879596	-0.239918	-0.468698	-0.22878	642.771	1.56683e+06	4.86e-10	3.2e-14	400.924	390129
2609071	OG1RF_RS12640	OG1RF_12475	0.000129913	8.9e-05	0.000109455	0.000178335	0.000190897	0.000184616	0.000148264	0.000169482	0.000158873	0.000206155	0.000153142	0.000179649	0.000130356	0.000163673	0.000147015	16121.5	208737	3.73184	3.73184	89.5642	1.04972e+06	3.73184	0.754191	0.537537	-0.216654	0.714841	0.425625	-0.289216	19789.1	119893	21.4523	3.67e-14	34.2074	0.853747
2626724	Intergenic_2557_2626698_2626805	Intergenic_2557_2626698_2626805	0.000108369	0.000166623	0.000137496	0.000201252	0.000211688	0.00020647	0.000180104	0.000170181	0.000175142	0.000150235	0.000207169	0.000178702	0.000188039	0.000174872	0.000181456	1.22084e+06	795789	3.73184	3.73184	1.38883e+06	2645.87	7161.4	0.586542	0.349139	-0.237403	0.378165	0.400226	0.0220619	1.12911e+06	725553	0.00012739	7.89e-14	1.43429e+06	9537.98
605468	OG1RF_RS03020	OG1RF_10576	0.000116203	0.000117674	0.000116939	6.71e-05	5.75e-05	6.23e-05	4.76e-05	3.6e-05	4.18e-05	7.18e-05	5.71e-05	6.45e-05	7.33e-05	6.03e-05	6.68e-05	3.73184	3.73184	3.73184	3.73184	1.20369e+06	1.24306e+06	681594	-0.909119	-1.48432	-0.575197	-0.859327	-0.80755	0.0517773	0.994204	0.010379	2.6e-10	8.3e-14	952795	507196
1605098	OG1RF_RS07890	OG1RF_11537	0.000134156	0.000135968	0.000135062	7.58e-05	7.52e-05	7.55e-05	6.66e-05	0.000106581	8.66e-05	0.000108086	9.06e-05	9.93e-05	8.31e-05	0.000117586	0.000100344	54548.3	33202.2	3.73184	3.73184	1.63616e+06	130.614	48.5139	-0.838511	-0.641554	0.196957	-0.4434	-0.428664	0.0147366	45764.9	64002.3	0.0632749	8.37e-14	1.65802e+06	221.72
2276308	OG1RF_RS11040	OG1RF_12157	8.55e-05	5.69e-05	7.12e-05	2.5e-05	3.86e-05	3.18e-05	7.43e-05	0.000102388	8.83e-05	4.13e-05	4.82e-05	4.48e-05	8.96e-05	6.81e-05	7.88e-05	3.73184	154405	290214	3.73184	3.73184	1776.36	3.73184	-1.16361	0.311402	1.47501	-0.6696	0.147198	0.816798	3.26e-11	342611	500661	1.34e-13	1.94e-06	1.82e-18
862809	OG1RF_RS04320	OG1RF_10823	0.000195848	0.000167612	0.00018173	0.000136251	9.45e-05	0.000115377	0.000152767	0.000102737	0.000127752	0.000110589	0.000163248	0.000136918	0.000126446	0.000152044	0.000139245	347438	177456	3.73184	3.73184	1.40985e+06	4549.11	1283.75	-0.655435	-0.508448	0.146987	-0.408478	-0.384172	0.0243061	381763	399875	0.00370472	1.46e-13	1.82736e+06	1854.74
2739200	Intergenic_2657_2739162_2739467	Intergenic_2657_2739162_2739467	0.000120773	0.000128552	0.000124662	5.54e-05	7.9e-05	6.72e-05	0.000135078	0.000136284	0.000135681	9.14e-05	5.21e-05	7.17e-05	0.000151539	0.000135246	0.000143393	3.73184	509747	18760	3.73184	3.73184	727298	3.73184	-0.891255	0.122195	1.01345	-0.797211	0.201945	0.999156	1.43e-18	403449	8037.85	2.01e-13	3.3e-23	1.68e-26
343536	OG1RF_RS01805	OG1RF_10331	9.37e-05	7.91e-05	8.64e-05	0.000166251	0.000135707	0.000150979	0.000150194	0.000139429	0.000144812	0.000111007	0.000143036	0.000127021	0.0002014	0.000117586	0.000159493	22794.1	80559.2	3.73184	3.73184	37.3184	2365.99	502821	0.805336	0.745163	-0.0601729	0.556056	0.884483	0.328426	28354.9	12216.2	3.89e-22	2.21e-13	1.2349	104747
2177632	OG1RF_RS10525	OG1RF_12058	0.000162554	0.000233371	0.000197962	0.000123751	0.000115672	0.000119712	0.000159842	0.000152009	0.000155926	0.00013855	9.76e-05	0.000118055	0.000187061	0.000170565	0.000178813	3.73184	5642.54	50850.1	3.73184	3.73184	1.5133e+06	3.73184	-0.725661	-0.344365	0.381296	-0.745769	-0.146773	0.598996	0.125037	3835.84	389947	2.23e-13	4.48e-10	4.34e-09
2670226	OG1RF_RS12865	OG1RF_12523	8.62e-05	7.81e-05	8.21e-05	0.000158335	0.000130415	0.000144375	0.000121249	0.000119511	0.00012038	0.000114345	0.00011816	0.000116253	0.00011895	0.000123186	0.000121068	1.004e+06	1.70072e+06	3.73184	3.73184	899470	197.788	2265.23	0.813548	0.551322	-0.262226	0.500993	0.559546	0.0585526	1.03399e+06	1.82434e+06	0.003409	2.57e-13	987696	2603.41
1254981	OG1RF_RS06215	OG1RF_11199	0.000258519	0.00019975	0.000229134	0.000160835	0.000150828	0.000155831	0.000165953	0.000121258	0.000143606	0.000184037	0.000186569	0.000185303	0.000196512	0.000211914	0.000204213	3.73184	3.73184	12561.4	3.73184	57601	597.094	3.73184	-0.55621	-0.674083	-0.117872	-0.306308	-0.166119	0.140188	0.299133	1.26e-07	934.37	3.1e-13	79151.1	0.0226922
132918	OG1RF_RS00600	OG1RF_10119	0.000182139	0.000161678	0.000171909	0.000216668	0.000294473	0.000255571	0.000208728	0.000207222	0.000207975	0.000269588	0.000257309	0.000263448	0.000259409	0.000198562	0.000228985	3.73184	31131	3.73184	3.73184	750.1	818008	10811.1	0.572082	0.274768	-0.297314	0.61588	0.413614	-0.202266	0.00539405	8431.06	4.57e-05	3.31e-13	4280.38	24295.6
2385420	OG1RF_RS11590	OG1RF_12263	0.000132197	0.000127068	0.000129633	0.000197918	0.000208664	0.000203291	0.000180426	0.000144321	0.000162374	0.000153573	0.000189289	0.000171431	0.0001737	0.000208899	0.000191299	457617	507.53	3.73184	3.73184	34545.6	455.284	319266	0.649115	0.324886	-0.32423	0.403199	0.5614	0.158201	493638	2157.25	1.44e-07	3.41e-13	87869.6	176278
1150206	OG1RF_RS05730	OG1RF_11104	0.00015831	0.000166128	0.000162219	9.88e-05	9.53e-05	9.7e-05	0.000142154	0.000124752	0.000133453	0.00016192	0.000126322	0.000144121	0.000186735	0.000146445	0.00016659	252231	7.46368	1.09834e+06	3.73184	7224.84	3.73184	3.73184	-0.741812	-0.281614	0.460198	-0.170665	0.0383555	0.209021	342716	2.27093	612920	4.2e-13	1813.1	1.46e-17
98278	OG1RF_RS00440	OG1RF_10088	0.000209231	0.000189861	0.000199546	0.000276252	0.000303168	0.00028971	0.000327404	0.000268026	0.000297715	0.000273344	0.000291902	0.000282623	0.000234967	0.000280398	0.000257683	272682	145.542	3.73184	3.73184	28832.2	947178	3466.88	0.537888	0.577209	0.0393212	0.502157	0.368875	-0.133282	237626	14.8094	0.0300964	4.23e-13	10405.7	902.454
62333	OG1RF_RS00285	OG1RF_10056	0.000100209	0.000102841	0.000101525	0.000145834	0.000185983	0.000165909	0.00012543	0.000124752	0.000125091	0.000103078	9.02e-05	9.66e-05	0.000127097	9.99e-05	0.000113512	26.1229	141358	123293	3.73184	15244.6	3.73184	3.73184	0.708554	0.301142	-0.407412	-0.0713496	0.16101	0.23236	16.9774	268229	56571.4	4.27e-13	6263.29	5.05e-06
1486170	OG1RF_RS07345	OG1RF_11426	0.000148518	0.000122619	0.000135568	8.5e-05	7.37e-05	7.94e-05	0.000113208	0.000119161	0.000116185	8.35e-05	5.6e-05	6.97e-05	7.43e-05	0.000102081	8.82e-05	3.73184	3.73184	3.73184	3.73184	1929.36	145687	233859	-0.772595	-0.222598	0.549997	-0.959434	-0.620303	0.339131	5.6e-09	1.47368	4.07e-09	4.43e-13	4058.61	400576
224406	OG1RF_RS01210	OG1RF_10214	0.000137094	0.000144373	0.000140734	0.000207918	0.000222273	0.000215095	0.000149551	0.000175073	0.000162312	0.000152321	0.000198618	0.00017547	0.00014828	0.000172718	0.000160499	176945	1.51948e+06	20234	3.73184	120587	18.6592	3.73184	0.612011	0.205802	-0.406209	0.318255	0.189602	-0.128653	128807	1.32443e+06	25695.6	4.65e-13	58798.8	4.5e-05
740028	OG1RF_RS03700	OG1RF_10715	0.000177569	0.000162667	0.000170118	0.000103334	0.0001066	0.000104967	0.000161451	0.000148165	0.000154808	0.000161085	9.17e-05	0.000126407	0.000166204	0.000176164	0.000171184	153.005	58227.9	1.68067e+06	3.73184	3.73184	3097.43	3.73184	-0.696599	-0.136057	0.560542	-0.428457	0.00901352	0.437471	72.1309	82458.4	1.68994e+06	5.03e-13	0.00501355	7.22e-13
1185852	OG1RF_RS05905	OG1RF_11138	0.000231753	0.000202716	0.000217235	0.000107084	0.000177289	0.000142186	0.000213552	0.000132091	0.000172821	0.000137715	0.000223882	0.000180799	0.000165227	0.000199854	0.00018254	594266	411700	171.665	3.73184	1.56347e+06	3.73184	3.73184	-0.611471	-0.329973	0.281498	-0.264871	-0.251041	0.0138298	645732	915001	9.26738	5.29e-13	1.5145e+06	9.33138
125326	OG1RF_RS00555	OG1RF_10111	6.85e-05	0.000152779	0.000110663	0.000137501	0.000195055	0.000166278	0.000159521	0.000113221	0.000136371	9.06e-05	0.000154696	0.000122627	9.35e-05	0.00013783	0.00011568	87549	3910.97	872217	3.73184	575021	3.73184	3.73184	0.58743	0.301365	-0.286065	0.14811	0.063975	-0.0841354	101409	424.914	196559	5.38e-13	195177	1.12e-07
493408	OG1RF_RS02510	OG1RF_10473	0.000165818	0.000189861	0.000177839	0.000256669	0.000258184	0.000257426	0.000191682	0.000203029	0.000197355	0.000220762	0.000238652	0.000229707	0.000226168	0.000202869	0.000214519	447.821	82921.5	29.8547	3.73184	190466	9460.21	11.1955	0.533584	0.150221	-0.383363	0.369219	0.270527	-0.0986922	401.276	50792.5	5.26819	1.45e-12	261185	28.7902
2178027	OG1RF_RS10525	OG1RF_12058	0.000200091	0.000129046	0.000164569	0.000115418	9.75e-05	0.000106473	0.000189109	0.000159697	0.000174403	0.000135211	7.04e-05	0.000102782	0.000145021	0.000128354	0.000136688	3.73184	3.73184	470.212	3.73184	3.73184	1.06574e+06	14.9274	-0.628207	0.0837367	0.711944	-0.679109	-0.267805	0.411304	7.73e-18	1.2902	19.993	1.57e-12	0.244865	7.44592
1510764	OG1RF_RS07465	OG1RF_11450	8.94e-05	0.000129541	0.000109489	6.29e-05	4.84e-05	5.57e-05	0.00010163	8e-05	9.08e-05	6.13e-05	7.62e-05	6.88e-05	9.78e-05	8.92e-05	9.35e-05	93.296	1.1985e+06	21909.6	3.73184	11.1955	16379	3.73184	-0.976292	-0.269595	0.706697	-0.671059	-0.228316	0.442743	102.736	1.20957e+06	132554	1.59e-12	19.3483	1.35e-06
2468683	OG1RF_RS11985	OG1RF_12339	0.000198459	0.000208155	0.000203307	0.000109168	0.000149694	0.000129431	0.000145048	0.000180664	0.000162856	0.00018988	0.000137983	0.000163931	0.00016099	0.000182625	0.000171808	1.65131e+06	461341	477.676	3.73184	626255	11.1955	3.73184	-0.651481	-0.320063	0.331418	-0.310567	-0.242867	0.0677003	1.72998e+06	550559	297.847	1.72e-12	702148	0.341935
52856	OG1RF_RS00240	OG1RF_10047	0.000271902	0.000270947	0.000271425	0.000322919	0.00041506	0.00036899	0.000350238	0.000399418	0.000374828	0.000368075	0.000340488	0.000354281	0.000314159	0.00034716	0.000330659	145501	130.614	3.73184	3.73184	77297.6	415175	1951.75	0.443027	0.465676	0.0226485	0.384343	0.284793	-0.0995501	162653	91.7944	0.233541	1.81e-12	52118	423.391
38412	OG1RF_RS00160	OG1RF_10031	0.000221308	0.000197277	0.000209293	0.000246252	0.000350041	0.000298147	0.000251181	0.000333372	0.000292277	0.000259155	0.000206003	0.000232579	0.000295257	0.000227851	0.000261554	3.73184	3422.1	3.73184	3.73184	5870.18	3.73184	738.904	0.5105	0.481811	-0.0286881	0.152197	0.321585	0.169388	0.00476529	27711.6	0.0264496	2.03e-12	865.256	1879.98
2109590	OG1RF_RS10230	OG1RF_11999	0.000171041	0.000128552	0.000149796	9.92e-05	8.62e-05	9.27e-05	0.000101952	0.000109377	0.000105664	8.22e-05	5.52e-05	6.87e-05	0.000162945	0.000131369	0.000147157	3.73184	3.73184	1.35424e+06	3.73184	3.73184	44.7821	3.73184	-0.692711	-0.503512	0.189199	-1.12457	-0.0256404	1.09893	0.000157245	0.0001158	1.01676e+06	2.05e-12	5.97e-29	1.82e-10
572102	OG1RF_RS02855	OG1RF_10543	0.00015472	0.000135474	0.000145097	9.13e-05	8.32e-05	8.72e-05	0.000112565	9.92e-05	0.000105904	0.000120605	0.000148866	0.000134736	0.000123187	9.22e-05	0.00010768	41.0502	1.43437e+06	3.73184	3.73184	156.737	3.73184	1712.91	-0.734501	-0.454259	0.280242	-0.106884	-0.430261	-0.323377	25.1529	1.07052e+06	0.216858	2.51e-12	451.186	443.743
1515092	OG1RF_RS07480	OG1RF_11453	7.08e-05	6.43e-05	6.76e-05	5.08e-05	1.02e-05	3.05e-05	4.34e-05	2.8e-05	3.57e-05	3.59e-05	3.23e-05	3.41e-05	4.95e-05	3.49e-05	4.22e-05	1.24349e+06	143034	3.73184	3.73184	65900.6	613003	4049.05	-1.14628	-0.920643	0.225635	-0.987318	-0.678389	0.308929	1.1464e+06	110224	0.128926	3.77e-12	37060.5	587.283
2090077	OG1RF_RS10110	OG1RF_11976	0.000140684	0.000124596	0.00013264	7.96e-05	7.56e-05	7.76e-05	0.000120927	7.2e-05	9.65e-05	0.000130621	9.6e-05	0.000113313	9.06e-05	7.37e-05	8.21e-05	12274	20424.4	3.73184	3.73184	3.73184	3.73184	777891	-0.773512	-0.459567	0.313945	-0.227206	-0.691619	-0.464413	28587.2	25004.5	4.98e-09	4.04e-12	3.63755	583459
1360138	OG1RF_RS06730	OG1RF_11303	0.000206946	0.000204199	0.000205573	0.000141668	0.000127013	0.00013434	0.000141189	0.00014537	0.000143279	0.000141471	0.000187346	0.000164408	0.000204333	0.000213637	0.000208985	9053.44	3.73184	1.32139e+06	3.73184	3.73184	153.005	3.73184	-0.613756	-0.520818	0.0929379	-0.322364	0.0237516	0.346116	6810.56	2.14e-10	1.48593e+06	4.07e-12	0.873912	1.41e-13
1070695	OG1RF_RS05335	OG1RF_11026	0.00013285	0.000114708	0.000123779	6.63e-05	7.52e-05	7.07e-05	0.00010549	8.25e-05	9.4e-05	8.81e-05	9.37e-05	9.09e-05	9.06e-05	9.35e-05	9.2e-05	1.11967e+06	1.37797e+06	3.73184	3.73184	1.58373e+06	723.977	291.084	-0.807215	-0.397348	0.409867	-0.445991	-0.42756	0.0184311	1.06679e+06	1.24948e+06	0.322532	4.3e-12	1.69693e+06	412.482
842380	OG1RF_RS04210	OG1RF_10801	0.000110001	0.000122619	0.00011631	7.13e-05	5.56e-05	6.34e-05	9.29e-05	0.000110775	0.000101861	0.000127282	9.37e-05	0.000110478	0.000126446	9.73e-05	0.000111894	314128	190671	947186	3.73184	1.55366e+06	3.73184	3.73184	-0.875207	-0.191378	0.683829	-0.0742205	-0.0558401	0.0183804	350560	87220.7	1.66006e+06	4.69e-12	1.04476e+06	8.85e-12
1132522	OG1RF_RS05655	OG1RF_11091	0.000164186	0.000130529	0.000147358	8.08e-05	9.9e-05	8.99e-05	0.000111922	0.00010728	0.000109601	0.000123109	0.000124379	0.000123744	0.000101678	0.000109833	0.000105756	57336	1.00837e+06	3.73184	3.73184	13673.5	3.73184	19957.9	-0.712337	-0.427061	0.285276	-0.251963	-0.478587	-0.226624	63076.6	899755	0.000138603	5e-12	10546.1	31979
2283678	OG1RF_RS11070	OG1RF_12163	0.000170388	0.000161678	0.000166033	0.000220835	0.00026839	0.000244613	0.000171421	0.000216307	0.000193864	0.000178195	0.00022155	0.000199873	0.000245722	0.000218805	0.000232264	890469	14.9274	3.73184	3.73184	746.368	3.73184	368142	0.559028	0.223574	-0.335454	0.26761	0.484292	0.216682	702584	4.05186	4.13e-08	5.3e-12	538.128	433922
397926	Intergenic_415_397818_397987	Intergenic_415_397818_397987	7.41e-05	8.45e-05	7.93e-05	0.000117084	0.000150828	0.000133956	0.000171421	0.000126849	0.000149135	0.000114345	0.000137983	0.000126164	0.00012058	0.000121463	0.000121021	2369.72	74.6368	3.73184	3.73184	854506	521047	122356	0.755973	0.910831	0.154858	0.669516	0.609474	-0.060042	2161.63	56.6649	1.19e-05	6.7e-12	806587	96169.6
987917	Intergenic_997_987903_988075	Intergenic_997_987903_988075	5.61e-05	4.1e-05	4.86e-05	1.25e-05	2.31e-05	1.78e-05	3.76e-05	2.41e-05	3.09e-05	2.46e-05	1.44e-05	1.95e-05	3.1e-05	3.45e-05	3.27e-05	432.893	1.08085e+06	104.492	3.73184	67.1731	989236	3.73184	-1.45046	-0.654448	0.796009	-1.31708	-0.571001	0.74608	295.207	1.36914e+06	18.9748	6.86e-12	86.8686	9.88327
2536770	OG1RF_RS12285	OG1RF_12398	0.000171367	0.000169095	0.000170231	0.000215002	0.000281243	0.000248122	0.00019715	0.000236226	0.000216688	0.000257486	0.000181516	0.000219501	0.000244092	0.000224836	0.000234464	1.399e+06	87810.2	3.73184	3.73184	211043	5769.42	292356	0.543558	0.348125	-0.195433	0.366732	0.461872	0.0951405	1.52121e+06	50054.9	3.01e-07	7e-12	116936	287748
1511999	OG1RF_RS07465	OG1RF_11450	0.000260478	0.000183928	0.000222203	0.000186668	0.000124745	0.000155706	0.000189753	0.000164939	0.000177346	0.000193218	0.000197063	0.000195141	0.000198142	0.000182194	0.000190168	59026.5	208199	582.167	3.73184	1.05324e+06	7.46368	74.6368	-0.513048	-0.325312	0.187736	-0.187362	-0.224603	-0.0372413	71005.5	187896	31.0914	7.23e-12	1.24074e+06	11.4114
1996089	Intergenic_1951_1996072_1996291	Intergenic_1951_1996072_1996291	0.000182465	0.000165139	0.000173802	0.000104584	0.00011605	0.000110317	0.000150194	0.000156902	0.000153548	0.000144392	8.98e-05	0.000117089	0.000148606	0.000147737	0.000148171	3.73184	872489	2377.18	3.73184	37.3184	592493	3.73184	-0.655788	-0.178759	0.477029	-0.569839	-0.230179	0.33966	0.314432	920448	1020.88	1.3e-11	15.758	0.214774
2621456	OG1RF_RS12680	OG1RF_12485	0.000103147	0.000118663	0.000110905	0.000145001	0.00019997	0.000172485	0.000182034	0.000161794	0.000171914	0.000154825	0.000146923	0.000150874	0.000146325	0.000187794	0.000167059	12654.7	1.00261e+06	3.73184	3.73184	76614.7	13173.4	938114	0.637152	0.632363	-0.00478858	0.444022	0.591038	0.147016	10566.9	562192	8.61e-08	1.41e-11	167099	449028
2658636	OG1RF_RS12800	OG1RF_12510	0.000177569	0.000127563	0.000152566	8.83e-05	0.000103954	9.61e-05	0.000115138	0.000115317	0.000115228	0.000111007	7.58e-05	9.34e-05	8.77e-05	0.000117586	0.000102626	832.2	84440.3	3.73184	3.73184	260035	1.22333e+06	561750	-0.666163	-0.404944	0.261219	-0.707936	-0.572043	0.135893	645.961	35520	7.83e-10	1.46e-11	401475	994088
1928733	OG1RF_RS09345	OG1RF_11825	3.26e-05	3.02e-05	3.14e-05	1.17e-05	3.78e-06	7.72e-06	1.8e-05	3.21e-05	2.51e-05	1.25e-05	4.08e-05	2.67e-05	6.71e-05	4.82e-05	5.77e-05	1.11093e+06	3.73184	3.73184	3.73184	3.73184	3.73184	3.73184	-2.02348	-0.324276	1.69921	-0.235814	0.877447	1.11326	889630	6.99e-13	0.000154459	1.6e-11	2.7e-08	2.57e-39
468267	OG1RF_RS02405	OG1RF_10452	0.000260151	0.000305063	0.000282607	0.000200835	0.000189385	0.00019511	0.000218698	0.000225393	0.000222046	0.000172353	0.000176851	0.000174602	0.000253217	0.000169273	0.000211245	3.73184	407722	3.73184	3.73184	29.8547	32317.7	125181	-0.53451	-0.347943	0.186567	-0.694728	-0.419882	0.274846	0.0829856	1.1117e+06	0.000722043	1.67e-11	2.46507	24724.6
313849	OG1RF_RS01645	OG1RF_10299	0.000486356	0.000411365	0.000448861	0.000529588	0.000623724	0.000576656	0.000512011	0.000508095	0.000510053	0.00044194	0.000502958	0.000472449	0.000447448	0.000503511	0.00047548	9863.25	17748.6	89817.9	3.73184	1.5421e+06	3.73184	3.73184	0.361443	0.18438	-0.177063	0.0738914	0.0831156	0.00922419	12926.6	6698.98	492930	2.25e-11	1.67436e+06	7.37e-08
27944	OG1RF_RS00130	OG1RF_10025	0.000107716	0.000137451	0.000122584	0.000164585	0.00020564	0.000185112	0.000168526	0.000201631	0.000185078	0.000187376	0.000161693	0.000174534	0.000127423	0.000142568	0.000134996	371221	3.73184	158010	3.73184	3.73184	395422	3.73184	0.594631	0.594367	-0.000263946	0.509742	0.139144	-0.370598	398046	4.46e-05	76975.2	2.32e-11	0.394779	5.44e-05
1058492	OG1RF_RS05270	OG1RF_11013	5.35e-05	9.05e-05	7.2e-05	3.29e-05	2.8e-05	3.04e-05	6.21e-05	4.68e-05	5.44e-05	6.43e-05	6.1e-05	6.26e-05	5.12e-05	4.65e-05	4.88e-05	140601	363302	3.73184	3.73184	5776.89	3.73184	3.73184	-1.24192	-0.403222	0.838693	-0.200915	-0.56002	-0.359105	185666	384138	121.188	2.47e-11	8075.6	3.67901
1024205	OG1RF_RS05120	OG1RF_10984	0.000190625	0.000167117	0.000178871	0.000133751	9.98e-05	0.000116773	0.000146013	0.000135236	0.000140624	0.000143558	0.000140315	0.000141936	0.000143066	0.000114141	0.000128603	1.58597e+06	154726	3.73184	3.73184	122061	806.077	161230	-0.61521	-0.347074	0.268135	-0.333678	-0.475994	-0.142316	1.69173e+06	273000	0.000103739	3.54e-11	236291	66405.7
102302	OG1RF_RS00450	OG1RF_10090	0.00016288	0.000216066	0.000189473	0.000260002	0.000267634	0.000263818	0.000244427	0.000210716	0.000227572	0.000232446	0.000226992	0.000229719	0.00017761	0.000210191	0.000193901	1.51434e+06	179.128	1.14821e+06	3.73184	175.396	1108.36	3.73184	0.477552	0.264329	-0.213223	0.277879	0.0333264	-0.244552	1.67727e+06	44.5736	711006	3.96e-11	51.039	1.86e-08
371306	Intergenic_387_371230_371741	Intergenic_387_371230_371741	0.000133177	0.000227438	0.000180307	0.000100001	0.000114538	0.00010727	0.000102595	0.000131392	0.000116994	0.000126448	0.000116605	0.000121526	0.000102004	8.57e-05	9.39e-05	916096	309.743	3.73184	3.73184	44.7821	66087.2	57548.7	-0.749215	-0.624028	0.125187	-0.569186	-0.941897	-0.372711	878271	980.613	3.63e-20	4.39e-11	92.9588	85285
502458	OG1RF_RS02560	OG1RF_10482	6.76e-05	7.12e-05	6.94e-05	3.38e-05	2.87e-05	3.12e-05	3.63e-05	4.72e-05	4.18e-05	2.42e-05	3.77e-05	3.1e-05	4.92e-05	4.09e-05	4.51e-05	6332.93	739516	3.73184	3.73184	485.139	1.74667e+06	600.826	-1.1512	-0.732493	0.418703	-1.16448	-0.622603	0.541873	10921	589800	1.26316	4.48e-11	429.531	368.284
1846676	Intergenic_1822_1846234_1846771	Intergenic_1822_1846234_1846771	0.000176263	0.000157723	0.000166993	0.000108334	0.000105088	0.000106711	0.000135078	0.000137333	0.000136205	0.000157746	0.000148478	0.000153112	0.000133615	0.000169273	0.000151444	38199.1	62609.1	92575.8	3.73184	1.54488e+06	3.73184	3.73184	-0.646078	-0.294005	0.352073	-0.125202	-0.141004	-0.0158029	42118.6	138940	21062	7.53e-11	1.15815e+06	0.0036174
113144	OG1RF_RS00505	OG1RF_10101	0.000102494	0.000110258	0.000106376	0.000175001	0.000160278	0.00016764	0.000146335	0.000164589	0.000155462	0.000144392	0.000177629	0.000161011	0.00015545	0.000168842	0.000162146	863742	695469	3.73184	3.73184	1.6574e+06	772058	916876	0.656195	0.547392	-0.108802	0.597985	0.608123	0.0101378	758906	792889	1.81e-08	9.52e-11	1.83024e+06	857147
270072	OG1RF_RS01445	OG1RF_10260	0.000172673	0.000191839	0.000182256	0.000236252	0.000278597	0.000257424	0.000252789	0.000241817	0.000247303	0.000178195	0.000210667	0.000194431	0.000230405	0.000233019	0.000231712	3.73184	172243	3.73184	3.73184	89.5642	3.73184	15565.5	0.498185	0.440317	-0.0578678	0.0932949	0.346369	0.253074	0.015343	159568	0.0171767	9.78e-11	121.435	10790.3
36900	OG1RF_RS00160	OG1RF_10031	0.000130239	0.000165634	0.000147936	0.000216252	0.000213956	0.000215104	0.000224809	0.000190798	0.000207803	0.000199896	0.000207946	0.000203921	0.000199771	0.000159797	0.000179784	1.23512e+06	1414.37	156.737	3.73184	9161.67	415193	141.81	0.540057	0.490241	-0.0498158	0.463033	0.281287	-0.181745	1.16684e+06	3635.78	2.86194	9.98e-11	25323.7	396.187
2536491	OG1RF_RS12285	OG1RF_12398	0.000197154	0.000165139	0.000181147	0.000278336	0.00024949	0.000263913	0.000181069	0.00022085	0.00020096	0.000219927	0.000154696	0.000187312	0.00021411	0.00015592	0.000185015	205889	101249	1.21024e+06	3.73184	1.466e+06	3.73184	3.73184	0.542903	0.149749	-0.393154	0.0482834	0.0304873	-0.017796	191431	351272	1.11922e+06	1.13e-10	1.40182e+06	3.12e-09
147366	OG1RF_RS00675	OG1RF_10134	0.000131871	0.000128057	0.000129964	0.000180001	0.000213956	0.000196979	0.000151481	0.000125451	0.000138466	0.000129786	0.00014187	0.000135828	0.000116995	0.000133523	0.000125259	1.33801e+06	104021	942409	3.73184	259285	3.73184	3.73184	0.599927	0.0914176	-0.508509	0.0636673	-0.0532003	-0.116868	1.29961e+06	57946.2	719177	1.17e-10	182282	1.14e-14
1517672	OG1RF_RS07495	OG1RF_11456	0.000143948	0.00016069	0.000152319	0.000105834	8.05e-05	9.32e-05	7.91e-05	9.78e-05	8.85e-05	7.89e-05	8.24e-05	8.06e-05	8.99e-05	6.16e-05	7.58e-05	306339	34388.9	3.73184	3.73184	696488	65046	4216.98	-0.709071	-0.783654	-0.0745828	-0.917578	-1.00741	-0.0898304	367880	112339	3.84e-22	1.32e-10	1.14987e+06	19303.5
1075806	Intergenic_1084_1075777_1075881	Intergenic_1084_1075777_1075881	0.000120447	0.000109269	0.000114858	5.83e-05	7.26e-05	6.55e-05	0.000101952	9.75e-05	9.97e-05	9.6e-05	9.06e-05	9.33e-05	0.000101352	0.000110695	0.000106023	534620	555376	334033	3.73184	78085	3.73184	3.73184	-0.811244	-0.203839	0.607405	-0.30031	-0.115464	0.184846	522348	691613	202200	1.36e-10	98836.5	1.42e-05
862807	OG1RF_RS04320	OG1RF_10823	0.000114571	0.000136463	0.000125517	7.5e-05	6.8e-05	7.15e-05	9.07e-05	0.000106232	9.85e-05	0.000118936	7.19e-05	9.54e-05	0.00011341	8.31e-05	9.83e-05	1.15661e+06	1.82718e+06	85.8323	3.73184	1.20215e+06	55.9776	11.1955	-0.81143	-0.350219	0.461211	-0.395499	-0.353066	0.0424323	1.06731e+06	1.36044e+06	932.991	1.37e-10	677425	1.02748
2327887	OG1RF_RS11320	OG1RF_12207	0.000307808	0.000210627	0.000259217	0.000187918	0.000191275	0.000189597	0.000220628	0.000227839	0.000224233	0.000227856	0.000165191	0.000196523	0.00023236	0.000187363	0.000209862	3216.85	192063	3.73184	3.73184	249205	804756	39449.3	-0.451228	-0.209161	0.242067	-0.399461	-0.304725	0.0947363	2311.62	398629	0.00948279	1.52e-10	94686	16079.5
2403347	OG1RF_RS11665	OG1RF_12278	8.85e-05	0.000127068	0.000107763	0.000170001	0.000159522	0.000164762	0.000127681	0.000142225	0.000134953	0.000153991	0.000151976	0.000152983	0.000118624	0.000117156	0.00011789	24570.4	21267.8	249981	3.73184	3.73184	261632	3.73184	0.612517	0.324591	-0.287925	0.505508	0.129576	-0.375932	23518.3	25608.4	59325.7	1.69e-10	2.74102	0.000521456
226218	OG1RF_RS01220	OG1RF_10216	0.000139379	0.000155251	0.000147315	0.000192918	0.000237015	0.000214967	0.000150194	0.000150612	0.000150403	0.000203651	0.000181127	0.000192389	0.000183802	0.000174011	0.000178907	3.73184	436.625	134.346	3.73184	209942	23421	63.4413	0.545212	0.02993	-0.515282	0.385127	0.280305	-0.104822	0.296587	258.462	36.6211	1.85e-10	278787	57.0974
2177321	OG1RF_RS10520	OG1RF_12057	0.000167776	0.000153768	0.000160772	0.000106251	9.83e-05	0.000102267	0.000159199	0.000164939	0.000162069	8.39e-05	9.21e-05	8.8e-05	0.000121557	0.000139984	0.000130771	3.73184	37.3184	126.883	3.73184	3.73184	38755.2	55.9776	-0.652671	0.0115921	0.664263	-0.869447	-0.297979	0.571468	1.92e-20	13.3993	23.8806	2.03e-10	0.000489181	85.0221
2586623	Intergenic_2518_2586550_2586654	Intergenic_2518_2586550_2586654	8.98e-05	6.43e-05	7.7e-05	0.000105834	0.000158766	0.0001323	0.00011546	0.000101689	0.000108574	0.000125196	0.000125545	0.00012537	0.000140133	0.000116294	0.000128214	18845.8	4172.2	3.73184	3.73184	1.28304e+06	623576	1.05088e+06	0.780514	0.495382	-0.285132	0.702896	0.735249	0.0323535	23599.1	2423.63	5.95e-09	2.09e-10	1.00962e+06	1.1557e+06
397984	Intergenic_415_397818_397987	Intergenic_415_397818_397987	0.000135462	0.000202222	0.000168842	0.000263335	0.000210176	0.000236756	0.000208406	0.00021491	0.000211658	0.000251226	0.000192788	0.000222007	0.000205963	0.000232158	0.00021906	458916	740964	3.73184	3.73184	1.40267e+06	233173	112489	0.487729	0.326065	-0.161664	0.394933	0.375658	-0.0192746	558156	976980	0.000204074	2.42e-10	1.30863e+06	98737.1
240215	OG1RF_RS01305	OG1RF_10232	0.000245789	0.000161184	0.000203487	0.000135418	0.000149316	0.000142367	0.000129289	0.000162143	0.000145716	0.000160668	0.000214165	0.000187416	0.000150887	0.000139984	0.000145436	3.73184	1.81279e+06	3.73184	3.73184	3.73184	3.73184	1.27296e+06	-0.515322	-0.481773	0.0335489	-0.118687	-0.484553	-0.365867	0.0574227	1.6631e+06	2.97e-09	2.49e-10	0.310747	1.2281e+06
1427388	Intergenic_1417_1427310_1427493	Intergenic_1417_1427310_1427493	0.000132524	9.74e-05	0.000114963	7.67e-05	6.05e-05	6.86e-05	7.98e-05	7.86e-05	7.92e-05	6.38e-05	5.52e-05	5.95e-05	6.09e-05	6.98e-05	6.54e-05	216.447	12583.8	3.73184	3.73184	451989	141097	986475	-0.745422	-0.537728	0.207694	-0.94969	-0.814713	0.134977	207.094	8731.21	1.69e-13	2.71e-10	541533	971525
1364865	OG1RF_RS06755	OG1RF_11308	0.000211842	0.000213099	0.000212471	0.000145834	0.000140621	0.000143228	0.000141832	0.000186954	0.000164393	0.00011518	0.000157417	0.000136299	0.000131986	0.000234742	0.000183364	317.206	32127.4	1925.63	3.73184	3.73184	659644	3.73184	-0.568951	-0.370115	0.198836	-0.640493	-0.212554	0.427939	838.074	192204	56.083	3.21e-10	1.07767	49.1597
2732884	OG1RF_RS13160	OG1RF_12571	0.000314336	0.000385655	0.000349996	0.000397086	0.000489529	0.000443308	0.000389475	0.000431567	0.000410521	0.000449035	0.000390239	0.000419637	0.000343489	0.000403584	0.000373536	856715	3433.29	95725.4	3.73184	369.452	133704	3.73184	0.340972	0.230119	-0.110852	0.261806	0.0939126	-0.167893	892027	1186.67	43318.8	3.39e-10	130.004	0.00213473
2419782	OG1RF_RS11730	OG1RF_12291	0.000366889	0.000391094	0.000378991	0.000458754	0.000506539	0.000482647	0.000463768	0.000424578	0.000444173	0.000342201	0.000478082	0.000410142	0.000421377	0.000413491	0.000417434	12557.6	57765.2	4168.47	3.73184	1.05855e+06	3.73184	3.73184	0.348803	0.228957	-0.119845	0.113958	0.139383	0.0254248	19492.3	55618.9	1517.92	3.74e-10	1.26834e+06	1.08556
2736249	OG1RF_RS13175	OG1RF_12574	0.000177569	0.000164151	0.00017086	0.000259169	0.000236259	0.000247714	0.00017528	0.000242167	0.000208723	0.000202817	0.00020678	0.000204799	0.000208244	0.000217513	0.000212879	1.22842e+06	1.17289e+06	3.73184	3.73184	696346	7.46368	429.162	0.535862	0.288779	-0.247083	0.261393	0.317219	0.0558267	1.48051e+06	1.08763e+06	6.54659	3.91e-10	792109	395.713
1990226	OG1RF_RS09660	OG1RF_11888	0.000291487	0.000186894	0.000239191	0.000181251	0.000168594	0.000174923	0.000214195	0.000215958	0.000215077	0.000211581	0.000189289	0.000200435	0.00022128	0.00021579	0.000218535	181020	1.29394e+06	51566.6	3.73184	85757.7	5907.5	3.73184	-0.451442	-0.15331	0.298132	-0.255027	-0.130296	0.124731	169442	1.25476e+06	2103.78	4.49e-10	71058.9	0.752958
111987	OG1RF_RS00500	OG1RF_10100	0.000169082	0.000130035	0.000149559	0.000192918	0.00025327	0.000223094	0.000198436	0.000195341	0.000196888	0.000190297	0.000240207	0.000215252	0.000151213	0.000250248	0.000200731	64277.2	1.20976e+06	3.73184	3.73184	204217	751178	25988.5	0.576941	0.396668	-0.180273	0.525317	0.424551	-0.100767	54281.7	1.35546e+06	1.64074	4.49e-10	24368.7	1218.78
1932068	OG1RF_RS09360	OG1RF_11828	5.48e-05	5.93e-05	5.71e-05	2.25e-05	2.49e-05	2.37e-05	6.34e-05	3.88e-05	5.11e-05	1.84e-05	3.65e-05	2.74e-05	7.82e-05	6.16e-05	6.99e-05	3.73184	85.8323	20241.5	3.73184	3.73184	456923	3.73184	-1.26672	-0.160529	1.10619	-1.05634	0.292262	1.3486	0.00205549	58.2458	7460.94	5.01e-10	2.82e-16	1.28e-21
1144939	OG1RF_RS05705	OG1RF_11099	0.000136441	9.79e-05	0.000117169	6.25e-05	7.79e-05	7.02e-05	7.62e-05	9.26e-05	8.44e-05	6.26e-05	6.61e-05	6.43e-05	8.18e-05	5.94e-05	7.06e-05	287.352	16547	3.73184	3.73184	413324	486651	1.74561e+06	-0.73934	-0.473052	0.266288	-0.864867	-0.730463	0.134404	397.572	48132.9	1.51e-09	5.19e-10	262894	1.46787e+06
1112795	OG1RF_RS05565	OG1RF_11073	0.000140031	0.000221999	0.000181015	0.000100834	0.000120587	0.00011071	0.00012157	0.00013873	0.00013015	0.00013688	0.000122436	0.000129658	0.000176633	0.000154628	0.000165631	1.77537e+06	11.1955	121136	3.73184	7.46368	11669.5	3.73184	-0.709319	-0.475931	0.233388	-0.481398	-0.128141	0.353257	1.82099e+06	0.477861	955570	5.37e-10	1.40369	5.23e-08
1497018	OG1RF_RS07390	OG1RF_11435	0.000234691	0.000182444	0.000208568	0.000129584	0.000159522	0.000144553	7.49e-05	9.5e-05	8.5e-05	0.000122692	0.000167134	0.000144913	5.57e-05	8.05e-05	6.81e-05	3.73184	2754.1	3.73184	3.73184	3.73184	1.79548e+06	3.73184	-0.528916	-1.2951	-0.766188	-0.52533	-1.61403	-1.0887	5.25e-15	960.823	3.28e-85	8.36e-10	2.79e-29	3.71e-29
914207	OG1RF_RS04570	OG1RF_10873	0.000124037	0.000160195	0.000142116	7.88e-05	8.96e-05	8.42e-05	0.000128003	6.95e-05	9.88e-05	8.64e-05	9.72e-05	9.18e-05	0.00011341	9.13e-05	0.000102361	451721	1.01516e+06	3.73184	3.73184	158917	371915	4593.9	-0.755692	-0.524907	0.230785	-0.630849	-0.473401	0.157449	352554	995722	0.796587	9.8e-10	106302	2565.22
1955400	OG1RF_RS09490	OG1RF_11854	0.000109348	8.01e-05	9.47e-05	5.13e-05	5.52e-05	5.32e-05	3.44e-05	4.65e-05	4.04e-05	5.68e-05	7.11e-05	6.39e-05	1.14e-05	2.54e-05	1.84e-05	3.73184	3.73184	3.73184	3.73184	3.73184	50700.8	3.73184	-0.83174	-1.22777	-0.396029	-0.566945	-2.36328	-1.79634	0.0760124	4.48e-06	2.11e-60	1.11e-09	3.62e-26	2.89e-16
300266	OG1RF_RS01580	OG1RF_10286	0.000104126	7.81e-05	9.11e-05	0.000139168	0.0001599	0.000149534	0.000140867	0.00013908	0.000139973	0.000138132	0.000164802	0.000151467	0.000127097	0.000132662	0.000129879	214988	275544	3.73184	3.73184	6530.72	1.49817e+06	14345.2	0.714588	0.619269	-0.0953194	0.733122	0.511289	-0.221833	202781	250361	0.107704	1.17e-09	4691.58	10059.7
1450682	OG1RF_RS07150	OG1RF_11387	7.08e-05	5.78e-05	6.43e-05	2.92e-05	3.14e-05	3.03e-05	3.18e-05	4.86e-05	4.02e-05	3.42e-05	6.06e-05	4.74e-05	4.73e-05	3.23e-05	3.98e-05	131406	1.71377e+06	3.73184	3.73184	115896	11.1955	17812.1	-1.08778	-0.678288	0.409489	-0.439993	-0.693706	-0.253714	93155.4	1.56073e+06	0.0764823	1.33e-09	178639	10119.7
2341672	OG1RF_RS11385	OG1RF_12221	0.00021021	0.000204694	0.000207452	0.000300419	0.000276707	0.000288563	0.000255362	0.000223646	0.000239504	0.000218258	0.00029268	0.000255469	0.000218673	0.000262739	0.000240706	173848	1.66804e+06	787.418	3.73184	252392	2978.01	3.73184	0.476108	0.207272	-0.268836	0.300368	0.214493	-0.085875	159115	1.49188e+06	2671.12	1.36e-09	97941.1	1.06133
210180	Intergenic_210_210170_210180	Intergenic_210_210170_210180	8.36e-05	0.000153273	0.000118417	0.000203752	0.000142511	0.000173132	0.000150516	0.000145719	0.000148117	0.000131038	0.000181904	0.000156471	0.000116017	0.000173149	0.000144583	488520	1.17555e+06	839.664	3.73184	226971	75924.3	612.022	0.547986	0.32286	-0.225127	0.402015	0.288017	-0.113998	431420	558501	50.9031	1.49e-09	54100.2	123.671
2472946	OG1RF_RS12010	OG1RF_12343	6.33e-05	0.00011718	9.03e-05	0.000130418	0.000145536	0.000137977	0.000125108	0.000162493	0.0001438	0.000114345	0.000142259	0.000128302	0.000149584	0.000142137	0.000145861	55529.8	1.43955e+06	3.73184	3.73184	31063.8	344971	540878	0.612393	0.672037	0.0596436	0.507512	0.69256	0.185048	89193.9	1.22547e+06	6e-14	1.52e-09	32275.6	539206
345479	OG1RF_RS01810	OG1RF_10332	0.00013285	0.00012163	0.00012724	0.000186668	0.00019808	0.000192374	0.000193934	0.000197088	0.000195511	0.000181534	0.000169078	0.000175306	0.000199119	0.000181764	0.000190441	27776.1	1.0133e+06	3.73184	3.73184	138015	87810.2	1.53111e+06	0.596361	0.619696	0.0233353	0.462321	0.581796	0.119474	27764.6	1.2334e+06	1.64e-09	1.53e-09	97333.8	1.72466e+06
2678546	OG1RF_RS12895	OG1RF_12529	0.000191931	0.000182444	0.000187188	0.000250835	0.000276707	0.000263771	0.000211301	0.000248457	0.000229879	0.000264997	0.000231267	0.000248132	0.000189343	0.000197269	0.000193306	96848.7	63.4413	896985	3.73184	3.73184	228456	3.73184	0.4948	0.296387	-0.198413	0.406623	0.0464003	-0.360223	95595	53.5616	1.12976e+06	1.56e-09	0.0056192	3.75e-08
1906308	OG1RF_RS09250	OG1RF_11808	0.000311072	0.000198761	0.000254916	0.000232919	0.000150828	0.000191873	0.000204547	0.000212464	0.000208505	0.000190297	0.000183848	0.000187073	0.000260387	0.000144722	0.000202554	23357.6	903243	3.73184	3.73184	138347	1.09015e+06	408114	-0.409871	-0.28994	0.119931	-0.446426	-0.331716	0.11471	24699.9	1.51434e+06	0.00972327	1.66e-09	14251.8	36286.8
202200	OG1RF_RS01010	OG1RF_10202	0.000124363	5.93e-05	9.18e-05	0.000125001	0.000183337	0.000154169	0.000106133	0.00013244	0.000119287	0.000122692	0.000124768	0.00012373	7.95e-05	0.000114571	9.7e-05	938039	705.318	731019	3.73184	78.3686	67.1731	3.73184	0.7472	0.377119	-0.370081	0.429879	0.0794036	-0.350476	874368	185.833	1.01271e+06	1.73e-09	14.7112	2.37e-12
143096	OG1RF_RS00650	OG1RF_10129	0.000112286	0.000145857	0.000129071	0.000148751	0.000225675	0.000187213	0.000145691	0.000218404	0.000182048	0.000158164	0.000155474	0.000156819	0.000123838	0.000120171	0.000122005	2825	3.73184	592400	3.73184	11.1955	466.48	3.73184	0.53651	0.496147	-0.0403627	0.280928	-0.0812344	-0.362163	5354.29	4.81e-09	1.2004e+06	1.84e-09	5.24764	9.38e-12
30332	OG1RF_RS00135	OG1RF_10026	0.000155046	0.000144373	0.00014971	0.000205002	0.000232857	0.000218929	0.000203582	0.000159697	0.00018164	0.000154825	0.000184625	0.000169725	0.000136874	0.00017358	0.000155227	262341	1216.58	897664	3.73184	129547	3.73184	3.73184	0.548295	0.278909	-0.269386	0.181031	0.0522103	-0.128821	249606	219.295	1.53802e+06	1.86e-09	51687.4	4.43e-09
1845654	OG1RF_RS09025	OG1RF_11763	0.000136114	0.000143879	0.000139997	8e-05	9.07e-05	8.54e-05	0.00010549	0.000106581	0.000106035	0.000105164	0.000101447	0.000103305	9.71e-05	9.78e-05	9.74e-05	1.24574e+06	293020	3.73184	3.73184	651867	6463.55	79365	-0.713726	-0.400846	0.312879	-0.438476	-0.522742	-0.0842659	1.26318e+06	297636	0.00101883	2.15e-09	679764	94851.7
92689	OG1RF_RS00420	OG1RF_10084	0.000140358	0.000141407	0.000140882	0.000185418	0.000227187	0.000206302	0.000199401	0.000211066	0.000205233	0.000202399	0.000219995	0.000211197	0.000184128	0.000187794	0.000185961	916626	39613.5	3.73184	3.73184	7657.74	1.10437e+06	35870.4	0.550271	0.542775	-0.00749502	0.584102	0.40051	-0.183593	875884	40194.3	0.0292548	2.19e-09	6403.63	25273.8
1998645	OG1RF_RS09695	OG1RF_11895	0.00011196	0.000147834	0.000129897	7.92e-05	7.22e-05	7.57e-05	0.000114173	0.00010099	0.000107582	6.38e-05	5.71e-05	6.05e-05	8.83e-05	7.8e-05	8.31e-05	3.73184	52.2458	3.73184	3.73184	29.8547	6844.19	336276	-0.779308	-0.271937	0.507371	-1.10252	-0.643784	0.458741	9.44e-11	83.1075	4.54e-05	2.31e-09	20.6439	262868
288185	OG1RF_RS01525	OG1RF_10276	8.81e-05	0.00012163	0.000104881	0.000177918	0.000141755	0.000159837	0.000157591	0.00016424	0.000160916	0.000124778	0.000124768	0.000124773	0.000121557	0.000120171	0.000120864	3.73184	3.73184	33351.5	3.73184	1.06516e+06	3.73184	3.73184	0.607851	0.617556	0.00970457	0.250558	0.204636	-0.0459214	1.7081	0.0396053	5747.98	2.38e-09	1.11846e+06	0.435119
2485335	OG1RF_RS12045	OG1RF_12351	0.000284306	0.000207166	0.000245736	0.000342503	0.000338323	0.000340413	0.000300388	0.000305067	0.000302728	0.000332186	0.000309393	0.000320789	0.000319699	0.000291166	0.000305433	170948	1.47327e+06	3.73184	3.73184	304597	166421	3205.65	0.470176	0.300911	-0.169266	0.384517	0.313745	-0.0707719	187784	1.22642e+06	0.438499	2.51e-09	458565	6180.18
225049	OG1RF_RS01215	OG1RF_10215	0.00016386	0.000167612	0.000165736	0.000257919	0.000217358	0.000237639	0.000257292	0.000211066	0.000234179	0.000194053	0.000256921	0.000225487	0.000306337	0.000210622	0.00025848	647915	16909	3.73184	3.73184	1164.33	387328	61276.8	0.519886	0.498727	-0.0211586	0.44416	0.641167	0.197007	682633	2783.41	1.33e-21	2.62e-09	163.006	7454.3
244774	OG1RF_RS01320	OG1RF_10235	0.000195522	0.00020766	0.000201591	0.000290419	0.0002665	0.00027846	0.000201652	0.000235178	0.000218415	0.000238289	0.000240984	0.000239637	0.000211829	0.000216652	0.00021424	38225.2	1.19062e+06	308362	3.73184	13016.7	279.888	3.73184	0.466037	0.115641	-0.350396	0.249417	0.0877995	-0.161618	32539.8	1.26312e+06	248411	3.14e-09	11632	8.72e-05
2692735	OG1RF_RS12980	OG1RF_12535	0.000150477	0.000194311	0.000172394	0.000215002	0.000261586	0.000238294	0.000161772	0.000177169	0.000169471	0.000243714	0.000247592	0.000245653	0.000131334	0.000129647	0.00013049	3.73184	3.73184	3.73184	3.73184	3.73184	848594	3.73184	0.467035	-0.02467	-0.491705	0.510915	-0.401765	-0.91268	2.34e-12	0.271735	1.59044	3.28e-09	1.34e-35	4.03e-32
1292806	OG1RF_RS06395	OG1RF_11235	0.000122405	0.000119652	0.000121028	6.92e-05	7.48e-05	7.2e-05	0.000119641	9.89e-05	0.000109267	9.89e-05	9.17e-05	9.53e-05	8.54e-05	6.55e-05	7.54e-05	45136.6	3.73184	3.73184	3.73184	977.742	115.687	976906	-0.749137	-0.147488	0.601648	-0.344541	-0.682206	-0.337665	37641.4	0.0256101	9.25e-07	4.42e-09	2932.98	752724
670809	OG1RF_RS03290	OG1RF_10632	0.000144928	0.000180961	0.000162944	0.000231669	0.000226053	0.000228861	0.000189753	0.000200932	0.000195342	0.000217423	0.000199007	0.000208215	0.000225842	0.000247664	0.000236753	249294	7.46368	3.73184	3.73184	4209.52	51432.2	761516	0.49009	0.261624	-0.228465	0.353693	0.539003	0.18531	267582	8.04206	5.84e-12	4.48e-09	6311.65	937873
2720895	OG1RF_RS13100	OG1RF_12558	0.000227837	0.000241776	0.000234806	0.000257919	0.000368564	0.000313241	0.00034252	0.000345603	0.000344061	0.000310485	0.000285683	0.000298084	0.000252239	0.000310979	0.000281609	44.7821	3.73184	14.9274	3.73184	229508	317143	6194.85	0.415804	0.551194	0.13539	0.344248	0.262225	-0.0820238	43.2846	0.000514053	16.3831	4.72e-09	109783	630.68
2698707	OG1RF_RS13000	OG1RF_12539	0.000223267	0.000156734	0.00019	0.000291669	0.000256294	0.000273981	0.000241854	0.00027187	0.000256862	0.000284194	0.000257698	0.000270946	0.000254521	0.000304519	0.00027952	285075	38770.1	3.73184	3.73184	766277	1.43943e+06	1.11362e+06	0.528075	0.43499	-0.0930853	0.512002	0.556947	0.0449448	286090	79325.5	1.98e-10	4.96e-09	1.12008e+06	1.47273e+06
2592268	OG1RF_RS12550	OG1RF_12456	0.000334247	0.000344617	0.000339432	0.000418753	0.000451727	0.00043524	0.000444793	0.000388585	0.000416689	0.000467814	0.000384409	0.000426112	0.000333712	0.000399708	0.00036671	834857	59.7094	40259.1	3.73184	11.1955	908673	3.73184	0.358688	0.295847	-0.0628416	0.328107	0.111515	-0.216592	1.11336e+06	4.27521	77680.3	5.77e-09	0.783154	0.00451204
132277	OG1RF_RS00600	OG1RF_10119	0.000139379	0.000113719	0.000126549	0.000170835	0.00021131	0.000191072	0.000173994	0.000188002	0.000180998	0.000196974	0.000161304	0.000179139	0.000185758	0.000188224	0.000186991	1.53958e+06	853132	3.73184	3.73184	665249	310970	1.17896e+06	0.594427	0.516281	-0.0781463	0.501389	0.563277	0.0618879	1.50066e+06	859928	3.06e-07	6.33e-09	623446	1.03358e+06
283022	OG1RF_RS01505	OG1RF_10272	0.000135135	0.000210627	0.000172881	0.000243335	0.000227943	0.000235639	0.000218376	0.000180664	0.00019952	0.000229108	0.000190844	0.000209976	0.0001737	0.000168842	0.000171271	423138	1007.6	1.57588e+06	3.73184	7.46368	12240.4	3.73184	0.446799	0.206755	-0.240044	0.280445	-0.0134998	-0.293945	578703	825.716	811935	6.78e-09	22.3462	1.1e-06
105724	Intergenic_93_105711_105724	Intergenic_93_105711_105724	0.000335553	0.000340168	0.00033786	0.00045042	0.000420352	0.000435386	0.000385616	0.00044869	0.000417153	0.000362233	0.000385186	0.000373709	0.000346096	0.000425982	0.000386039	626.949	18569.6	108.223	3.73184	585227	3.73184	171.665	0.365869	0.304149	-0.0617199	0.145491	0.192319	0.0468285	1106.52	5680.44	465.796	6.81e-09	1.13471e+06	29.0801
2604382	OG1RF_RS12615	OG1RF_12470	0.000114898	0.000126574	0.000120736	0.000179585	0.000180691	0.000180138	0.000129289	0.000152708	0.000140999	0.000167345	0.00015081	0.000159077	0.00016099	0.000145583	0.000153287	27305.9	165444	26.1229	3.73184	855845	19834.7	1503.93	0.577249	0.223829	-0.35342	0.397874	0.344379	-0.0534954	27269.5	108017	3.31209	7.18e-09	1.09352e+06	2544.78
11149	OG1RF_RS00060	OG1RF_10010	9.53e-05	0.000140418	0.000117865	0.000177501	0.000167838	0.00017267	0.000170456	0.000147117	0.000158786	0.000120188	0.000158583	0.000139386	0.000112106	0.000118448	0.000115277	16819.4	3.73184	1.31593e+06	3.73184	1134.48	37.3184	3.73184	0.550877	0.429948	-0.120929	0.241941	-0.0320332	-0.273975	19938.2	0.000437364	1.55307e+06	7.24e-09	657.658	1.6e-08
31404	OG1RF_RS00140	OG1RF_10027	0.000113265	0.000170084	0.000141675	0.000181668	0.000216602	0.000199135	0.000202617	0.000194991	0.000198804	0.000168179	0.000200173	0.000184176	0.000152517	0.000159797	0.000156157	154674	3.73184	116452	3.73184	1220.31	162268	3.73184	0.491167	0.488767	-0.00239984	0.378504	0.140415	-0.238089	178636	0.101882	16210.7	7.46e-09	670.415	0.159484
1463393	OG1RF_RS07230	OG1RF_11403	0.00018018	0.0001775	0.00017884	0.000105418	0.000130793	0.000118105	0.000124143	0.0001265	0.000125321	0.000141888	0.000146923	0.000144406	0.000177936	0.000164104	0.00017102	12516.6	3.73184	638794	3.73184	1242.7	563.508	3.73184	-0.598598	-0.513037	0.0855604	-0.308545	-0.064504	0.244041	12608.3	0.000208347	739448	7.91e-09	926.788	2.6e-06
135165	OG1RF_RS00610	OG1RF_10121	0.000118488	0.000104325	0.000111406	0.000149585	0.000192031	0.000170808	0.000124786	0.000187303	0.000156045	0.000169014	0.000218441	0.000193727	0.000152843	0.000184348	0.000168595	7.46368	187294	3.73184	3.73184	5161.13	12845	1.46374e+06	0.616544	0.48613	-0.130413	0.798197	0.597733	-0.200463	1.25053	236358	5.96e-07	8.05e-09	1472.34	962072
1990263	OG1RF_RS09660	OG1RF_11888	0.000233059	0.000215571	0.000224315	0.000190002	0.000128525	0.000159263	0.000193612	0.000143273	0.000168443	0.00013855	0.000164025	0.000151287	0.000149584	0.000187794	0.000168689	48327.3	1.81133e+06	3.73184	3.73184	52305.5	581499	451340	-0.494114	-0.413271	0.0808437	-0.568236	-0.411164	0.157073	42566.5	1.25225e+06	7.69e-06	9.44e-09	134609	569780
1778080	OG1RF_RS08725	OG1RF_11700	0.000144928	0.000137451	0.000141189	9.63e-05	8.24e-05	8.93e-05	0.000124143	7.83e-05	0.00010121	0.000106834	0.000111552	0.000109193	0.000132312	0.000127062	0.000129687	365287	11.1955	213973	3.73184	4817.81	3123.55	3.73184	-0.660433	-0.480286	0.180147	-0.370752	-0.122599	0.248153	496594	26.2885	194007	1.05e-08	4716.49	0.000612512
37353	OG1RF_RS00160	OG1RF_10031	0.000115877	0.000161184	0.00013853	0.000195002	0.000198836	0.000196919	0.000199079	0.000149563	0.000174321	0.000173187	0.000217663	0.000195425	0.000182825	0.000142999	0.000162912	19110.8	263386	3437.02	3.73184	223.91	1.61555e+06	70.905	0.507397	0.331547	-0.17585	0.496415	0.233888	-0.262526	22807.6	412385	57.1043	1.26e-08	519.347	343.611
2049950	OG1RF_RS09925	OG1RF_11940	3.56e-05	2.57e-05	3.06e-05	7.25e-05	6.01e-05	6.63e-05	3.6e-05	7.06e-05	5.33e-05	9.51e-05	3.38e-05	6.45e-05	6.32e-05	7.75e-05	7.04e-05	31149.7	492.603	3.73184	3.73184	480157	1.35357e+06	810108	1.11342	0.798621	-0.314804	1.07326	1.19945	0.126188	39316.2	605.31	3.6e-11	1.32e-08	471839	991257
1345158	OG1RF_RS06655	OG1RF_11288	0.00018475	0.000161678	0.000173214	0.000120834	0.00011227	0.000116552	0.000147943	0.000107979	0.000127961	0.000123526	0.000125934	0.00012473	0.000189343	0.000131369	0.000160356	1.19597e+06	7.46368	202419	3.73184	7.46368	447817	3.73184	-0.57158	-0.436854	0.134725	-0.473748	-0.111279	0.362469	1.0736e+06	1.47415	320138	1.42e-08	0.275367	0.000149536
692096	Intergenic_687_691994_692156	Intergenic_687_691994_692156	0.000120773	9.69e-05	0.000108841	7.88e-05	5.29e-05	6.58e-05	9.91e-05	7.37e-05	8.64e-05	8.72e-05	5.48e-05	7.1e-05	9.87e-05	0.000112418	0.000105581	8560.84	1850.99	1.14233e+06	3.73184	3.73184	607047	3.73184	-0.725261	-0.333192	0.392069	-0.616081	-0.0438616	0.572219	4843.4	4664.23	586747	1.48e-08	0.0108945	1.41e-05
1244136	OG1RF_RS06160	OG1RF_11189	0.000214127	0.00024672	0.000230424	0.000165001	0.000153852	0.000159427	0.000192647	0.000216307	0.000204477	0.000209494	0.000157029	0.000183261	0.000218673	0.000216221	0.000217447	23984.5	249279	313922	3.73184	231.374	7773.42	3.73184	-0.531397	-0.172348	0.359048	-0.330388	-0.0836261	0.246762	20794.1	221130	585606	1.65e-08	126.594	1.51e-05
347560	OG1RF_RS01815	OG1RF_10333	0.000112939	0.00018195	0.000147445	0.000189585	0.000218114	0.00020385	0.000183642	0.00018346	0.000183551	0.00019447	0.00019512	0.000194795	0.000228449	0.000213206	0.000220828	329413	22.391	3.73184	3.73184	7124.08	579857	115131	0.467333	0.316006	-0.151326	0.401785	0.582749	0.180964	344219	11.4544	3.71e-16	1.65e-08	5185.06	108446
2586576	Intergenic_2518_2586550_2586654	Intergenic_2518_2586550_2586654	0.000130565	0.000118663	0.000124614	0.000146668	0.000223407	0.000185037	0.000151159	0.000172976	0.000162067	0.000146479	0.000164025	0.000155252	0.000165227	0.000140415	0.000152821	703698	405207	205.251	3.73184	1.40197e+06	488.871	130.614	0.570347	0.379126	-0.191221	0.317142	0.29437	-0.0227718	827143	664161	186.597	1.7e-08	1.7065e+06	127.778
1066086	Intergenic_1072_1065907_1066339	Intergenic_1072_1065907_1066339	0.000250359	0.000202716	0.000226538	0.000181668	0.000145914	0.000163791	0.000204547	0.000181013	0.00019278	0.000190297	0.000164414	0.000177355	0.000142088	0.00020373	0.000172909	117878	27652.9	3.73184	3.73184	1.1037e+06	188824	493700	-0.467896	-0.232794	0.235102	-0.353107	-0.389735	-0.0366278	94204.8	4206.42	1.35e-06	1.87e-08	603927	911500
2732771	OG1RF_RS13160	OG1RF_12571	0.00020662	0.000220021	0.00021332	0.000293336	0.000285023	0.000289179	0.000249895	0.000235178	0.000242536	0.000285029	0.000293068	0.000289048	0.000217043	0.000255417	0.00023623	11.1955	932747	29086	3.73184	3.73184	1.84594e+06	3.73184	0.438942	0.185178	-0.253765	0.438289	0.14717	-0.291119	5.33471	600000	37801.4	2.01e-08	0.0613987	0.061587
1160094	OG1RF_RS05770	OG1RF_11112	0.000107716	8.45e-05	9.61e-05	4.96e-05	6.12e-05	5.54e-05	8.78e-05	8e-05	8.39e-05	0.000110589	8.94e-05	0.0001	9.32e-05	8.01e-05	8.67e-05	10594.7	1.14425e+06	207225	3.73184	50562.7	3.73184	3.73184	-0.794842	-0.196138	0.598704	0.0568177	-0.149661	-0.206479	15030.8	1.0199e+06	132953	2.18e-08	90382.3	0.00323945
536708	OG1RF_RS02700	OG1RF_10511	0.000176263	0.000249687	0.000212975	0.000305419	0.000259318	0.000282369	0.000230919	0.0002212	0.00022606	0.000268753	0.000250702	0.000259727	0.000204008	0.000261877	0.000232943	701.586	835496	66714.1	3.73184	11975.5	56645.6	3.73184	0.406895	0.0860183	-0.320877	0.286314	0.129289	-0.157024	885.478	1.45654e+06	19881.2	2.26e-08	3372	0.243903
1894084	OG1RF_RS09190	OG1RF_11796	0.000107064	7.22e-05	8.96e-05	3.83e-05	6.39e-05	5.11e-05	6.27e-05	0.00010099	8.19e-05	5.43e-05	6.92e-05	6.17e-05	4.01e-05	7.32e-05	5.67e-05	194.056	3.73184	3.73184	3.73184	548778	47002.5	431953	-0.810325	-0.130878	0.679447	-0.538197	-0.66174	-0.123543	477.257	0.125364	5.11e-07	2.33e-08	217594	1.09988e+06
97681	Intergenic_86_97371_97715	Intergenic_86_97371_97715	0.000254602	0.000278858	0.00026673	0.000347086	0.000351175	0.000349131	0.000376611	0.000336168	0.000356389	0.000313824	0.000367307	0.000340565	0.000291672	0.000327347	0.000309509	307970	44.7821	160.469	3.73184	11087.3	870146	802.346	0.388386	0.418072	0.0296862	0.352549	0.214602	-0.137948	320258	7.48383	86.4006	2.39e-08	4060.11	333.164
1542341	OG1RF_RS07630	OG1RF_11485	0.000126975	0.00015179	0.000139382	8.46e-05	8.66e-05	8.56e-05	0.000107098	0.000125102	0.0001161	0.00013855	0.000111941	0.000125245	0.000112758	7.97e-05	9.62e-05	313769	2212.98	3.73184	3.73184	11.1955	3.73184	135779	-0.703792	-0.263682	0.44011	-0.154289	-0.534629	-0.38034	340428	10613.7	0.0221804	2.62e-08	130.378	61303.8
2719579	OG1RF_RS13100	OG1RF_12558	0.000218371	0.000222493	0.000220432	0.000283336	0.000311106	0.000297221	0.000345414	0.000281654	0.000313534	0.000297131	0.000238264	0.000267697	0.000223561	0.000304949	0.000264255	7.46368	7.46368	11.1955	3.73184	1.37311e+06	10008.8	3082.5	0.431202	0.508289	0.0770874	0.280269	0.261599	-0.0186704	7.12676	0.0505276	111.887	2.82e-08	814221	283.749
1058883	Intergenic_1065_1058761_1059002	Intergenic_1065_1058761_1059002	0.000164512	0.000182444	0.000173478	0.000100417	0.000125879	0.000113148	0.000143762	0.000119511	0.000131636	0.000171935	0.000120881	0.000146408	0.000121231	0.000163673	0.000142452	71871.5	228601	182.86	3.73184	1.1176e+06	3.73184	93.296	-0.616543	-0.398199	0.218344	-0.244761	-0.284277	-0.0395155	121060	556588	62.3244	2.93e-08	811261	471.151
2421678	OG1RF_RS11740	OG1RF_12293	0.000136767	0.000175522	0.000156145	0.000217502	0.000218114	0.000217808	0.000204547	0.00021491	0.000209728	0.00017903	0.000182293	0.000180661	0.000221932	0.000140845	0.000181388	1317.34	1138.21	3743.04	3.73184	1.73846e+06	29.8547	78.3686	0.480172	0.425637	-0.0545357	0.210403	0.216198	0.00579434	1443.9	14332.5	32.3845	3.43e-08	877132	936.611
1507712	OG1RF_RS07455	OG1RF_11447	0.000136441	0.000133002	0.000134721	8.13e-05	8.73e-05	8.43e-05	0.000114816	0.000102737	0.000108777	0.000124778	0.000115439	0.000120109	0.000137526	0.000129647	0.000133586	148430	294.815	1.63286e+06	3.73184	103730	3.73184	3.73184	-0.676612	-0.308605	0.368007	-0.165635	-0.0122053	0.153429	182576	253.611	1.71049e+06	3.48e-08	86007.6	4.85e-08
1169253	OG1RF_RS05825	OG1RF_11123	0.000138399	0.000130529	0.000134464	9.08e-05	7.9e-05	8.49e-05	0.000103882	0.000138031	0.000120956	0.000153991	0.000121658	0.000137824	0.000146325	9e-05	0.000118173	27429	1.25555e+06	36851.9	3.73184	9654.27	3.73184	3.73184	-0.663055	-0.152735	0.51032	0.035608	-0.186327	-0.221935	26774.7	1.49452e+06	118340	3.68e-08	63688.5	0.00688076
2292903	Intergenic_2233_2292697_2292931	Intergenic_2233_2292697_2292931	0.000123058	0.000115697	0.000119377	6.96e-05	7.56e-05	7.26e-05	0.000106454	8.11e-05	9.38e-05	0.000105164	0.000122047	0.000113606	0.000131986	0.000104665	0.000118325	2351.06	100.76	1.63022e+06	3.73184	902937	3.73184	3.73184	-0.717617	-0.348436	0.369181	-0.0714928	-0.0127686	0.0587242	3043.85	50.1477	1865920	3.9e-08	678033	1.85e-08
2721746	OG1RF_RS13100	OG1RF_12558	0.000241219	0.00028133	0.000261275	0.000333336	0.000346639	0.000339988	0.000311001	0.000320443	0.000315722	0.000333438	0.000377024	0.000355231	0.000276681	0.000362235	0.000319458	649.34	1.35153e+06	3.73184	3.73184	3519.13	365209	131962	0.379914	0.273086	-0.106828	0.443188	0.290058	-0.15313	524.66	1.61026e+06	0.145145	4.03e-08	370.09	32669.3
2644237	OG1RF_RS12765	OG1RF_12502	0.000238282	0.00020766	0.000222971	0.000284586	0.000322446	0.000303516	0.000301031	0.000249505	0.000275268	0.000289202	0.000254977	0.000272089	0.000301449	0.000276522	0.000288985	1.40998e+06	316456	3.73184	3.73184	199706	6444.89	323942	0.444916	0.303981	-0.140935	0.287224	0.37414	0.0869157	1.19827e+06	290114	0.00018109	4.11e-08	126944	382741
32591	OG1RF_RS00150	OG1RF_10029	0.000117509	0.00016069	0.000139099	0.000180418	0.00021131	0.000195864	0.000183642	0.000172277	0.00017796	0.00014314	0.000131375	0.000137258	0.000159361	0.000129216	0.000144288	3.73184	14.9274	919566	3.73184	641664	3.73184	3.73184	0.493739	0.355436	-0.138303	-0.0192257	0.0528392	0.0720649	0.171839	56.7043	217560	4.13e-08	405938	0.0011594
2445946	OG1RF_RS11840	OG1RF_12311	0.00017202	0.000154262	0.000163141	9.38e-05	0.000122099	0.000107925	0.000105811	0.000125102	0.000115457	0.000105582	0.000115051	0.000110316	9.09e-05	9.78e-05	9.43e-05	803723	1145.67	3.73184	3.73184	21372.2	1.33704e+06	55779.8	-0.596093	-0.498769	0.0973249	-0.564475	-0.790049	-0.225573	926592	1044.31	8.23e-18	4.13e-08	16602.9	36267.5
845426	OG1RF_RS04225	OG1RF_10804	0.000125669	0.00018195	0.00015381	9.71e-05	9.3e-05	9.5e-05	0.000109992	0.000114269	0.000112131	8.3e-05	0.000119326	0.000101186	0.000111129	0.000129647	0.000120388	156353	369941	7.46368	3.73184	6765.83	610029	141.81	-0.694572	-0.455965	0.238607	-0.604132	-0.353458	0.250674	207243	523516	103.552	4.14e-08	16936.8	351.074
2672210	OG1RF_RS12875	OG1RF_12525	0.000143295	0.000114213	0.000128754	0.000181251	0.00020375	0.000192501	0.000147621	0.000141875	0.000144748	0.000132707	0.000171021	0.000151864	0.000140785	0.000111126	0.000125955	619586	12542.7	1.28407e+06	3.73184	787.418	3.73184	3.73184	0.580242	0.168925	-0.411317	0.238161	-0.0317103	-0.269872	580242	30591	1.14984e+06	4.16e-08	1735.82	2.1e-10
2137556	OG1RF_RS10340	OG1RF_12021	0.000211516	0.000218043	0.00021478	0.000139584	0.00015801	0.000148797	0.000199079	0.00019604	0.00019756	0.000167345	0.000144979	0.000156162	0.000199119	0.000167981	0.00018355	3.73184	166974	798.614	3.73184	1492.74	645952	18.6592	-0.529509	-0.12057	0.40894	-0.459813	-0.226685	0.233129	0.524677	287015	2296.59	4.26e-08	480.509	11.7226
1828626	OG1RF_RS08945	OG1RF_11747	0.000204335	0.000221504	0.00021292	0.000124168	0.00016746	0.000145814	0.000164023	0.000192895	0.000178459	0.000153573	0.000172576	0.000163075	0.000204985	0.000199423	0.000202204	100032	7284.55	440174	3.73184	3.73184	51353.9	3.73184	-0.546179	-0.254716	0.291463	-0.384777	-0.0744959	0.310281	135588	5012.3	644933	4.65e-08	7.01863	2.49e-05
2072342	OG1RF_RS10030	OG1RF_11961	9.73e-05	8.75e-05	9.24e-05	0.000165418	0.000128147	0.000146782	0.00010163	0.000117065	0.000109347	0.000114345	9.48e-05	0.000104592	0.000142088	0.000108111	0.000125099	850860	26078.1	3.73184	3.73184	3847.53	3.73184	5146.21	0.66783	0.24307	-0.42476	0.178926	0.437226	0.258301	865585	8670.31	0.366081	5.04e-08	1120.58	21867.6
1525694	OG1RF_RS07540	OG1RF_11465	7.57e-05	4.65e-05	6.11e-05	2.83e-05	3.33e-05	3.08e-05	3.76e-05	2.97e-05	3.37e-05	2.84e-05	3.61e-05	3.23e-05	4.17e-05	4.95e-05	4.56e-05	1.3078e+06	2604.82	1246.43	3.73184	1074.77	1.27148e+06	268.692	-0.98832	-0.859933	0.128387	-0.921357	-0.42145	0.499908	1.34687e+06	5405.19	67.1523	5.13e-08	2430.43	494.288
119543	OG1RF_RS00535	OG1RF_10107	0.000297036	0.000247215	0.000272125	0.000339586	0.000384063	0.000361824	0.000334801	0.000350495	0.000342648	0.000388106	0.000352926	0.000370516	0.00029265	0.000301934	0.000297292	28160.5	70.905	32011.7	3.73184	3.73184	884629	3.73184	0.411018	0.332455	-0.0785627	0.445264	0.127609	-0.317654	31057.9	35.3308	123779	5.2e-08	0.000209238	0.00748763
371608	Intergenic_387_371230_371741	Intergenic_387_371230_371741	0.000497128	0.00044202	0.000469574	0.000452087	0.000307704	0.000379895	0.000438039	0.000432615	0.000435327	0.000359729	0.000411617	0.000385673	0.000529247	0.00050868	0.000518963	111.955	3.73184	656.804	3.73184	3.73184	1.19764e+06	3.73184	-0.30575	-0.109252	0.196498	-0.283974	0.14428	0.428255	150.246	0.000112444	2077.84	5.24e-08	1.55e-17	1.43e-21
1996099	Intergenic_1951_1996072_1996291	Intergenic_1951_1996072_1996291	0.00015015	0.000167117	0.000158634	0.000108751	9.64e-05	0.000102572	0.000144727	0.000153058	0.000148892	0.000140636	0.000129821	0.000135229	0.000122535	0.00014989	0.000136213	113478	144863	6549.38	3.73184	1.66904e+06	3.73184	3.73184	-0.629058	-0.0914316	0.537626	-0.2303	-0.219838	0.0104613	116727	82870	4955.27	5.25e-08	1.75762e+06	4.45111
1536	Intergenic_1_1403_1603	Intergenic_1_1403_1603	0.000143622	0.000117674	0.000130648	7.79e-05	8.85e-05	8.32e-05	0.000149551	0.000153058	0.000151304	0.000107668	9.56e-05	0.000101642	0.00014274	0.000159797	0.000151269	3.73184	1.85181e+06	10404.4	3.73184	3.73184	4493.14	3.73184	-0.651267	0.211767	0.863034	-0.362185	0.211426	0.573611	1.08e-06	1.66887e+06	45256.3	6e-08	8.28e-06	9.32e-17
45325	OG1RF_RS00200	OG1RF_10039	0.000134482	0.000165139	0.000149811	0.000201252	0.00021887	0.000210061	0.000102917	9.02e-05	9.65e-05	0.000169849	0.000176074	0.000172961	1.43e-05	4.52e-05	2.98e-05	3.73184	3.73184	3.73184	3.73184	3.73184	44.7821	3.73184	0.487666	-0.633989	-1.12165	0.207308	-2.33061	-2.53792	1.55e-21	1.82e-41	8.06e-90	6.45e-08	1.58e-117	1.05e-158
80186	Intergenic_74_80088_80241	Intergenic_74_80088_80241	0.000129913	0.000130035	0.000129974	0.000186668	0.000193543	0.000190106	0.000189109	0.000187303	0.000188206	0.000159416	0.000193565	0.00017649	0.00019032	0.000142999	0.00016666	290886	12684.5	3.73184	3.73184	421720	208800	8572.04	0.548582	0.534096	-0.0144867	0.441369	0.358684	-0.0826852	339964	42473	0.289853	7.28e-08	736883	28522.9
1623599	OG1RF_RS07975	OG1RF_11555	0.000299321	0.000273914	0.000286618	0.000232085	0.000196946	0.000214515	0.000208406	0.000195341	0.000201873	0.000186959	0.000193565	0.000190262	0.00021965	0.00022139	0.00022052	326301	58795.1	3.73184	3.73184	1425.56	13438.4	961434	-0.418046	-0.505675	-0.0876295	-0.591141	-0.378217	0.212924	324569	67332.1	5.94e-06	7.39e-08	1552.46	882918
94706	Intergenic_84_94596_94868	Intergenic_84_94596_94868	7.41e-05	0.000144868	0.000109482	0.000136668	0.000174265	0.000155466	9.33e-05	0.000111823	0.000102546	0.000130621	0.000145368	0.000137994	0.000128075	0.000156782	0.000142428	3.73184	3.73184	14.9274	3.73184	1.03354e+06	42408.6	162272	0.50591	-0.0944261	-0.600336	0.333918	0.379546	0.0456281	0.104097	0.00934863	0.0476378	7.91e-08	1.46726e+06	68501
2109713	OG1RF_RS10230	OG1RF_11999	0.00012828	0.000138935	0.000133608	9.63e-05	7.11e-05	8.37e-05	9.23e-05	9.71e-05	9.47e-05	8.22e-05	5.95e-05	7.08e-05	8.41e-05	8.74e-05	8.58e-05	18.6592	216816	3.73184	3.73184	13770.5	40908.4	1.33845e+06	-0.675414	-0.496188	0.179226	-0.915361	-0.63966	0.275701	28.7727	212762	6.51e-07	8.1e-08	12663.8	1.283e+06
450419	OG1RF_RS02320	OG1RF_10435	8.72e-05	8.85e-05	8.78e-05	3.42e-05	6.12e-05	4.77e-05	5.47e-05	8.11e-05	6.79e-05	7.51e-05	7.46e-05	7.49e-05	8.99e-05	8.57e-05	8.78e-05	319438	287.352	1.85122e+06	3.73184	40184.5	3.73184	3.73184	-0.880606	-0.371836	0.50877	-0.230241	3.09e-05	0.230272	279736	145.568	1.80371e+06	8.34e-08	37600.9	2.62e-08
112095	OG1RF_RS00500	OG1RF_10100	0.000181486	0.000222988	0.000202237	0.000240835	0.000297875	0.000269355	0.000247965	0.000277461	0.000262713	0.000285029	0.000206392	0.00024571	0.000187061	0.000273507	0.000230284	150460	1085.97	5123.82	3.73184	208531	37579.6	138.078	0.413465	0.377441	-0.0360243	0.280912	0.187369	-0.0935423	128540	94.0777	6852.06	8.38e-08	69245.7	3.71787
123553	OG1RF_RS00550	OG1RF_10110	0.000127301	0.000128552	0.000127926	0.000177918	0.00019619	0.000187054	0.000164345	0.000133139	0.000148742	0.00016025	0.000175297	0.000167774	0.000111129	0.000134815	0.000122972	23443.4	410.502	897112	3.73184	3.73184	41684.7	3.73184	0.548139	0.217499	-0.33064	0.391201	-0.0569851	-0.448186	28901.5	107.137	676898	8.4e-08	0.000820714	1.46e-11
414033	OG1RF_RS02160	OG1RF_10401	0.000187035	0.000149812	0.000168424	0.000248335	0.000233235	0.000240785	0.000204225	0.000194642	0.000199434	0.000250391	0.000199007	0.000224699	0.000204985	0.0002033	0.000204142	8030.92	1.07755e+06	67.1731	3.73184	46062.1	180677	130.614	0.515653	0.243815	-0.271838	0.415899	0.277483	-0.138417	12169.1	1.11578e+06	330.987	9.04e-08	62330.8	179.797
2665394	Intergenic_2585_2665263_2665459	Intergenic_2585_2665263_2665459	0.000195522	0.000206672	0.000201097	0.000265835	0.000279353	0.000272594	0.000253432	0.000202679	0.000228056	0.000272092	0.000241762	0.000256927	0.000225842	0.000259724	0.000242783	4116.22	200792	11.1955	3.73184	284165	239875	5478.34	0.438866	0.181498	-0.257368	0.353469	0.271779	-0.0816895	7617.67	410991	21.4641	9.11e-08	200817	2094.05
449894	Intergenic_464_449789_449976	Intergenic_464_449789_449976	0.000164186	0.000129541	0.000146863	9.13e-05	0.000103198	9.72e-05	0.000167883	0.000135935	0.000151909	0.000128951	0.000128655	0.000128803	0.000164901	0.000169273	0.000167087	2496.6	81372.8	18801	3.73184	3.73184	7.46368	3.73184	-0.595084	0.0487323	0.643816	-0.189307	0.186124	0.375431	2058.08	114252	70453.1	9.48e-08	1.14968	8.37e-16
2663712	OG1RF_RS12825	OG1RF_12515	0.000114245	0.000178489	0.000146367	0.000188335	0.000213956	0.000201146	0.000181712	0.000175422	0.000178567	0.000193636	0.000211056	0.000202346	0.000177285	0.000212345	0.000194815	8430.23	87668.4	3.73184	3.73184	732974	1.66564e+06	877800	0.458651	0.286879	-0.171772	0.467234	0.412513	-0.0547208	8320.98	176638	9.83e-05	9.68e-08	464041	541712
1479037	OG1RF_RS07310	OG1RF_11419	8.49e-05	0.000121135	0.000103001	5.5e-05	5.93e-05	5.72e-05	9.46e-05	5.42e-05	7.44e-05	8.05e-05	5.09e-05	6.57e-05	7.46e-05	7.19e-05	7.33e-05	171310	1.56203e+06	3.73184	3.73184	278343	159480	2380.91	-0.849223	-0.470075	0.379148	-0.648038	-0.49118	0.156857	101944	1.4212e+06	14.5057	1.05e-07	223186	2681.77
911547	OG1RF_RS04560	OG1RF_10871	0.000188993	0.000164645	0.000176819	0.000110834	0.000130793	0.000120814	0.000127681	0.000128247	0.000127964	0.000111424	0.000136817	0.000124121	0.000150562	0.000184779	0.00016767	1.0799e+06	3.73184	494566	3.73184	3.73184	1.18805e+06	3.73184	-0.549492	-0.466537	0.0829546	-0.510533	-0.0766495	0.433884	1.19353e+06	0.405317	164796	1.17e-07	0.125078	0.00706112
2410642	OG1RF_RS11695	OG1RF_12284	0.00027484	0.000209638	0.000242239	0.000362086	0.000299388	0.000330737	0.000302639	0.000250903	0.000276771	0.000297131	0.000235543	0.000266337	0.00021965	0.000262739	0.000241195	561138	410.502	1.70364e+06	3.73184	22294	3.73184	3.73184	0.449252	0.192261	-0.256991	0.13682	-0.00623401	-0.143054	401298	68.62	514432	1.18e-07	12054.6	4.85e-12
1411943	OG1RF_RS06960	OG1RF_11348	0.000110328	0.00012163	0.000115979	8.17e-05	5.82e-05	6.99e-05	9.84e-05	6.78e-05	8.31e-05	8.18e-05	5.52e-05	6.85e-05	6.65e-05	5.9e-05	6.27e-05	11229.1	119.419	3.73184	3.73184	477560	1.46817e+06	290934	-0.729654	-0.480881	0.248773	-0.759814	-0.886284	-0.12647	6472.7	133.449	1.73e-12	1.18e-07	680243	448839
2651601	OG1RF_RS12775	OG1RF_12505	0.00013742	0.000128552	0.000132986	0.000200835	0.000188629	0.000194732	0.000172707	0.00015131	0.000162009	0.000198644	0.000181516	0.00019008	0.000170767	0.000170565	0.000170666	876.982	483777	3.73184	3.73184	38814.9	1.11351e+06	7915.23	0.550218	0.284799	-0.265419	0.515332	0.359901	-0.15543	1352.14	547466	3.12509	1.2e-07	43684.1	8998.94
1552919	OG1RF_RS07675	OG1RF_11494	0.000126322	0.00018195	0.000154136	0.000122084	7.26e-05	9.73e-05	0.000139259	0.000154106	0.000146683	0.000158998	0.000112719	0.000135858	0.00011895	0.000111556	0.000115253	256258	11.1955	3.73184	3.73184	6138.88	3.73184	9874.45	-0.663225	-0.0715066	0.591718	-0.1821	-0.419397	-0.237297	227928	15.2165	8.64186	1.21e-07	11331.9	4336.41
1609328	OG1RF_RS07900	OG1RF_11539	0.000198459	0.00013844	0.00016845	0.000131251	0.000105088	0.00011817	0.000134757	0.000117414	0.000126085	0.000124778	0.000121658	0.000123218	0.000134593	0.000154628	0.000144611	1.26655e+06	14501.9	4198.32	3.73184	6359.06	872956	440.357	-0.51146	-0.417918	0.093542	-0.451103	-0.220146	0.230957	1.20931e+06	29740.3	114.675	1.33e-07	10658	595.517
2646316	Intergenic_2569_2646007_2646354	Intergenic_2569_2646007_2646354	6.2e-05	8.31e-05	7.25e-05	8.29e-05	0.000145914	0.000114415	8.52e-05	0.000129295	0.000107262	0.000102243	0.000100669	0.000101456	9.65e-05	0.000120171	0.000108317	666100	1.60956e+06	3.73184	3.73184	536467	89444.7	659752	0.657407	0.564258	-0.0931487	0.483981	0.578387	0.0944055	829774	1.82934e+06	0.00113816	1.35e-07	794723	306712
2707376	OG1RF_RS13045	OG1RF_12547	0.000134156	0.000161678	0.000147917	0.000190835	0.000223029	0.000206932	0.00018525	0.000235527	0.000210389	0.000215336	0.000213777	0.000214556	0.000187061	0.000160228	0.000173644	1.18141e+06	22.391	2574.97	3.73184	3.73184	759500	138.078	0.484365	0.508267	0.0239015	0.536568	0.231347	-0.305221	1.06642e+06	85.4575	215.832	1.36e-07	13.875	343.704
1071295	OG1RF_RS05345	OG1RF_11028	0.00026668	0.000134485	0.000200582	0.000142918	0.000157254	0.000150086	0.000152767	0.000133838	0.000143303	0.000176526	0.000136428	0.000156477	0.000147954	0.000183486	0.00016572	142187	4769.29	74.6368	3.73184	463759	775114	87549	-0.418405	-0.48513	-0.0667247	-0.358243	-0.275443	0.0828007	203401	15539.3	0.0042017	1.38e-07	658340	193423
2211790	OG1RF_RS10685	OG1RF_12089	0.000239261	0.000262542	0.000250902	0.000182085	0.000177289	0.000179687	0.000192004	0.000191846	0.000191925	0.000258738	0.000208724	0.000233731	0.000225516	0.000227851	0.000226683	11.1955	126.883	23335.2	3.73184	851520	3.73184	3.73184	-0.481637	-0.386578	0.0950589	-0.102275	-0.146442	-0.0441671	7.04223	111.539	41018.3	1.42e-07	961848	0.230874
1402109	OG1RF_RS06905	OG1RF_11337	0.000221635	0.000194805	0.00020822	0.000179585	0.000119075	0.00014933	0.000159521	0.000141176	0.000150349	0.000170683	0.000172576	0.00017163	0.000205637	0.000214929	0.000210283	10378.2	3.73184	1.5329e+06	3.73184	26.1229	9934.16	3.73184	-0.479608	-0.469796	0.00981124	-0.27881	0.0142241	0.293034	12949.6	2.62e-07	1.67784e+06	1.46e-07	21.0059	2.25e-07
2643123	OG1RF_RS12765	OG1RF_12502	0.000192584	0.000187389	0.000189986	0.000259169	0.000263098	0.000261133	0.000206155	0.000230635	0.000218395	0.000235368	0.000216109	0.000225738	0.00020303	0.000228712	0.000215871	771980	1.44971e+06	7347.99	3.73184	539464	585.899	3.73184	0.458891	0.201043	-0.257848	0.248755	0.184274	-0.064481	778845	1.26617e+06	14692.2	1.49e-07	425109	1.5775
1001642	OG1RF_RS05005	OG1RF_10960	0.000158963	0.000139924	0.000149443	9.54e-05	0.000101686	9.86e-05	8.36e-05	8.95e-05	8.65e-05	0.000124778	9.99e-05	0.000112335	7.79e-05	6.55e-05	7.17e-05	14.9274	9646.81	3.73184	3.73184	3.73184	63486.1	3.73184	-0.600647	-0.788176	-0.187528	-0.411791	-1.05998	-0.648194	48.1413	18365	2.27e-27	1.52e-07	8.42e-05	10.3469
17533	Intergenic_15_17497_17726	Intergenic_15_17497_17726	0.000110654	0.000180467	0.00014556	0.000189585	0.000208664	0.000199124	0.000161129	0.000243215	0.000202172	0.000201565	0.000235932	0.000218748	0.000171419	0.000177456	0.000174437	111519	1507.66	589.631	3.73184	3.73184	58593.6	6825.54	0.452052	0.473964	0.0219124	0.587653	0.261092	-0.326561	61789.5	2340.59	8.83667	1.52e-07	0.394918	5019.76
2126633	OG1RF_RS10305	OG1RF_12014	0.000127628	0.00013399	0.000130809	8.83e-05	7.56e-05	8.2e-05	0.000164667	0.000112522	0.000138594	0.000123526	0.00012399	0.000123758	9.65e-05	0.000112848	0.000104656	62478.5	3.73184	279.888	3.73184	7952.55	3.73184	313.475	-0.674321	0.0834056	0.757727	-0.0799362	-0.321806	-0.24187	45587.9	0.0834764	137.189	1.54e-07	4559.65	531.538
103636	OG1RF_RS00455	OG1RF_10091	0.000115224	0.000121135	0.00011818	0.000189585	0.000160656	0.000175121	0.000173994	0.000200233	0.000187113	0.000170683	0.000181516	0.0001761	0.000229101	0.000286428	0.000257765	338877	3.73184	3.73184	3.73184	3.73184	1.69191e+06	3.73184	0.567367	0.662931	0.0955636	0.57541	1.12507	0.549664	406333	4.19e-08	8.41e-52	1.56e-07	5.58e-11	5.65e-12
2447545	OG1RF_RS11850	OG1RF_12313	9.47e-05	0.00010828	0.00010147	0.000186668	0.000122477	0.000154572	0.000196185	0.000139429	0.000167807	0.000161085	0.000182682	0.000171883	0.000160012	0.000146875	0.000153444	1.11966e+06	107727	3.73184	3.73184	38251.4	61556.7	1.64651e+06	0.60723	0.725751	0.118521	0.760377	0.596658	-0.163719	1.2985e+06	104447	1.95e-08	1.56e-07	47763.9	1.64364e+06
1743567	OG1RF_RS08565	OG1RF_11671	0.000225878	0.000163656	0.000194767	0.000142084	0.000137597	0.000139841	0.000138616	0.000152359	0.000145487	0.000157746	0.000137594	0.00014767	0.000192601	0.000147737	0.000170169	1.42237e+06	1791.28	6202.32	3.73184	7695.05	566370	167.933	-0.477964	-0.420857	0.0571075	-0.39937	-0.194781	0.204589	1.47979e+06	357.633	1972	1.62e-07	2021.5	32.3461
312328	OG1RF_RS01635	OG1RF_10297	0.000135788	0.000102841	0.000119315	0.000184168	0.000177289	0.000180728	0.000174637	0.000161444	0.000168041	0.00016192	0.000139149	0.000150534	0.000127097	0.000182194	0.000154646	42968.4	150188	7.46368	3.73184	1.1174e+06	481.407	2272.69	0.599053	0.494038	-0.105014	0.335321	0.374197	0.0388755	35669.1	39686.7	210.692	1.64e-07	1.76729e+06	385.973
919785	OG1RF_RS04600	OG1RF_10879	0.000134809	0.000106302	0.000120556	8.08e-05	7.26e-05	7.67e-05	0.000107741	9.85e-05	0.000103142	7.09e-05	0.000105334	8.81e-05	9.26e-05	9.65e-05	9.45e-05	22249.2	277455	93.296	3.73184	535097	86582.4	3784.09	-0.652279	-0.22506	0.42722	-0.451848	-0.351051	0.100797	29650.9	245751	12.0337	1.87e-07	696111	4120.96
958992	OG1RF_RS04790	OG1RF_10917	0.000143295	0.000149318	0.000146307	9.54e-05	9.34e-05	9.44e-05	0.000161772	0.000140478	0.000151125	0.000116432	0.000127489	0.00012196	0.000127423	0.000116294	0.000121859	67.1731	55.9776	1242.7	3.73184	1.83887e+06	37.3184	48.5139	-0.632235	0.0467463	0.678982	-0.262584	-0.263785	-0.00120058	79.0284	69.6686	2580.22	2.06e-07	1.80541e+06	25.9644
1419949	OG1RF_RS07005	OG1RF_11357	0.00014199	0.000103336	0.000122663	7.42e-05	8.35e-05	7.89e-05	6.95e-05	7.2e-05	7.07e-05	6.3e-05	6.14e-05	6.22e-05	0.000126772	8.18e-05	0.000104304	165985	3.73184	9818.47	3.73184	3.73184	3295.21	48.5139	-0.637438	-0.794357	-0.156919	-0.979395	-0.233902	0.745493	175876	0.000102531	8248.38	2.09e-07	9.68e-09	5.01856
132069	OG1RF_RS00600	OG1RF_10119	0.000144601	0.000172556	0.000158579	0.000221668	0.000218114	0.000219891	0.000164988	0.000163192	0.00016409	0.000225352	0.000181127	0.00020324	0.00014991	0.000178749	0.000164329	7.46368	1.81348e+06	886667	3.73184	3.73184	131704	3.73184	0.471594	0.0492897	-0.422304	0.357984	0.0513912	-0.306593	5.82978	1.55072e+06	765201	2.12e-07	3.52159	3.7e-05
1776213	OG1RF_RS08720	OG1RF_11699	0.000144601	0.000193816	0.000169209	0.000107501	0.000111136	0.000109319	0.000154697	0.000122306	0.000138501	0.000116849	0.000132153	0.000124501	0.000158383	0.00016152	0.000159951	84000	5974.68	473526	3.73184	3.73184	49969.3	3.73184	-0.630266	-0.288903	0.341363	-0.442647	-0.081171	0.361476	78472.2	9197.97	1.09942e+06	2.14e-07	5.45961	6.54e-06
297157	OG1RF_RS01560	OG1RF_10283	7.93e-05	0.00015624	0.000117779	0.000148335	0.000179557	0.000163946	0.000160486	0.000147117	0.000153801	0.000149817	0.000106111	0.000127964	0.000107218	0.000145583	0.000126401	641.876	212.715	422567	3.73184	1.53952e+06	3.73184	3.73184	0.477135	0.384985	-0.0921496	0.119656	0.10192	-0.017736	413.799	32.5603	77048.4	2.2e-07	1.19522e+06	0.073418
400788	OG1RF_RS02100	OG1RF_10389	0.00017659	0.000157229	0.000166909	0.000199585	0.000267634	0.00023361	0.00015341	0.000182761	0.000168085	0.000160668	0.000165968	0.000163318	0.000175655	0.000192101	0.000183878	1.02068e+06	87201.9	77708.1	3.73184	24484.6	3.73184	3.73184	0.485037	0.0101317	-0.474905	-0.031379	0.139686	0.171065	1.15593e+06	102110	178827	2.32e-07	36360.4	0.00881236
453549	OG1RF_RS02335	OG1RF_10438	0.00015015	0.000189861	0.000170006	0.000115418	0.000106978	0.000111198	0.000202939	0.000145719	0.000174329	0.00013229	8.94e-05	0.000110844	0.000151539	0.000119309	0.000135424	3.73184	3.73184	22.391	3.73184	690.39	1.78705e+06	876.982	-0.612453	0.0362313	0.648684	-0.617055	-0.328096	0.288959	1.04e-12	0.810555	412.12	2.49e-07	147.474	242.831
130747	OG1RF_RS00590	OG1RF_10117	0.000141663	0.000222988	0.000182326	0.000238335	0.000243441	0.000240888	0.000150194	0.000186954	0.000168574	0.000167762	0.000216497	0.00019213	0.00015545	0.000193824	0.000174637	7206.18	819590	684132	3.73184	73565.8	3.73184	3.73184	0.401847	-0.113135	-0.514982	0.0755637	-0.0621591	-0.137723	3923.93	1.13118e+06	1.53304e+06	2.85e-07	24393.4	1.64e-08
2706333	OG1RF_RS13045	OG1RF_12547	0.000110328	0.000139429	0.000124878	0.000167085	0.000189763	0.000178424	0.000174637	0.000114269	0.000144453	0.00017903	0.000162859	0.000170944	8.99e-05	0.000135246	0.000112596	843.396	14.9274	141019	3.73184	3.73184	693189	3.73184	0.514785	0.210075	-0.30471	0.453002	-0.14937	-0.602372	2114.75	0.158874	121568	2.87e-07	1.55e-10	1.53e-14
2532993	OG1RF_RS12260	OG1RF_12393	0.000129586	0.000175522	0.000152554	0.000169585	0.000246843	0.000208214	0.000170456	0.000158998	0.000164727	0.000227439	0.000185791	0.000206615	0.000163597	0.000171857	0.000167727	3.73184	1.29233e+06	110007	3.73184	18.6592	1.60231e+06	3.73184	0.448745	0.110754	-0.337991	0.437622	0.136793	-0.300829	1.37787	1.4787e+06	25826.8	2.87e-07	10.1965	0.89425
35989	OG1RF_RS00155	OG1RF_10030	0.000177569	0.000183928	0.000180748	0.000235419	0.000259696	0.000247557	0.000189431	0.000229586	0.000209509	0.000271674	0.000247981	0.000259828	0.000205311	0.000232588	0.00021895	3.73184	522051	41.0502	3.73184	37.3184	415343	5075.3	0.45378	0.213028	-0.240752	0.523572	0.276618	-0.246954	0.0844389	640803	46.4113	2.89e-07	20.2098	1976.87
2720352	OG1RF_RS13100	OG1RF_12558	0.000187688	0.000148823	0.000168255	0.000177501	0.000294473	0.000235987	0.000181712	0.000192545	0.000187129	0.000189045	0.000232822	0.000210934	0.000136548	0.000226128	0.000181338	9769.96	898306	220096	3.73184	1451.69	14699.7	3.73184	0.488056	0.153377	-0.334679	0.326136	0.108027	-0.218109	7401.85	274673	1.37998e+06	3.08e-07	46.5423	1.68e-06
2664885	OG1RF_RS12835	OG1RF_12517	0.00015015	0.000140912	0.000145531	0.000144168	0.0002665	0.000205334	0.000188145	0.00015795	0.000173047	0.000156494	0.000228158	0.000192326	0.00018641	0.000149029	0.000167719	34299.3	924806	8411.57	3.73184	5829.13	265181	18.6592	0.496643	0.249837	-0.246807	0.402226	0.204719	-0.197507	30151.9	1.27343e+06	4478.64	3.23e-07	10881.1	16.4878
922536	OG1RF_RS04615	OG1RF_10882	0.000140684	0.000145857	0.00014327	7.96e-05	0.000103954	9.18e-05	0.000117068	0.000148864	0.000132966	0.000125613	9.68e-05	0.000111198	0.000136548	0.000147737	0.000142142	2567.51	353200	1.63842e+06	3.73184	26.1229	4340.13	3.73184	-0.642662	-0.107683	0.534979	-0.365614	-0.011403	0.354211	2654.68	374547	1.62795e+06	3.35e-07	24.6631	6.97e-07
2169099	OG1RF_RS10495	OG1RF_12052	0.000118814	0.000109269	0.000114042	0.000170001	0.000170863	0.000170432	0.000134757	0.000118113	0.000126435	0.000115597	0.000129432	0.000122515	0.000147303	0.000160658	0.00015398	1.06293e+06	175.396	3.73184	3.73184	37.3184	3.73184	71442.3	0.579634	0.148832	-0.430803	0.103392	0.433186	0.329794	1.06738e+06	367.579	0.244305	3.39e-07	72.9556	53761.3
27246	OG1RF_RS00120	OG1RF_10023	0.00015472	0.000161678	0.000158199	0.000201668	0.000238905	0.000220287	0.00021709	0.00022714	0.000222115	0.000224935	0.000240984	0.00023296	0.000174677	0.000242926	0.000208802	438853	247902	3.73184	3.73184	17674	340321	391403	0.47764	0.489565	0.011925	0.558337	0.400391	-0.157947	415722	78216.6	0.0469532	3.74e-07	2987.98	113340
137676	OG1RF_RS00625	OG1RF_10124	0.00010282	9.54e-05	9.91e-05	0.000139584	0.000162924	0.000151254	0.000112244	0.000169831	0.000141037	0.000141054	0.000160915	0.000150985	0.000109499	0.000110264	0.000109882	324189	22.391	175251	3.73184	3.73184	1.81344e+06	3.73184	0.609691	0.508791	-0.1009	0.607116	0.148666	-0.458449	227595	13.8403	230272	3.86e-07	0.01017	0.00615967
2524086	OG1RF_RS12220	OG1RF_12385	9.63e-05	0.000127563	0.000111927	0.000164168	0.000161034	0.000162601	0.000178496	0.000147117	0.000162807	0.000148983	7.7e-05	0.000112971	0.000109499	0.000105526	0.000107513	3.73184	3.73184	937643	3.73184	754906	3.73184	3.73184	0.538774	0.540596	0.0018223	0.0133913	-0.0580549	-0.0714461	1.29e-06	2.75e-09	1.69317e+06	4.35e-07	1.06141e+06	5.52e-08
501084	OG1RF_RS02555	OG1RF_10481	0.000136767	0.000127563	0.000132165	9.96e-05	7.14e-05	8.55e-05	0.000114495	0.000108328	0.000111412	0.000136046	0.000104556	0.000120301	0.000129053	0.000134384	0.000131719	320535	3657.2	1.76946e+06	3.73184	195877	3.73184	3.73184	-0.6281	-0.24644	0.38166	-0.135692	-0.00488119	0.13081	408121	4954.89	1.54037e+06	4.38e-07	189795	1.42e-06
301485	Intergenic_316_301233_301633	Intergenic_316_301233_301633	0.000170388	0.000198266	0.000184327	0.000302919	0.00019997	0.000251444	0.000215803	0.000221899	0.000218851	0.000206573	0.000208335	0.000207454	0.00020303	0.000226989	0.00021501	376461	1.24176e+06	1044.92	3.73184	763979	3.73184	235.106	0.447972	0.247682	-0.20029	0.170523	0.222133	0.0516104	397154	1.02951e+06	500.654	5.33e-07	988280	312.097
2209971	OG1RF_RS10680	OG1RF_12088	0.00013742	0.000107786	0.000122603	0.000186251	0.000179557	0.000182904	0.000126716	0.000155504	0.00014111	0.000153156	0.000164025	0.00015859	0.000123838	0.00011974	0.000121789	34642.7	9247.5	1.68269e+06	3.73184	3.73184	5974.68	3.73184	0.577096	0.202828	-0.374268	0.371313	-0.00960558	-0.380919	27269.5	13816.4	1.16432e+06	5.49e-07	1.25872	3.93e-09
665366	OG1RF_RS03265	OG1RF_10627	0.000177242	0.000218538	0.00019789	0.000138334	0.000131549	0.000134942	6.43e-05	7.83e-05	7.13e-05	0.000118518	0.000129043	0.000123781	3.72e-05	4.39e-05	4.05e-05	3.73184	3.73184	3.73184	3.73184	3.73184	227471	3.73184	-0.552363	-1.47274	-0.920373	-0.676911	-2.28719	-1.61028	9.18e-13	9.81e-06	1.42e-112	5.93e-07	1.04e-44	1.19e-54
2562818	Intergenic_2496_2562660_2563067	Intergenic_2496_2562660_2563067	0.000137094	0.000133002	0.000135048	0.000188751	0.000199592	0.000194172	0.000173672	0.000158649	0.00016616	0.000164006	0.000182682	0.000173344	0.000151539	0.000169703	0.000160621	672455	880341	1571.1	3.73184	213607	28335.9	100.76	0.523864	0.299108	-0.224756	0.36017	0.250196	-0.109974	699519	673356	2995.21	5.96e-07	145970	41.5359
19051	OG1RF_RS00085	OG1RF_10016	0.000173978	0.000177995	0.000175986	0.000294586	0.000193921	0.000244254	0.000247322	0.000234129	0.000240725	0.00023036	0.000189678	0.000210019	0.000227798	0.00018564	0.000206719	1444.22	250.033	690.39	3.73184	1.33135e+06	720.245	89.5642	0.472915	0.451924	-0.0209908	0.255055	0.232205	-0.0228496	1051.75	898.891	149.777	6.34e-07	1.84117e+06	1085.29
509453	OG1RF_RS02595	OG1RF_10490	3.82e-05	4.65e-05	4.23e-05	1.13e-05	2.15e-05	1.64e-05	3.7e-05	3.18e-05	3.44e-05	3.17e-05	1.71e-05	2.44e-05	3.06e-05	1.03e-05	2.05e-05	5370.12	7.46368	3.73184	3.73184	335783	9915.5	229512	-1.36824	-0.299694	1.06854	-0.794372	-1.04719	-0.25282	4034.07	166.341	0.0397571	6.85e-07	911578	119128
1501258	OG1RF_RS07420	OG1RF_11441	0.000225552	0.000225954	0.000225753	0.000169168	0.000155364	0.000162266	0.000190396	0.000190798	0.000190597	0.000175691	0.000155474	0.000165582	0.000265601	0.000205884	0.000235742	3866.19	3.73184	550786	3.73184	3.73184	1.2726e+06	3.73184	-0.476384	-0.24422	0.232164	-0.447195	0.0624665	0.509661	3620.66	0.0296248	258447	6.86e-07	9.68e-11	1.98e-12
1168844	OG1RF_RS05820	OG1RF_11122	0.000127301	0.000101852	0.000114577	6.63e-05	7.82e-05	7.22e-05	9.62e-05	8.39e-05	9e-05	0.000101826	7.93e-05	9.06e-05	8.47e-05	8.83e-05	8.65e-05	1.7109e+06	1.00089e+06	11.1955	3.73184	917096	2451.82	18935.4	-0.665251	-0.348078	0.317172	-0.33939	-0.405301	-0.0659106	1865920	920489	1.46669	7.28e-07	982434	26769.2
1312851	OG1RF_RS06490	OG1RF_11254	0.00012012	0.00010383	0.000111975	8.54e-05	5.56e-05	7.05e-05	9.58e-05	7.79e-05	8.69e-05	0.000111841	9.45e-05	0.000103146	0.000123838	7.41e-05	9.9e-05	10889.5	62396.4	75465.3	3.73184	936225	3.73184	3.73184	-0.667632	-0.366018	0.301614	-0.118493	-0.178245	-0.0597524	16852.8	17709.9	159337	7.45e-07	1.81023e+06	0.0339282
526661	OG1RF_RS02655	OG1RF_10502	4.44e-05	4.3e-05	4.37e-05	1.46e-05	2.15e-05	1.81e-05	3.28e-05	3.15e-05	3.21e-05	3.09e-05	1.63e-05	2.36e-05	8.8e-06	2.28e-05	1.58e-05	16707.4	3.73184	3.73184	3.73184	11020.1	105223	717644	-1.27455	-0.443952	0.830598	-0.888778	-1.46659	-0.577815	13840.6	0.00698821	8.3e-12	7.58e-07	3970.54	378942
2010079	OG1RF_RS09745	OG1RF_11905	0.00012926	0.000120641	0.00012495	8.88e-05	7.11e-05	7.99e-05	0.000110635	0.000125451	0.000118043	5.38e-05	7.81e-05	6.6e-05	0.000101352	9.56e-05	9.85e-05	3.73184	3037.72	97.0278	3.73184	3.73184	18618.1	2996.67	-0.644929	-0.0820364	0.562893	-0.921256	-0.343365	0.577891	8.24e-12	4811.25	80.1413	7.94e-07	0.024165	1947.05
851297	OG1RF_RS04260	OG1RF_10811	0.000139379	0.000157229	0.000148304	0.000108751	8.47e-05	9.67e-05	9.97e-05	0.000117065	0.000108383	9.93e-05	0.000109998	0.00010466	0.000115365	0.000121032	0.000118199	1.04195e+06	227471	33.5866	3.73184	75935.5	395818	1742.77	-0.616771	-0.45242	0.16435	-0.502846	-0.327338	0.175508	1.18209e+06	238158	111.217	8.11e-07	97081.6	1516.67
82270	OG1RF_RS00390	OG1RF_10077	0.000237629	0.000223977	0.000230803	0.000280836	0.000330763	0.000305799	0.00021902	0.000317647	0.000268333	0.0002988	0.000252645	0.000275723	0.000213458	0.000310118	0.000261788	857398	947537	3216.85	3.73184	330566	9822.2	67.1731	0.405924	0.217366	-0.188558	0.256557	0.18174	-0.0748171	743145	468110	34903.9	8.67e-07	97860.9	1.12935
940955	OG1RF_RS04685	OG1RF_10896	7.74e-05	6.72e-05	7.23e-05	4.17e-05	3.67e-05	3.92e-05	4.57e-05	4.89e-05	4.73e-05	6.22e-05	4.94e-05	5.58e-05	5.41e-05	5.51e-05	5.46e-05	95755.3	159637	630.681	3.73184	1.49423e+06	242.57	589.631	-0.884373	-0.612304	0.272069	-0.374486	-0.404723	-0.0302368	113426	170771	302.789	8.74e-07	1.60669e+06	588.589
2486252	OG1RF_RS12050	OG1RF_12352	0.000219023	0.000193816	0.00020642	0.000292919	0.000268768	0.000280844	0.000218055	0.000265579	0.000241817	0.000199061	0.00026586	0.000232461	0.000238878	0.000205884	0.000222381	596650	61881.4	152789	3.73184	524868	3.73184	3.73184	0.444185	0.228334	-0.215851	0.171404	0.107451	-0.0639534	847974	145496	166511	8.78e-07	653773	0.0318411
2545951	Intergenic_2475_2545863_2546274	Intergenic_2475_2545863_2546274	0.000137746	0.000122619	0.000130182	0.000157501	0.000218492	0.000187997	0.000175602	0.000184508	0.000180055	0.00017903	0.000183848	0.000181439	0.000146651	0.000144722	0.000145686	1.60387e+06	3.73184	65631.9	3.73184	3.73184	832219	3.73184	0.530173	0.4679	-0.0622728	0.478947	0.16233	-0.316617	1.59918e+06	15.5654	105408	8.97e-07	14.3557	0.104154
2724093	OG1RF_RS13110	OG1RF_12561	0.000164186	0.00026452	0.000214353	0.000229168	0.000315642	0.000272405	0.000209693	0.000223646	0.000216669	0.000190715	0.000191233	0.000190974	0.000178588	0.000151613	0.000165101	5840.33	3.73184	3.73184	3.73184	3418.37	3.73184	3.73184	0.345767	0.0155072	-0.33026	-0.166614	-0.376642	-0.210028	6932.8	0.00452542	20.9518	9.15e-07	7727.9	2.06e-25
2201076	OG1RF_RS10635	OG1RF_12079	8.75e-05	0.000111247	9.94e-05	0.000146251	0.000148182	0.000147216	0.000121249	0.000131043	0.000126146	0.000110172	0.000108443	0.000109308	0.000112106	0.000139553	0.00012583	20831.1	1.80415e+06	171.665	3.73184	27992.5	3.73184	6269.49	0.567162	0.344314	-0.222849	0.137617	0.340697	0.20308	23513.7	1.45921e+06	70.8194	9.39e-07	58830.9	2449.29
2341958	OG1RF_RS11385	OG1RF_12221	0.000230448	0.000231393	0.00023092	0.000200418	0.000136085	0.000168252	0.000161451	0.000149563	0.000155507	0.000173605	0.000211056	0.00019233	0.000182499	0.000179179	0.000180839	3.73184	1944.29	3.73184	3.73184	328902	8650.41	238353	-0.456774	-0.570417	-0.113643	-0.263811	-0.35269	-0.0888786	6.35474	2028.04	0.0406047	9.97e-07	312397	153998
1923475	Intergenic_1880_1923461_1923811	Intergenic_1880_1923461_1923811	0.000183118	0.000197277	0.000190198	0.000112501	0.000148182	0.000130341	0.000108384	9.5e-05	0.000101717	9.51e-05	0.000118937	0.000107043	9.09e-05	7.93e-05	8.51e-05	718614	7422.63	3.73184	3.73184	619.485	1328.54	3.73184	-0.545205	-0.902941	-0.357736	-0.829308	-1.16047	-0.331165	735565	10828.8	8.31e-40	1.02e-06	855.985	4.27e-06
2122884	OG1RF_RS10290	OG1RF_12011	8.94e-05	9.15e-05	9.05e-05	0.000142918	0.000135329	0.000139123	0.000104203	0.00014502	0.000124612	0.000134377	0.000112719	0.000123548	0.000169789	0.000125339	0.000147564	1.64527e+06	1686.79	3.73184	3.73184	1638.28	59504.2	479407	0.62112	0.462194	-0.158926	0.44982	0.706097	0.256276	1.77373e+06	223.392	1.74e-12	1.02e-06	339.833	228915
2180599	OG1RF_RS10525	OG1RF_12058	0.00019291	0.000148823	0.000170867	0.000120834	0.000119453	0.000120143	0.000179783	0.000163541	0.000171662	9.97e-05	9.99e-05	9.98e-05	0.000163923	0.000164966	0.000164444	3.73184	660827	792161	3.73184	3.73184	4078.9	3.73184	-0.508114	0.00669714	0.514811	-0.775536	-0.0552731	0.720263	1.72e-17	622912	334422	1.06e-06	6.03e-13	0.00499231
731815	Intergenic_734_731697_731963	Intergenic_734_731697_731963	0.000158963	0.000225954	0.000192459	0.000153335	0.000106222	0.000129778	0.00014344	0.000173675	0.000158558	0.000135629	0.000129821	0.000132725	0.000200423	0.000136538	0.00016848	865.787	355476	8542.18	3.73184	14.9274	1.27667e+06	3.73184	-0.5685	-0.279543	0.288957	-0.536114	-0.191969	0.344145	1170.65	97948.1	243614	1.07e-06	0.367492	0.0137767
2734055	OG1RF_RS13165	OG1RF_12572	0.000100209	9e-05	9.51e-05	0.000141668	0.000150072	0.00014587	0.000155661	0.000188352	0.000172007	0.00018362	0.000122436	0.000153028	0.000123838	0.0001318	0.000127819	28104.5	3.73184	3.73184	3.73184	1272.56	662626	24197.3	0.617201	0.854984	0.237783	0.686315	0.426626	-0.259689	24455.5	0.00319882	4.28885	1.16e-06	1576.24	18783.6
1035649	OG1RF_RS05175	OG1RF_10995	0.00015472	0.000191344	0.000173032	0.000112501	0.000117563	0.000115032	0.000115781	0.000159348	0.000137564	0.000112259	0.00011233	0.000112294	0.00014991	0.000121463	0.000135686	421.698	1.47866e+06	7.46368	3.73184	1384.51	1.27951e+06	5676.13	-0.589008	-0.330932	0.258076	-0.623755	-0.350764	0.272991	709.031	1.69097e+06	73.3878	1.17e-06	565.203	2573.94
1952015	OG1RF_RS09470	OG1RF_11850	0.000149171	0.00012608	0.000137625	9.88e-05	8.43e-05	9.15e-05	7.59e-05	0.000118812	9.74e-05	8.51e-05	7.23e-05	7.87e-05	8.41e-05	0.000119309	0.000101695	2030.12	871082	3.73184	3.73184	220.179	53130.2	187305	-0.588523	-0.499396	0.0891265	-0.80605	-0.436503	0.369547	3386.08	1.22544e+06	0.00342207	1.17e-06	864.242	358424
39935	OG1RF_RS00170	OG1RF_10033	0.000529116	0.000528545	0.000528831	0.000694589	0.000587057	0.000640823	0.000660918	0.000634595	0.000647757	0.000501617	0.000647549	0.000574583	0.000553688	0.000576733	0.000565211	3.73184	3.73184	25036.9	3.73184	985030	52.2458	3.73184	0.27712	0.292646	0.0155267	0.119709	0.0959835	-0.0237255	4.65062	0.0148024	31453.4	1.19e-06	686449	1.733
2709992	OG1RF_RS13060	OG1RF_12551	0.000118488	0.000213099	0.000165794	0.000215002	0.00022076	0.000217881	0.00020326	0.000182761	0.000193011	0.000209494	0.000218052	0.000213773	0.000140133	0.000190809	0.000165471	29854.7	1291.22	1.80346e+06	3.73184	3.73184	1.22764e+06	3.73184	0.394153	0.219291	-0.174861	0.366691	-0.00281098	-0.369502	35153.6	149.966	873281	1.26e-06	0.00210707	0.000100458
152584	OG1RF_RS00705	OG1RF_10140	0.00015929	0.000139924	0.000149607	0.000196668	0.000227187	0.000211927	0.000230276	0.000198486	0.000214381	0.000238289	0.000238264	0.000238276	0.000233012	0.000218375	0.000225693	16390.2	372893	3.73184	3.73184	345587	10311.1	251593	0.502396	0.519002	0.0166057	0.671461	0.59319	-0.0782716	21421.2	359743	2.82e-12	1.27e-06	429188	245768
2207086	OG1RF_RS10665	OG1RF_12085	0.00015929	0.000147834	0.000153562	0.000117084	9.07e-05	0.000103904	0.000116425	9.5e-05	0.000105737	0.000100156	0.000126322	0.000113239	0.000132312	0.000157643	0.000144977	436778	3.73184	488602	3.73184	14.9274	295185	3.73184	-0.563573	-0.538342	0.0252309	-0.439445	-0.0829932	0.356452	463190	0.0453788	248662	1.28e-06	61.8031	0.0149843
737316	Intergenic_743_737268_737370	Intergenic_743_737268_737370	8.78e-05	3.71e-05	6.24e-05	4.42e-05	2.68e-05	3.55e-05	3.54e-05	4.23e-05	3.88e-05	5.43e-05	2.14e-05	3.78e-05	7.3e-05	7.45e-05	7.38e-05	1.4968e+06	3.73184	48894.6	3.73184	3.73184	1.02602e+06	3.73184	-0.814614	-0.685372	0.129242	-0.723615	0.240224	0.963839	1.36966e+06	6.32e-09	489664	1.29e-06	1.44e-08	1.23e-10
1823769	OG1RF_RS08915	OG1RF_11741	0.000129913	0.000107786	0.000118849	7.54e-05	7.67e-05	7.61e-05	9.91e-05	9.23e-05	9.57e-05	7.64e-05	9.6e-05	8.62e-05	0.000132963	0.00010165	0.000117307	193168	750.1	1.52191e+06	3.73184	7.46368	142344	3.73184	-0.643596	-0.313209	0.330387	-0.463585	-0.0188465	0.444739	220755	245.167	1.55059e+06	1.32e-06	0.433105	4.06e-06
1184641	OG1RF_RS05900	OG1RF_11137	0.000118488	0.000120641	0.000119564	6.46e-05	8.39e-05	7.43e-05	6.24e-05	8.74e-05	7.49e-05	8.93e-05	7.89e-05	8.41e-05	9.45e-05	8.44e-05	8.95e-05	163798	13050.2	3.73184	3.73184	670268	148871	13192.1	-0.687295	-0.675185	0.0121106	-0.507532	-0.418398	0.0891337	152571	6803.1	8.21282	1.35e-06	554899	12659.4
1512044	OG1RF_RS07465	OG1RF_11450	0.000123058	0.000128057	0.000125558	7.25e-05	8.54e-05	7.9e-05	8.1e-05	0.000118462	9.98e-05	9.18e-05	0.000103779	9.78e-05	8.7e-05	0.000114571	0.000100792	1.40442e+06	1.59934e+06	436.625	3.73184	1.18532e+06	2772.76	436.625	-0.669046	-0.331893	0.337154	-0.360524	-0.316966	0.0435582	1.67199e+06	1865920	129.918	1.38e-06	1.70158e+06	1715.32
1434385	OG1RF_RS07070	OG1RF_11370	0.000100862	0.000125091	0.000112976	6.67e-05	6.88e-05	6.77e-05	7.62e-05	9.19e-05	8.41e-05	7.55e-05	9.25e-05	8.4e-05	0.000100374	7.15e-05	8.59e-05	1.85082e+06	1.35734e+06	44.7821	3.73184	1.38291e+06	5676.13	1552.45	-0.73809	-0.426466	0.311624	-0.4272	-0.394669	0.032531	1.75913e+06	867001	510.896	1.47e-06	1.0327e+06	500.603
2660176	OG1RF_RS12805	OG1RF_12511	0.000273208	0.000223482	0.000248345	0.000184585	0.000188251	0.000186418	0.000179461	0.000230984	0.000205223	0.000182368	0.000183459	0.000182914	0.000206941	0.000152905	0.000179923	16308.1	4235.64	3.73184	3.73184	1.34243e+06	1.27835e+06	814269	-0.413805	-0.275156	0.138648	-0.441183	-0.464966	-0.0237832	24224.9	26513	4.31e-08	1.52e-06	1.77052e+06	1.40544e+06
618469	OG1RF_RS03085	OG1RF_10589	0.000219676	0.000278364	0.00024902	0.000336253	0.000302412	0.000319332	0.000335122	0.000261736	0.000298429	0.000284194	0.000291125	0.000287659	0.000314485	0.000247233	0.000280859	564411	156181	3612.42	3.73184	962654	7631.61	720.245	0.358796	0.261126	-0.09767	0.2081	0.173583	-0.0345166	466479	300365	48.4471	1.56e-06	1.57484e+06	4269.54
1343042	OG1RF_RS06645	OG1RF_11286	0.000201397	0.000110752	0.000156075	0.000105834	0.000117941	0.000111887	0.000115138	0.000136983	0.000126061	0.000120605	0.000104167	0.000112386	0.000190646	0.000157213	0.000173929	75991.5	3.73184	45961.3	3.73184	3.73184	1.75247e+06	3.73184	-0.480189	-0.308119	0.17207	-0.47377	0.156265	0.630036	83229.6	7.13e-06	345951	1.57e-06	2.8e-11	2.19e-11
1310323	OG1RF_RS06470	OG1RF_11250	0.000108696	7.27e-05	9.07e-05	7.08e-05	4.12e-05	5.6e-05	8.07e-05	8.28e-05	8.18e-05	8.01e-05	6.69e-05	7.35e-05	9.68e-05	6.46e-05	8.07e-05	233274	1.57914e+06	149389	3.73184	351054	1134.48	3.73184	-0.695008	-0.14931	0.545699	-0.303381	-0.168372	0.135009	227307	1.58503e+06	98729.9	1.63e-06	158375	0.203767
2419950	OG1RF_RS11730	OG1RF_12291	0.000135135	0.000109763	0.000122449	0.000180001	0.000181447	0.000180724	0.000153089	0.00012615	0.000139619	0.000156494	0.000170633	0.000163564	0.000141762	0.000141707	0.000141735	2313.74	1.41922e+06	13875	3.73184	8736.24	71994.7	3.73184	0.561606	0.189316	-0.37229	0.417667	0.211008	-0.206659	3108.16	1.57564e+06	39045.4	1.64e-06	8128.02	1.40935
243808	OG1RF_RS01320	OG1RF_10235	0.000151782	0.000141901	0.000146842	0.000174168	0.000238527	0.000206348	0.000221914	0.000177169	0.000199542	0.000240375	0.000196286	0.000218331	0.000190646	0.000216221	0.000203434	59646	1.20282e+06	3.73184	3.73184	189309	360432	1.38505e+06	0.490815	0.442429	-0.0483858	0.572252	0.470296	-0.101956	100451	1.68683e+06	0.000109417	1.66e-06	151318	922000
2514790	OG1RF_RS12175	OG1RF_12376	0.000214454	0.000271936	0.000243195	0.000332086	0.000293339	0.000312713	0.000237995	0.000274665	0.00025633	0.000267919	0.000277909	0.000272914	0.000220302	0.000212345	0.000216323	171821	11.1955	9374.38	3.73184	3.73184	451.553	3.73184	0.362724	0.0758891	-0.286835	0.166333	-0.168923	-0.335257	146598	47.6841	55282.7	1.8e-06	0.0148279	7.45e-15
793736	OG1RF_RS03955	OG1RF_10765	0.000233059	0.000248698	0.000240879	0.000203335	0.00014856	0.000175947	0.000173672	0.000204776	0.000189224	0.000175691	0.000215331	0.000195511	0.00019749	0.00021579	0.00020664	843045	71117.7	444.089	3.73184	394120	44099.2	701.586	-0.453163	-0.348212	0.10495	-0.301055	-0.221186	0.0798691	701212	85880.6	466.536	1.87e-06	577053	652.75
1288134	OG1RF_RS06375	OG1RF_11231	9.24e-05	0.000129046	0.000110711	6.33e-05	6.69e-05	6.51e-05	0.00010163	0.00010134	0.000101485	0.000116849	7.66e-05	9.67e-05	0.000121883	8.36e-05	0.000102721	816653	1.55622e+06	406539	3.73184	624938	3.73184	3.73184	-0.765593	-0.125528	0.640066	-0.195055	-0.108056	0.0869987	707659	1.00599e+06	1.54349e+06	1.95e-06	263597	6.3e-06
269127	OG1RF_RS01445	OG1RF_10260	0.000153414	0.000183928	0.000168671	0.000178751	0.000273305	0.000226028	0.000193612	0.000187303	0.000190458	0.000193218	0.000187735	0.000190477	0.000196838	0.000160658	0.000178748	1.84736e+06	279481	420862	3.73184	309067	201.519	3.73184	0.422289	0.175259	-0.24703	0.175401	0.0837163	-0.0916851	1.86148e+06	482480	105965	2.32e-06	544503	0.217102
2551274	OG1RF_RS12375	OG1RF_12417	2.71e-05	1.63e-05	2.17e-05	8.75e-06	3.02e-06	5.89e-06	1.19e-05	1.05e-05	1.12e-05	2.09e-06	1.71e-05	9.59e-06	3.91e-06	1.68e-05	1.04e-05	812250	1.29184e+06	7.46368	3.73184	1.33979e+06	70557.9	29503.9	-1.88235	-0.955564	0.926785	-1.17772	-1.06774	0.109982	1.03031e+06	762101	0.183415	2.44e-06	1.70742e+06	74690.7
1737924	Intergenic_1722_1737809_1738842	Intergenic_1722_1737809_1738842	0.000178222	0.000133002	0.000155612	0.000102917	0.000113404	0.000108161	0.000146013	0.000128946	0.000137479	0.000151904	0.000103001	0.000127453	0.000126446	0.000159797	0.000143121	288527	792333	189660	3.73184	60485.7	9277.35	3.73184	-0.52477	-0.178734	0.346037	-0.287988	-0.120712	0.167276	212142	1.28654e+06	20737.3	2.56e-06	95588.5	6.27486
353254	OG1RF_RS01845	OG1RF_10339	9.86e-05	0.000107291	0.000102934	0.000145834	0.000158388	0.000152111	0.000144727	0.000124054	0.00013439	0.000137298	0.00013604	0.000136669	0.000135245	0.000159366	0.000147305	1.38005e+06	126618	3.73184	3.73184	292375	79245.6	984463	0.563407	0.384707	-0.178701	0.408963	0.517091	0.108128	1.52307e+06	242722	0.000579472	2.63e-06	436972	715142
2193271	Intergenic_2133_2193239_2193369	Intergenic_2133_2193239_2193369	0.000140031	7.32e-05	0.000106603	7.79e-05	6.39e-05	7.09e-05	9.33e-05	6.78e-05	8.05e-05	7.05e-05	7.39e-05	7.22e-05	8.34e-05	8.27e-05	8.31e-05	222410	1.1862e+06	194.056	3.73184	91512.2	1.51138e+06	49379.7	-0.588379	-0.404648	0.183731	-0.562414	-0.359975	0.202439	196952	1.35658e+06	1.5373	2.69e-06	96732.2	42885.5
1843351	OG1RF_RS09015	OG1RF_11761	0.000170714	0.000165139	0.000167927	0.000125418	0.000106222	0.00011582	0.000117711	0.000146069	0.00013189	0.00013688	9.76e-05	0.00011722	0.000123187	0.000112848	0.000118018	59377.3	71356.5	3.73184	3.73184	1.69063e+06	1.56619e+06	1.39378e+06	-0.53595	-0.348499	0.187451	-0.518612	-0.508831	0.00978125	58352	116540	3.66e-05	2.87e-06	1.42696e+06	1.18346e+06
2306684	OG1RF_RS11205	OG1RF_12190	0.000228163	0.00028133	0.000254747	0.000320003	0.000328873	0.000324438	0.000331263	0.000287944	0.000309604	0.000274596	0.000288015	0.000281305	0.000360761	0.000327347	0.000344054	12919.6	2414.5	3.73184	3.73184	3.73184	190.324	157282	0.348878	0.281359	-0.0675188	0.143074	0.433571	0.290497	11175.1	1680.62	2.43e-13	3.04e-06	0.00896125	108091
46541	OG1RF_RS00205	OG1RF_10040	0.000109675	8.31e-05	9.64e-05	0.000151251	0.000146292	0.000148771	4.34e-05	5.28e-05	4.81e-05	0.000123526	0.00015353	0.000138528	4.27e-05	4.05e-05	4.16e-05	3.73184	199583	3.73184	3.73184	3.73184	329772	3.73184	0.626448	-1.00277	-1.62922	0.523532	-1.21235	-1.73588	2.42e-50	248982	2.77e-22	3.07e-06	1.12e-55	8.62e-65
1997682	OG1RF_RS09695	OG1RF_11895	0.000247095	0.000233865	0.00024048	0.000191252	0.000164814	0.000178033	0.000243784	0.000200582	0.000222183	0.000225769	0.000199784	0.000212777	0.000186735	0.000181333	0.000184034	552559	7.46368	3.73184	3.73184	2205.52	197.788	890212	-0.433773	-0.114168	0.319605	-0.176578	-0.385944	-0.209366	444355	11.0814	0.000388235	3.09e-06	2855.92	770038
2109146	OG1RF_RS10225	OG1RF_11998	8.36e-05	0.000102347	9.3e-05	0.000158335	0.000120965	0.00013965	0.000107098	0.00013908	0.000123089	0.000107251	0.00015664	0.000131945	0.000127097	0.000135677	0.000131387	362276	405905	3.73184	3.73184	1.74385e+06	554992	477228	0.587217	0.405104	-0.182113	0.505346	0.499228	-0.00611828	253373	410665	0.00249827	3.15e-06	1.48706e+06	523413
74876	OG1RF_RS00330	OG1RF_10065	9.73e-05	0.0001775	0.000137386	0.000178751	0.000190519	0.000184635	0.000106776	0.000155853	0.000131315	0.000148983	0.000124768	0.000136875	0.000124164	0.000140415	0.000132289	794494	1.6484e+06	911995	3.73184	985221	3.73184	3.73184	0.426447	-0.065204	-0.491651	-0.00537022	-0.0545337	-0.0491635	736195	1.71487e+06	1.49049e+06	3.16e-06	894132	9.81e-06
394316	OG1RF_RS02060	OG1RF_10381	0.000118488	0.000159701	0.000139094	0.000183335	0.000199214	0.000191274	0.000178175	0.000159348	0.000168761	0.000116432	0.000181127	0.000148779	0.000123838	0.000182625	0.000153232	16938.8	78838.9	126132	3.73184	1.05558e+06	3.73184	11.1955	0.459578	0.278918	-0.18066	0.097111	0.139651	0.0425401	24816	15484.2	104355	3.31e-06	1.75327e+06	0.294157
1213070	OG1RF_RS06020	OG1RF_11160	0.00010282	0.000117674	0.000110247	8.54e-05	5.03e-05	6.78e-05	5.44e-05	3.6e-05	4.52e-05	5.34e-05	4.2e-05	4.77e-05	6.58e-05	4.69e-05	5.64e-05	998372	14483.3	3.73184	3.73184	100207	48.5139	36322	-0.700393	-1.28721	-0.586818	-1.20876	-0.967252	0.241509	1.25252e+06	9191.73	2.52e-13	3.35e-06	49931.3	116428
1636375	OG1RF_RS08055	OG1RF_11570	6.85e-06	2.47e-06	4.66e-06	1.29e-05	2.91e-05	2.1e-05	1.96e-05	1.89e-05	1.92e-05	2e-05	2.29e-05	2.15e-05	1.89e-05	1.16e-05	1.53e-05	753667	209248	3.73184	3.73184	36568.3	1.62658e+06	54608	2.17175	2.04497	-0.126778	2.20366	1.71082	-0.492839	830341	342779	0.368794	3.49e-06	69908.7	76455.9
2504067	OG1RF_RS12125	OG1RF_12366	2.68e-05	4.65e-05	3.66e-05	7.13e-05	6.16e-05	6.64e-05	6.53e-05	5.59e-05	6.06e-05	3.96e-05	4.78e-05	4.37e-05	8.77e-05	5.86e-05	7.31e-05	246.301	17479.9	3.73184	3.73184	3.73184	3.73184	368982	0.859234	0.726632	-0.132601	0.255839	0.997614	0.741775	289.646	6963.15	3.54e-12	3.51e-06	0.000219072	174289
238742	OG1RF_RS01290	OG1RF_10229	0.00018018	0.000120641	0.00015041	0.000207918	0.000225297	0.000216607	0.000152445	0.000179965	0.000166205	0.000195305	0.000166357	0.000180831	0.000193253	0.000159797	0.000176525	125864	344583	1918.17	3.73184	1.12671e+06	153.005	18.6592	0.526178	0.14406	-0.382118	0.265737	0.230968	-0.0347694	128565	175981	10639.9	3.9e-06	1.63799e+06	23.489
2317229	OG1RF_RS11265	OG1RF_12197	1.73e-05	9.89e-06	1.36e-05	4.83e-05	2.65e-05	3.74e-05	1.67e-05	1.92e-05	1.8e-05	1.09e-05	1.94e-05	1.51e-05	3.81e-05	1.03e-05	2.42e-05	497260	36822.1	111.955	3.73184	1739.04	3.73184	235.106	1.45994	0.402736	-1.0572	0.155584	0.833991	0.678407	607690	6866.95	60.1097	4.02e-06	331.512	4526.47
2703459	OG1RF_RS13030	OG1RF_12545	0.000153414	5.88e-05	0.000106126	7.83e-05	6.77e-05	7.3e-05	5.76e-05	0.00012021	8.89e-05	6.55e-05	6.22e-05	6.39e-05	6.29e-05	8.27e-05	7.28e-05	3.73184	5881.38	3.73184	3.73184	160409	153144	1.80321e+06	-0.53982	-0.255692	0.284128	-0.732919	-0.543813	0.189106	16.9746	4871.44	2.29e-07	4.03e-06	272958	1.5506e+06
2357830	Intergenic_2301_2357173_2357842	Intergenic_2301_2357173_2357842	6.95e-05	9.44e-05	8.2e-05	0.000138751	0.000110758	0.000124755	0.0001235	0.000112172	0.000117836	0.000114763	0.0001065	0.000110631	0.000132312	0.000133954	0.000133133	507754	40692	3.73184	3.73184	2011.46	74741.3	445473	0.605732	0.523421	-0.082311	0.432395	0.699503	0.267108	475490	48992	1.27e-10	4.27e-06	2154.94	397218
2288937	OG1RF_RS11095	OG1RF_12168	0.000127954	8.41e-05	0.000106004	0.000151251	0.000171997	0.000161624	0.000151481	0.00015131	0.000151395	0.000141054	0.00013876	0.000139907	0.000139807	0.000169703	0.000154755	222787	1.2097e+06	3.73184	3.73184	96815.1	9307.21	711031	0.608528	0.51421	-0.0943187	0.400356	0.545876	0.14552	227856	1.64142e+06	0.00642181	4.31e-06	174519	435836
1363098	OG1RF_RS06740	OG1RF_11305	9.53e-05	5.29e-05	7.41e-05	3.38e-05	5.29e-05	4.33e-05	5.5e-05	3.95e-05	4.72e-05	5.09e-05	4.31e-05	4.7e-05	4.86e-05	3.79e-05	4.32e-05	1.80912e+06	598009	3.73184	3.73184	676112	716868	1.82235e+06	-0.774065	-0.649572	0.124493	-0.656103	-0.777586	-0.121483	1.69205e+06	738036	2.02e-06	4.49e-06	960614	1865920
2430160	OG1RF_RS11765	OG1RF_12298	0.000126648	0.000125585	0.000126117	0.000174168	0.000187117	0.000180643	0.000116425	0.0001265	0.000121462	0.000135629	0.000162859	0.000149244	0.000173048	0.000145152	0.0001591	201.519	3.73184	14.9274	3.73184	378901	171.665	14446	0.518378	-0.0542536	-0.572632	0.24291	0.335176	0.0922659	107.619	0.0333628	5.76894	4.57e-06	283649	27508.4
2617353	OG1RF_RS12670	OG1RF_12481	0.000235344	0.000226943	0.000231144	0.000330003	0.000280865	0.000305434	0.000349595	0.00030297	0.000326283	0.000180699	0.000329993	0.000255346	0.000221932	0.000283844	0.000252888	3.73184	3.73184	49793.9	3.73184	1.49881e+06	3.73184	3.73184	0.40207	0.497333	0.0952632	0.143665	0.129708	-0.0139562	6.96e-05	1.61e-08	162406	4.63e-06	656971	0.128886
1739739	Intergenic_1723_1739707_1739790	Intergenic_1723_1739707_1739790	5.65e-05	6.97e-05	6.31e-05	8.67e-05	0.000115294	0.000100981	0.000132827	0.000102737	0.000117782	8.93e-05	9.52e-05	9.23e-05	8.15e-05	8.61e-05	8.38e-05	85.8323	3.73184	212.715	3.73184	277145	300921	7762.23	0.678552	0.90059	0.222038	0.548356	0.409635	-0.138721	69.5717	0.0127296	82.6955	4.74e-06	252986	4637.36
2662312	Intergenic_2580_2661955_2662469	Intergenic_2580_2661955_2662469	7.51e-05	7.71e-05	7.61e-05	0.000107084	0.000130793	0.000118939	0.00010549	9.09e-05	9.82e-05	8.93e-05	0.000106888	9.81e-05	8.05e-05	0.000102081	9.13e-05	1.85155e+06	449705	16371.6	3.73184	491927	3153.4	41.0502	0.644191	0.36737	-0.276821	0.366258	0.262467	-0.103791	1865920	262045	27893.3	4.94e-06	302671	5.58545
2637725	OG1RF_RS12745	OG1RF_12499	0.000174958	0.000133496	0.000154227	0.000203335	0.000233235	0.000218285	0.000239603	0.000230635	0.000235119	0.000235785	0.000223494	0.000229639	0.000175329	0.000212775	0.000194052	1.04285e+06	3.73184	3.73184	3.73184	197.788	428568	12598.7	0.50116	0.608337	0.107178	0.574316	0.331392	-0.242924	1.00433e+06	0.968505	115.295	5.01e-06	50.9976	3772.25
1888007	OG1RF_RS09165	OG1RF_11791	0.000143948	0.000142396	0.000143172	8.5e-05	0.000104332	9.47e-05	0.000124786	9.57e-05	0.000110267	0.000109337	0.000124379	0.000116858	0.000113084	0.000130939	0.000122011	565676	125244	6609.09	3.73184	841970	1235.24	63.4413	-0.596826	-0.376743	0.220083	-0.29299	-0.230733	0.0622561	650076	238289	3020.1	5.02e-06	1.13916e+06	148.24
1146890	OG1RF_RS05715	OG1RF_11101	0.000243178	0.000233371	0.000238274	0.000157085	0.000192787	0.000174936	0.000165953	0.000204776	0.000185364	0.000191549	0.000204448	0.000197999	0.000234315	0.000207607	0.000220961	244648	37.3184	125651	3.73184	21028.9	13908.6	3.73184	-0.445796	-0.362259	0.0835375	-0.267133	-0.108831	0.158302	201253	12.5838	154973	5.17e-06	12935.6	0.170243
68039	Intergenic_59_68038_68198	Intergenic_59_68038_68198	0.000211516	0.000266992	0.000239254	0.000277502	0.000331519	0.00030451	0.000323866	0.000241468	0.000282667	0.000332186	0.000302008	0.000317097	0.000281244	0.000277814	0.000279529	1854.72	1.41251e+06	153.005	3.73184	992.669	482363	35060.6	0.347949	0.24056	-0.107389	0.406381	0.224455	-0.181926	4295.56	1.22575e+06	6.52655	5.31e-06	1198.46	27222.5
252954	OG1RF_RS01360	OG1RF_10243	0.000123711	9.15e-05	0.00010759	0.000145834	0.000177289	0.000161562	0.000137008	0.000131043	0.000134025	0.000163589	0.000134096	0.000148843	0.000157079	0.000105526	0.000131303	73420.2	1.29483e+06	932.96	3.73184	31903.5	198743	97.0278	0.58654	0.316959	-0.269581	0.468242	0.287353	-0.180889	97145.2	1.74746e+06	980.234	5.5e-06	136320	558.534
231803	OG1RF_RS01245	OG1RF_10221	0.000126975	0.000164645	0.00014581	0.000206252	0.000193165	0.000199709	0.000183642	0.000161794	0.000172718	0.000186959	0.000149644	0.000168301	0.000192276	0.000174011	0.000183143	1.09003e+06	350427	3.73184	3.73184	137806	447.821	100909	0.453807	0.244329	-0.209478	0.206956	0.328882	0.121926	933213	304992	0.171211	5.68e-06	83445.7	157781
2254341	OG1RF_RS10910	OG1RF_12132	0.000148518	0.000176511	0.000162515	0.000208752	0.000230589	0.00021967	0.000183642	0.000181712	0.000182677	0.00017736	0.000221939	0.00019965	0.00017761	0.000160658	0.000169134	79346.4	164220	775954	3.73184	653.072	54007.2	3.73184	0.434769	0.168726	-0.266044	0.2969	0.0575998	-0.2393	68066.5	226784	349953	5.8e-06	740.93	0.0162065
2506794	OG1RF_RS12140	OG1RF_12369	9.37e-05	0.000106302	0.0001	0.000154168	0.000141377	0.000147773	0.000108384	0.000102388	0.000105386	9.22e-05	8.82e-05	9.02e-05	0.00011341	0.000129647	0.000121528	22297.7	20861	2045.05	3.73184	3.73184	3.73184	537.385	0.563502	0.0758061	-0.487696	-0.148208	0.281415	0.429622	22119.9	36500	1677.86	5.92e-06	4.9507	324.556
2519100	OG1RF_RS12195	OG1RF_12380	0.000200744	0.000162173	0.000181459	0.000115001	0.000144024	0.000129512	0.00014344	0.000181363	0.000162401	8.93e-05	0.000129821	0.000109563	0.000201075	0.000161951	0.000181513	3.73184	27022.3	1.84966e+06	3.73184	3.73184	7120.35	3.73184	-0.486552	-0.160075	0.326477	-0.727874	0.000429245	0.728303	1.47e-06	7511.44	1.69054e+06	6.14e-06	4.48e-16	9.09e-06
396960	OG1RF_RS02080	OG1RF_10385	8.32e-05	0.000125091	0.000104163	0.000159585	0.000139109	0.000149347	0.000169813	0.000152359	0.000161086	0.000149817	0.000139538	0.000144678	0.00015382	0.000144722	0.000149271	55458.9	212819	3.73184	3.73184	1.02093e+06	1.01226e+06	1.84463e+06	0.519825	0.628984	0.10916	0.473998	0.519091	0.0450934	48385.7	234024	1.18e-06	6.19e-06	913851	1.69706e+06
2022495	OG1RF_RS09805	OG1RF_11917	0.000200418	0.000202716	0.000201567	0.000124584	0.000161034	0.000142809	0.000184607	0.000198486	0.000191546	0.000157329	0.000155474	0.000156401	0.000167182	0.000201577	0.000184379	22.391	720197	90874	3.73184	1100.89	147307	3.73184	-0.49717	-0.0735663	0.423603	-0.366005	-0.128582	0.237423	29.6768	491200	46963.4	6.44e-06	3155.28	2.78854
1926735	OG1RF_RS09330	OG1RF_11823	9.73e-05	8.31e-05	9.02e-05	4.04e-05	6.65e-05	5.35e-05	7.08e-05	7.41e-05	7.24e-05	9.47e-05	8.24e-05	8.86e-05	6.19e-05	0.000106388	8.42e-05	5616.42	52201	571617	3.73184	841672	3.73184	3.73184	-0.753779	-0.316243	0.437536	-0.0258536	-0.0995875	-0.0737339	6560.23	186605	132671	6.63e-06	402364	0.299866
2397950	OG1RF_RS11645	OG1RF_12274	0.000141011	0.00020766	0.000174335	0.000112501	0.000117941	0.000115221	0.000114173	0.000167734	0.000140954	0.000115597	0.000159749	0.000137673	0.000144695	0.000128354	0.000136525	1.22145e+06	993774	3.73184	3.73184	1.62526e+06	3000.4	4411.03	-0.597466	-0.306644	0.290822	-0.340617	-0.352702	-0.0120843	1.61747e+06	1.44427e+06	186.367	6.73e-06	1.74233e+06	2851.24
12899	OG1RF_RS00065	OG1RF_10011	0.000117182	0.000104325	0.000110754	0.000140418	0.000184471	0.000162444	0.000126395	0.000167385	0.00014689	0.000111841	0.000132541	0.000122191	0.000125794	0.000118448	0.000122121	959.083	731.441	173799	3.73184	1.84482e+06	3.73184	3.73184	0.552594	0.407381	-0.145212	0.14179	0.140957	-0.000833533	1819.62	1419.71	227147	6.75e-06	1865920	0.0686495
1446801	OG1RF_RS07130	OG1RF_11382	0.000190299	0.000150307	0.000170303	0.000129584	0.000113404	0.000121494	0.000155661	0.000121957	0.000138809	0.00012603	0.000135262	0.000130646	0.000169463	0.000130508	0.000149986	466084	216032	17823.3	3.73184	16565.6	368930	167.933	-0.487213	-0.294999	0.192214	-0.382437	-0.183278	0.199158	426326	130470	11993.7	6.81e-06	6453.18	28.6789
2617744	Intergenic_2548_2617657_2618050	Intergenic_2548_2617657_2618050	7.51e-05	7.66e-05	7.59e-05	4.21e-05	4.2e-05	4.2e-05	5.85e-05	4.68e-05	5.27e-05	4.3e-05	3.89e-05	4.09e-05	5.18e-05	5.6e-05	5.39e-05	9400.5	1.44293e+06	18.6592	3.73184	5011.86	1.47563e+06	11826.2	-0.852128	-0.526008	0.326119	-0.890237	-0.492839	0.397399	8370.4	1.68895e+06	18.865	7.24e-06	6268.66	14696.3
2546301	NA	OG1RF_12409	8.42e-05	5.74e-05	7.08e-05	9.54e-05	0.000134951	0.000115184	8.3e-05	0.000121957	0.000102467	9.14e-05	0.00011816	0.000104776	8.67e-05	9.39e-05	9.03e-05	1.31054e+06	73808.3	1015.06	3.73184	35724.9	216510	145.542	0.702444	0.533656	-0.168789	0.565814	0.351168	-0.214646	1.08343e+06	83332.8	7602.74	7.58e-06	23845.8	56.5792
678261	OG1RF_RS03325	OG1RF_10639	0.000267333	0.000188872	0.000228102	0.000168751	0.000178045	0.000173398	0.000228668	0.000230635	0.000229651	0.000189045	0.000177629	0.000183337	0.000235945	0.000212345	0.000224145	3.73184	1.01089e+06	1.24999e+06	3.73184	3.73184	446119	3.73184	-0.395593	0.00976459	0.405358	-0.315182	-0.0252501	0.289932	0.24084	1.27551e+06	520963	8.03e-06	3.53634	0.0058657
1742211	OG1RF_RS08555	OG1RF_11669	0.000179854	0.000183928	0.000181891	0.000104584	0.000147804	0.000126194	0.000155018	9.4e-05	0.00012451	0.00013688	0.000143425	0.000140153	0.000152517	0.000149029	0.000150773	45513.5	313.475	223.91	3.73184	298002	101902	1418.1	-0.52743	-0.546814	-0.0193841	-0.376074	-0.270695	0.105379	75600.4	606.594	266.803	8.47e-06	298568	2370.79
465032	OG1RF_RS02395	OG1RF_10450	0.000286591	0.00032929	0.00030794	0.00037167	0.000395781	0.000383725	0.000405234	0.000305067	0.000355151	0.000324674	0.000274411	0.000299543	0.000287436	0.000360943	0.000324189	3.73184	9613.22	278869	3.73184	49898.4	3.73184	3.73184	0.317423	0.20578	-0.111643	-0.0398905	0.0741847	0.114075	0.228735	973.094	298211	8.75e-06	119437	0.0384673
1040598	OG1RF_RS05195	OG1RF_10999	0.000149171	0.000152284	0.000150728	0.000110001	9.37e-05	0.000101874	0.000100987	0.00010099	0.000100989	0.000123109	0.000121658	0.000122384	0.000111129	0.000130508	0.000120818	1600.96	3011.59	55.9776	3.73184	1.52663e+06	4056.51	7542.05	-0.565154	-0.577752	-0.0125976	-0.300533	-0.319104	-0.0185708	1702.72	6087.05	33.5685	9.13e-06	1.29517e+06	11778.1
1290934	OG1RF_RS06380	OG1RF_11232	9.11e-05	0.000137451	0.00011426	6.54e-05	7.11e-05	6.82e-05	0.000106454	9.99e-05	0.000103198	9.64e-05	0.000100669	9.85e-05	0.00011895	0.000109833	0.000114392	840567	133316	1.83805e+06	3.73184	26652.8	3.73184	3.73184	-0.743594	-0.146909	0.596685	-0.213618	0.00165843	0.215276	853655	118057	777915	9.36e-06	21923.1	1.17e-08
2653811	OG1RF_RS12780	OG1RF_12506	7.02e-05	7.47e-05	7.24e-05	0.000104584	0.000122477	0.00011353	0.000123178	0.000109726	0.000116452	0.000136463	0.0001683	0.000152382	0.00011341	9.61e-05	0.00010473	3.73184	115952	3.73184	3.73184	3.73184	3.73184	324857	0.648642	0.685302	0.0366605	1.07325	0.53224	-0.541013	0.506891	169005	0.0140541	9.41e-06	5.76e-05	423686
2049874	OG1RF_RS09925	OG1RF_11940	7.28e-05	4.94e-05	6.11e-05	9.08e-05	0.000114538	0.000102686	0.00010549	0.000117414	0.000111452	7.97e-05	8.59e-05	8.28e-05	8.21e-05	7.49e-05	7.85e-05	3.73184	3.73184	1507.66	3.73184	831655	1933.09	52.2458	0.748607	0.866785	0.118178	0.43813	0.361769	-0.0763605	5.68936	0.0715578	6244.13	9.83e-06	950990	86.2817
137039	OG1RF_RS00625	OG1RF_10124	0.000113918	9.49e-05	0.000104424	0.000158335	0.00015423	0.000156282	0.000127359	0.000111124	0.000119242	0.000109755	0.00010339	0.000106572	0.000102981	7.71e-05	9e-05	95027.6	3.73184	35165.1	3.73184	13718.2	3.73184	3.73184	0.581696	0.191431	-0.390265	0.0293761	-0.213818	-0.243194	85204.2	12.7788	36621.7	1e-05	36531.8	1.77e-14
1510909	OG1RF_RS07465	OG1RF_11450	0.000130239	0.000163656	0.000146948	0.000100417	9.19e-05	9.61e-05	0.00012157	0.000147466	0.000134518	0.000146061	0.000115439	0.00013075	0.000152843	0.000137399	0.000145121	1.11259e+06	244794	1.51057e+06	3.73184	94146.9	3.73184	3.73184	-0.61213	-0.127498	0.484633	-0.168486	-0.0180437	0.150442	1.13285e+06	161732	1.38017e+06	1.03e-05	57778.1	4.57e-07
260021	OG1RF_RS01400	OG1RF_10251	0.000160922	0.000169589	0.000165256	0.000221252	0.000228321	0.000224786	0.000200044	0.000159348	0.000179696	0.000178612	0.000179184	0.000178898	0.000194231	0.00017961	0.00018692	1.73171e+06	687636	17584.4	3.73184	642503	3.73184	41.0502	0.443855	0.12086	-0.322996	0.114438	0.177726	0.0632873	1.60262e+06	691418	8250.63	1.03e-05	549645	63.4324
1319763	OG1RF_RS06525	OG1RF_11261	0.000338164	0.00025117	0.000294667	0.000255419	0.000212066	0.000233742	0.000271121	0.000215609	0.000243365	0.000231612	0.000234377	0.000232994	0.000286458	0.000296335	0.000291396	503936	3.73184	1.41108e+06	3.73184	3.73184	1.74839e+06	3.73184	-0.334167	-0.275966	0.0582014	-0.338792	-0.0161032	0.322689	428077	3.87283	437224	1.21e-05	0.0224933	0.0155713
2598666	OG1RF_RS12580	OG1RF_12463	0.000127301	0.000133496	0.000130399	0.000171668	0.000195055	0.000183362	0.000149229	0.000219103	0.000184166	0.000177778	0.000167134	0.000172456	0.000192927	0.00016152	0.000177224	284650	726776	3.73184	3.73184	1.05243e+06	365608	860790	0.491765	0.498079	0.00631498	0.4033	0.442642	0.0393417	382551	1.29572e+06	0.000256454	1.28e-05	746853	1.12541e+06
260043	OG1RF_RS01400	OG1RF_10251	0.000114245	0.000196289	0.000155267	0.000204585	0.00020375	0.000204167	0.000172064	0.000218404	0.000195234	0.00019614	0.000190844	0.000193492	0.000139481	0.000220528	0.000180005	1.57013e+06	122987	5358.92	3.73184	216219	433435	10113.3	0.395005	0.330457	-0.0645481	0.317526	0.213288	-0.104238	1.7444e+06	27417.5	921.076	1.29e-05	47618.2	956.613
285353	OG1RF_RS01515	OG1RF_10274	7.34e-05	7.71e-05	7.53e-05	0.000129584	0.000106222	0.000117903	0.000108384	8.77e-05	9.8e-05	8.68e-05	6.14e-05	7.41e-05	9.61e-05	9.3e-05	9.46e-05	48.5139	1.04127e+06	1690.52	3.73184	667.999	3.73184	556.044	0.64713	0.381082	-0.266049	-0.0227869	0.329235	0.352022	26.0121	1.02509e+06	1030.74	1.3e-05	467.531	841.397
2651002	OG1RF_RS12775	OG1RF_12505	0.000140358	0.000115697	0.000128027	0.000157501	0.00020942	0.000183461	0.0001473	0.000200932	0.000174116	0.000181534	0.000143036	0.000162285	0.00020857	0.000199423	0.000203997	256657	529.921	3.73184	3.73184	3.73184	20622.1	33127.5	0.519021	0.443597	-0.0754245	0.342078	0.672095	0.330018	286996	210.782	6.42e-14	1.43e-05	0.710281	42258.5
2722006	OG1RF_RS13100	OG1RF_12558	0.000196501	0.000213099	0.0002048	0.000295419	0.000245709	0.000270564	0.000253111	0.000275015	0.000264063	0.000232864	0.000226992	0.000229928	0.000196838	0.00023948	0.000218159	649.34	3.73184	273861	3.73184	390369	63.4413	3.73184	0.401755	0.366665	-0.0350909	0.166965	0.0911644	-0.0758008	828.862	0.310844	341152	1.45e-05	223295	0.0383649
606118	Intergenic_608_606101_606595	Intergenic_608_606101_606595	0.000121099	0.000119652	0.000120376	0.000186251	0.000160278	0.000173265	0.000167883	0.000139429	0.000153656	0.000176943	0.000120104	0.000148523	0.000150887	0.000157643	0.000154265	928859	1.73646e+06	3.73184	3.73184	857028	4026.66	32231.9	0.525435	0.352161	-0.173274	0.303146	0.357871	0.0547248	709883	1.81096e+06	9.46055	1.62e-05	793239	34256.8
2468934	OG1RF_RS11985	OG1RF_12339	0.0002657	0.000209638	0.000237669	0.000160418	0.000199214	0.000179816	0.000260186	0.00027187	0.000266028	0.000194053	0.000186569	0.000190311	0.000235945	0.000230004	0.000232975	3.73184	858.323	1.15964e+06	3.73184	3.73184	413107	3.73184	-0.402436	0.162622	0.565058	-0.320598	-0.0287833	0.291814	5.97e-10	1135.74	565117	1.66e-05	3.92026	0.00810034
271895	OG1RF_RS01455	OG1RF_10262	0.000285938	0.000233371	0.000259654	0.000294169	0.000381039	0.000337604	0.000267905	0.000313454	0.000290679	0.000322587	0.000353703	0.000338145	0.000270815	0.000266185	0.0002685	26.1229	50331.3	717312	3.73184	3.73184	1.79397e+06	3.73184	0.378738	0.162836	-0.215903	0.38105	0.0483288	-0.332721	10.0714	68849.1	1.34691e+06	1.7e-05	0.000215658	0.000102388
2728784	OG1RF_RS13130	OG1RF_12565	0.000201723	0.000171567	0.000186645	0.000129584	0.000139865	0.000134725	0.000141189	0.000114619	0.000127904	0.000147731	0.0001271	0.000137415	8.41e-05	0.000106388	9.52e-05	320893	3.73184	3.73184	3.73184	3.73184	1.33448e+06	3.73184	-0.470283	-0.545241	-0.0749585	-0.441756	-0.970754	-0.528998	426603	0.0698967	6.92e-33	1.79e-05	0.000162897	0.000908583
127089	OG1RF_RS00565	OG1RF_10113	0.000245463	0.000246226	0.000245844	0.000311252	0.00032358	0.000317416	0.000244749	0.000276412	0.000260581	0.000223683	0.000248369	0.000236026	0.000198467	0.000254555	0.000226511	19450.4	485.139	85365.8	3.73184	593094	3.73184	3.73184	0.368632	0.083984	-0.284648	-0.0587989	-0.118162	-0.0593633	28324.6	110.943	28334.8	1.87e-05	274791	1.65e-14
2719557	OG1RF_RS13100	OG1RF_12558	7.87e-05	5.04e-05	6.45e-05	0.000136251	8.17e-05	0.000108951	8.14e-05	0.000100641	9.1e-05	0.000115597	6.92e-05	9.24e-05	4.63e-05	6.72e-05	5.67e-05	1.50404e+06	3.73184	200795	3.73184	3.73184	17804.6	3.73184	0.755221	0.495551	-0.25967	0.517373	-0.186166	-0.703538	1.66663e+06	1.09e-05	24939.5	1.88e-05	1.87e-05	1.26e-14
1248478	Intergenic_1248_1248348_1248511	Intergenic_1248_1248348_1248511	0.000136767	0.000150801	0.000143784	0.000100417	9.11e-05	9.58e-05	0.000118033	0.000111473	0.000114753	0.000141054	0.000141093	0.000141073	0.000147303	0.000153336	0.000150319	231.374	3.73184	735497	3.73184	414096	3.73184	3.73184	-0.586417	-0.325372	0.261045	-0.0274613	0.0641267	0.0915881	266.731	0.590567	605748	1.95e-05	466440	6.79e-09
1240422	OG1RF_RS06150	OG1RF_11187	0.00014656	0.000104819	0.000125689	7.79e-05	9.22e-05	8.51e-05	8.43e-05	7.44e-05	7.93e-05	0.000108503	0.000118549	0.000113526	0.000110151	9.86e-05	0.000104393	3.73184	14.9274	2672	3.73184	298756	14.9274	2731.71	-0.563031	-0.663604	-0.100573	-0.146842	-0.267838	-0.120997	0.0179069	14.2413	447.683	1.99e-05	374276	2298.63
244580	OG1RF_RS01320	OG1RF_10235	0.00024938	0.000254631	0.000252006	0.000347503	0.00030279	0.000325146	0.000329655	0.000327781	0.000328718	0.000283359	0.000319499	0.000301429	0.000276681	0.000291597	0.000284139	21689.5	29.8547	3362.39	3.73184	198030	64579.5	339.597	0.367633	0.383395	0.0157619	0.258363	0.173142	-0.0852207	26429.6	23.3674	3499.08	2.03e-05	144402	291.033
1121988	Intergenic_1130_1121880_1121993	Intergenic_1130_1121880_1121993	0.00011196	9.64e-05	0.000104187	7.42e-05	5.86e-05	6.64e-05	2.8e-05	2.83e-05	2.81e-05	6.13e-05	7.66e-05	6.9e-05	1.14e-05	1.94e-05	1.54e-05	3.73184	7.46368	3.73184	3.73184	3.73184	1.16001e+06	3.73184	-0.650357	-1.88833	-1.23798	-0.595375	-2.75871	-2.16333	1.31e-16	4.2786	3.64e-75	2.04e-05	5.6e-36	8.1e-33
1736635	OG1RF_RS08540	OG1RF_11666	0.000133503	0.000120146	0.000126825	9.5e-05	7.41e-05	8.45e-05	0.000138294	0.000138031	0.000138163	0.000137715	0.000114662	0.000126189	9.94e-05	0.000109833	0.000104615	164283	3.73184	1809.94	3.73184	2526.46	3.73184	1895.77	-0.585031	0.123534	0.708565	-0.00725505	-0.277745	-0.27049	150795	0.374857	536.851	2.11e-05	2066.87	2013.5
63714	OG1RF_RS00285	OG1RF_10056	0.000113918	0.000124102	0.00011901	0.000148751	0.000187873	0.000168312	0.000168526	0.000154455	0.000161491	0.000205321	0.000175297	0.000190309	0.000154798	0.000145152	0.000149975	641.876	231535	44.7821	3.73184	7.46368	17237.4	35482.3	0.500056	0.440368	-0.0596882	0.677259	0.333641	-0.343617	981.522	261602	11.1767	2.11e-05	2.80506	34590.8
511253	OG1RF_RS02605	OG1RF_10492	0.000214454	0.000236832	0.000225643	0.000277502	0.00030468	0.000291091	0.000301031	0.00024007	0.000270551	0.000264997	0.000207169	0.000236083	0.000258105	0.000273076	0.000265591	682.927	1.14543e+06	111.955	3.73184	5650.01	3.73184	26037	0.36743	0.261859	-0.105572	0.0652549	0.235165	0.16991	302.796	870688	41.1899	2.47e-05	5411.69	16574.2
718508	OG1RF_RS03545	OG1RF_10683	0.000120447	0.000134485	0.000127466	6.29e-05	0.000100174	8.15e-05	6.98e-05	8.6e-05	7.79e-05	9.77e-05	0.000114273	0.000105963	9.48e-05	0.00010768	0.000101257	3.73184	52.2458	186.592	3.73184	855155	108.223	1694.26	-0.644432	-0.710837	-0.0664057	-0.26655	-0.332087	-0.0655372	1.47933	93.4181	195.465	2.58e-05	684984	5241.29
16230	OG1RF_RS00075	OG1RF_10013	0.000131871	0.000125585	0.000128728	0.000199585	0.000167082	0.000183334	0.000168204	0.000161444	0.000164824	0.000138132	0.000118549	0.000128341	0.000146977	0.000158935	0.000152956	3.73184	216868	2239.1	3.73184	1630.81	3.73184	306.011	0.510145	0.356604	-0.153542	-0.00434853	0.248791	0.25314	1.20271	169596	3947.95	2.69e-05	2172.89	295.281
2255351	OG1RF_RS10915	OG1RF_12133	1.24e-05	1.88e-05	1.56e-05	2.29e-05	4.91e-05	3.6e-05	3.6e-05	2.03e-05	2.81e-05	2e-05	1.32e-05	1.66e-05	1.92e-05	1.59e-05	1.76e-05	134.346	425.43	838384	3.73184	1.34061e+06	3.73184	3.73184	1.208	0.851669	-0.356327	0.092028	0.172929	0.0809009	98.1949	495.049	532309	2.76e-05	1.24179e+06	0.011882
1080573	Intergenic_1087_1080405_1080622	Intergenic_1087_1080405_1080622	0.000243504	0.000166623	0.000205064	0.000129584	0.000178423	0.000154004	0.00011353	0.000134886	0.000124208	0.000151069	0.000204448	0.000177759	0.000169789	0.000117156	0.000143472	3.73184	9031.05	3.73184	3.73184	22.391	6351.59	302316	-0.413107	-0.723311	-0.310204	-0.206151	-0.515298	-0.309147	2.64e-07	1456.84	3.97e-09	2.78e-05	137.97	560723
386612	OG1RF_RS02005	OG1RF_10371	2.51e-05	1.24e-05	1.87e-05	5.46e-05	3.48e-05	4.47e-05	4.31e-05	3.67e-05	3.99e-05	2.96e-05	6.34e-05	4.65e-05	4.3e-05	2.41e-05	3.36e-05	177012	149837	3.73184	3.73184	1791.28	1.25111e+06	7392.78	1.25297	1.08949	-0.16347	1.31032	0.840445	-0.469875	158310	321313	12.7364	3.19e-05	4588.32	35188.2
2709734	OG1RF_RS13060	OG1RF_12551	0.000129586	0.000155251	0.000142418	0.000181668	0.000206396	0.000194032	0.000229954	0.000171578	0.000200766	0.000156077	0.00019201	0.000174044	0.000175981	0.000182625	0.000179303	2604.82	17543.4	3.73184	3.73184	987762	36318.3	155379	0.446158	0.495381	0.0492231	0.289313	0.332263	0.0429505	2207.64	9648.66	1.23692	3.21e-05	1.17814e+06	121569
868450	OG1RF_RS04345	OG1RF_10827	0.000130892	0.000194311	0.000162601	0.000118334	9.75e-05	0.000107931	0.000158556	0.000114269	0.000136413	0.000164006	9.91e-05	0.00013156	0.000171093	9.82e-05	0.000134648	925933	1.49891e+06	477.676	3.73184	1.24958e+06	1238.97	164.201	-0.591229	-0.253362	0.337867	-0.305613	-0.272142	0.0334713	630704	1.40697e+06	57467.3	3.38e-05	388944	6.21448
1872524	OG1RF_RS09105	OG1RF_11779	0.000229469	0.000160195	0.000194832	0.000166668	0.000127391	0.000147029	0.000170134	0.000146069	0.000158101	0.00016651	0.000155474	0.000160992	0.0001737	0.000139553	0.000156626	1.30597e+06	1.58215e+06	7.46368	3.73184	1.07409e+06	141892	395896	-0.406125	-0.301379	0.104745	-0.275241	-0.314902	-0.0396611	1.48001e+06	1.82317e+06	0.470668	3.57e-05	1.56306e+06	179946
1106230	OG1RF_RS05520	OG1RF_11064	0.00011653	0.000101852	0.000109191	7e-05	7.07e-05	7.03e-05	8.27e-05	5.45e-05	6.86e-05	8.39e-05	8.24e-05	8.31e-05	4.3e-05	6.12e-05	5.21e-05	10620.8	712.781	3.73184	3.73184	3.73184	39113.4	373.184	-0.634342	-0.670904	-0.0365615	-0.393221	-1.06778	-0.674559	16970.9	158.217	6.46e-21	3.62e-05	0.000439615	108.201
1344522	OG1RF_RS06655	OG1RF_11288	0.000190625	0.000136957	0.000163791	0.000122918	0.000114538	0.000118728	8.59e-05	0.000148515	0.000117193	0.000140636	0.000144979	0.000142808	0.000125794	0.000122755	0.000124274	361.988	521607	3.73184	3.73184	18995.1	1578.57	785396	-0.464197	-0.482972	-0.0187744	-0.197782	-0.398328	-0.200546	179.544	365673	0.0044887	3.73e-05	20938.7	743292
503899	OG1RF_RS02565	OG1RF_10483	0.000137094	0.000158712	0.000147903	0.000110834	8.81e-05	9.95e-05	0.000108384	0.000122306	0.000115345	0.000113928	0.000119326	0.000116627	0.000131334	0.000115864	0.000123599	1.56223e+06	380043	1690.52	3.73184	578570	17032.1	406.771	-0.572521	-0.35869	0.213831	-0.342746	-0.258985	0.0837614	1.53112e+06	273136	6930.43	3.82e-05	478989	181.034
1760406	OG1RF_RS08655	OG1RF_11686	0.000226531	0.000178983	0.000202757	0.000160001	0.000142889	0.000151445	0.000128324	0.000183809	0.000156067	0.000195722	0.0001477	0.000171711	0.000163923	0.000177456	0.00017069	81936.3	103779	432.893	3.73184	1.6787e+06	22253	28526.2	-0.420955	-0.377591	0.0433643	-0.239768	-0.248377	-0.00860858	77519	97964.1	16.4512	3.86e-05	1.69883e+06	34095.4
831574	OG1RF_RS04160	OG1RF_10790	0.000295404	0.000227932	0.000261668	0.000183751	0.000221895	0.000202823	0.000235744	0.000243215	0.000239479	0.00027084	0.000218052	0.000244446	0.00026886	0.000210191	0.000239525	1.11308e+06	1.84726e+06	45588.2	3.73184	1.14203e+06	22.391	115.687	-0.367517	-0.127837	0.239679	-0.0982226	-0.127559	-0.0293361	1.2529e+06	1.22726e+06	22633.3	4.12e-05	1865920	35.8628
2718621	OG1RF_RS13100	OG1RF_12558	0.000105432	0.000113719	0.000109575	0.000125418	0.000186361	0.000155889	0.000115781	0.000128247	0.000122014	0.000156912	0.000104167	0.00013054	0.000118298	0.000158505	0.000138402	390656	30978	82.1005	3.73184	529014	1377.05	38307.3	0.508602	0.155127	-0.353475	0.252567	0.336939	0.0843722	484394	78418.3	178.441	4.24e-05	777315	7424.34
2268743	OG1RF_RS10995	OG1RF_12149	0.000134482	0.000162667	0.000148575	0.000188751	0.000212444	0.000200598	0.000133148	0.000174723	0.000153936	0.000195305	0.00017141	0.000183357	0.000165553	0.000115433	0.000140493	354.525	117542	528488	3.73184	3.73184	91542	3.73184	0.433116	0.0511402	-0.381976	0.30347	-0.0806948	-0.384165	285.55	406124	1.56095e+06	4.34e-05	1.89052	3.95e-06
1709970	OG1RF_RS08410	OG1RF_11640	0.00022294	0.000230404	0.000226672	0.000141668	0.000189763	0.000165716	0.00017721	0.00019604	0.000186625	0.000138967	0.000202116	0.000170542	0.000218999	0.000185209	0.000202104	90594.1	114832	14001.9	3.73184	361.988	1.0365e+06	37.3184	-0.451899	-0.280468	0.171431	-0.410485	-0.16551	0.244974	143802	55347.8	35229.8	4.49e-05	254.371	18.4039
2468013	OG1RF_RS11980	OG1RF_12338	0.000149171	0.000156734	0.000152953	0.000194168	0.000221895	0.000208031	0.000180104	0.000149913	0.000165008	0.000181951	0.00015081	0.00016638	0.000159361	0.000169273	0.000164317	1.59591e+06	1.7405e+06	284926	3.73184	1.48397e+06	3.73184	3.73184	0.443717	0.109456	-0.334261	0.1214	0.103395	-0.0180056	1.86435e+06	1.51234e+06	274941	4.57e-05	1.496e+06	0.191957
2446298	OG1RF_RS11845	OG1RF_12312	7.64e-05	8.45e-05	8.05e-05	0.000121668	0.000122099	0.000121883	0.0001235	0.000106931	0.000115215	0.00010892	0.000135651	0.000122286	0.000134593	0.000122324	0.000128459	524148	81768.3	3.73184	3.73184	704135	1.77926e+06	647795	0.599082	0.517916	-0.0811658	0.603837	0.674887	0.0710497	539396	72148.7	1.1e-08	4.68e-05	677232	556690
37677	OG1RF_RS00160	OG1RF_10031	0.000269944	0.000291713	0.000280829	0.000335003	0.000369698	0.00035235	0.000334479	0.000282702	0.000308591	0.000298383	0.000314835	0.000306609	0.00029265	0.000288582	0.000290616	1.59975e+06	153961	667525	3.73184	257243	82.1005	3.73184	0.327321	0.136005	-0.191316	0.126708	0.0494239	-0.0772845	1.50925e+06	132769	458843	4.96e-05	263423	0.0407973
70742	OG1RF_RS00320	OG1RF_10063	0.000141663	0.000119158	0.00013041	0.000156251	0.000212444	0.000184348	0.000191039	0.000165288	0.000178164	0.000137298	0.000134485	0.000135891	0.000167182	0.000124909	0.000146045	3.73184	55.9776	62351.6	3.73184	318471	3.73184	3.73184	0.49937	0.450144	-0.0492261	0.059394	0.163356	0.103962	0.0476849	197.585	53406.4	5.01e-05	152107	9.11537
1529846	OG1RF_RS07565	OG1RF_11470	0.000254602	0.00027342	0.000264011	0.000206668	0.000190897	0.000198783	0.000195542	0.000199185	0.000197363	0.000215754	0.000215331	0.000215542	0.000192276	0.000226989	0.000209632	68938.3	279698	3.73184	3.73184	962262	122837	419179	-0.409405	-0.419745	-0.0103404	-0.292626	-0.332737	-0.040111	70896	461904	0.0136565	5.18e-05	689031	611481
1708328	OG1RF_RS08400	OG1RF_11638	0.000202376	0.000192828	0.000197602	0.000134584	0.000151962	0.000143273	0.000178818	0.000178218	0.000178518	0.000164006	0.000160915	0.000162461	0.000201075	0.00015549	0.000178282	81525.8	1.83142e+06	44950	3.73184	97001.7	26313.2	26.1229	-0.463829	-0.146529	0.3173	-0.282505	-0.148435	0.134071	83622.1	1.36508e+06	86844.6	5.42e-05	39171.9	3.87382
665785	OG1RF_RS03265	OG1RF_10627	0.000214127	0.000230404	0.000222266	0.000155001	0.000169729	0.000162365	0.000109027	0.000130693	0.00011986	0.000153156	0.000146145	0.000149651	7.82e-05	8.7e-05	8.26e-05	52.2458	3.73184	3.73184	3.73184	3.73184	203128	3.73184	-0.453046	-0.890932	-0.437887	-0.570686	-1.4279	-0.857218	35.9974	0.000952961	9.54e-69	6.29e-05	8.12e-18	5.89e-26
2516689	OG1RF_RS12185	OG1RF_12378	0.000108043	0.000111247	0.000109645	0.000150835	0.00016368	0.000157257	0.000166596	0.000165987	0.000166292	0.000165258	0.000167134	0.000166196	0.000132963	0.00013783	0.000135397	1.85026e+06	52.2458	444.089	3.73184	97.0278	494752	7090.5	0.520291	0.60088	0.0805889	0.600051	0.304357	-0.295694	1865920	40.0698	351.808	6.55e-05	88.8434	5333.29
1151111	OG1RF_RS05730	OG1RF_11104	0.000185076	0.000211121	0.000198099	0.000125834	0.000155364	0.000140599	0.00016338	0.000140128	0.000151754	0.000209911	0.000153919	0.000181915	0.000238552	0.00019167	0.000215111	235.106	3.73184	111843	3.73184	324.67	3.73184	3.73184	-0.494633	-0.384485	0.110148	-0.122955	0.118861	0.241816	487.001	4.79e-10	19812.2	7.1e-05	43.4266	5.58e-14
2508731	Intergenic_2438_2508673_2508808	Intergenic_2438_2508673_2508808	0.000161901	0.000164645	0.000163273	0.000206668	0.000233235	0.000219952	0.000251181	0.000197088	0.000224134	0.000204069	0.000224271	0.00021417	0.00022128	0.000223974	0.000222627	502395	1.61685e+06	3.73184	3.73184	673254	999924	1.4462e+06	0.4299	0.457078	0.0271783	0.391469	0.447342	0.0558726	451775	1.43029e+06	1.04e-05	7.68e-05	748695	1.60077e+06
2612719	OG1RF_RS12665	OG1RF_12480	0.000160269	0.000194311	0.00017729	0.000229168	0.000236637	0.000232903	0.000212587	0.000200932	0.00020676	0.000230777	0.00023632	0.000233549	0.000182173	0.000221821	0.000201997	5194.72	1.08526e+06	8698.92	3.73184	1100.89	1.76422e+06	1507.66	0.393618	0.221844	-0.171774	0.397613	0.188222	-0.209392	6039.04	692675	5231.93	7.95e-05	336.976	403.762
72655	OG1RF_RS00325	OG1RF_10064	9.96e-05	9.39e-05	9.67e-05	0.000106251	0.000176155	0.000141203	0.000108384	0.000111473	0.000109929	0.000141054	0.000108054	0.000124554	0.0001007	0.000101219	0.00010096	47860.8	270581	937539	3.73184	757.564	41561.5	3.73184	0.545452	0.184253	-0.361199	0.364455	0.0614626	-0.302992	62532.4	282052	1.08169e+06	8.04e-05	962.364	0.00166678
2531704	OG1RF_RS12255	OG1RF_12392	0.000241219	0.00022546	0.00023334	0.000298752	0.000306948	0.00030285	0.000279805	0.000331625	0.000305715	0.000330516	0.000361865	0.000346191	0.000252565	0.000296335	0.00027445	365.72	4216.98	74.6368	3.73184	3.73184	264.961	13591.4	0.376172	0.389755	0.0135827	0.569136	0.234113	-0.335023	231.84	1986.2	427.643	8.14e-05	1.04e-05	5073.54
897711	OG1RF_RS04490	OG1RF_10857	9.96e-05	0.000106797	0.000103176	0.000148751	0.000149316	0.000149033	0.000119962	9.26e-05	0.000106283	8.85e-05	0.000107666	9.81e-05	0.00011895	9.82e-05	0.000108577	341057	1.31529e+06	755377	3.73184	182901	3.73184	3.73184	0.530523	0.042795	-0.487728	-0.0732504	0.0736062	0.146857	336513	1.1737e+06	459848	8.19e-05	135418	0.0620363
2613125	OG1RF_RS12665	OG1RF_12480	0.000103473	0.000132507	0.00011799	0.000147501	0.000179179	0.00016334	0.000166918	0.000171229	0.000169073	0.000157746	0.000176074	0.00016691	0.000141111	0.000136107	0.000138609	1.47256e+06	70.905	7661.47	3.73184	425.43	1.23136e+06	2403.3	0.469213	0.518985	0.0497717	0.500407	0.232356	-0.268052	1.57218e+06	99.9708	1237.45	8.23e-05	475.828	1947.9
862688	OG1RF_RS04320	OG1RF_10823	0.000194216	0.000209638	0.000201927	0.000179585	0.000114916	0.000147251	0.000191039	0.000196738	0.000193889	0.000165258	0.000240984	0.000203121	0.000152191	0.00018564	0.000168916	515938	3903.5	246.301	3.73184	138.078	3.73184	11206.7	-0.455561	-0.0586047	0.396956	0.00850749	-0.257532	-0.26604	409200	1358.75	111.565	8.24e-05	15.4973	13933.9
1842871	OG1RF_RS09015	OG1RF_11761	0.000190952	0.000192333	0.000191642	0.000151251	0.000126257	0.000138754	0.000146656	0.000135935	0.000141296	0.000132707	0.000133708	0.000133207	0.000134267	0.000170134	0.000152201	483885	247126	3.73184	3.73184	21849.9	848367	141078	-0.465888	-0.439701	0.0261861	-0.524743	-0.332443	0.1923	476196	490427	0.458333	8.32e-05	51783.5	235093
947456	OG1RF_RS04720	OG1RF_10903	0.000187361	0.000167117	0.000177239	0.000145834	0.000111514	0.000128674	0.000168204	0.000129645	0.000148925	0.000130203	0.000141481	0.000135842	0.000161968	0.000152905	0.000157437	135253	461296	26372.9	3.73184	8478.74	605536	246.301	-0.461973	-0.251116	0.210857	-0.383765	-0.170927	0.212838	118505	499438	16161.2	8.6e-05	7183.46	96.2902
1316993	OG1RF_RS06510	OG1RF_11258	0.000171367	0.000176511	0.000173939	0.000112501	0.000132305	0.000122403	0.000132827	0.000136983	0.000134905	0.000124778	0.000165968	0.000145373	0.000134919	0.00014343	0.000139174	265367	1.00504e+06	18.6592	3.73184	751496	3026.52	35139	-0.506944	-0.366639	0.140305	-0.258821	-0.321691	-0.0628707	228022	1.12928e+06	13.0565	8.83e-05	602902	53560.6
2728978	OG1RF_RS13130	OG1RF_12565	0.000143622	0.000122619	0.00013312	9e-05	9.22e-05	9.11e-05	0.000122535	0.000104135	0.000113335	6.76e-05	0.000110386	8.9e-05	7.1e-05	6.2e-05	6.65e-05	134.346	3.73184	3.73184	3.73184	59.7094	1.35039e+06	14.9274	-0.546919	-0.232134	0.314785	-0.580917	-1.00057	-0.419651	210.313	6.47e-10	9.36e-22	9.78e-05	84.3372	27.4243
1949077	OG1RF_RS09450	OG1RF_11846	6.2e-05	4.35e-05	5.28e-05	3.29e-05	2.34e-05	2.82e-05	3.6e-05	3.01e-05	3.3e-05	3.26e-05	1.36e-05	2.31e-05	3.52e-05	1.68e-05	2.6e-05	4299.08	55093.2	3.73184	3.73184	647101	215801	925541	-0.905045	-0.675492	0.229553	-1.19308	-1.02121	0.171871	2929.68	151199	9.21e-06	9.91e-05	305775	1.64584e+06
1457330	OG1RF_RS07195	OG1RF_11396	0.000207925	0.000225954	0.00021694	0.000170001	0.000148182	0.000159092	0.000127359	0.000134886	0.000131123	0.000161502	0.000164414	0.000162958	0.000119602	0.000139122	0.000129362	14.9274	1.49543e+06	3.73184	3.73184	29.8547	1.17362e+06	186.592	-0.447438	-0.726375	-0.278937	-0.412795	-0.745879	-0.333084	25.4553	1.2706e+06	8.64e-21	0.000101662	6.15172	76.4854
1894770	Intergenic_1855_1894568_1894894	Intergenic_1855_1894568_1894894	9.27e-05	0.000131024	0.000111863	8.17e-05	5.75e-05	6.96e-05	9.68e-05	0.000100641	9.87e-05	7.14e-05	5.83e-05	6.48e-05	8.73e-05	7.67e-05	8.2e-05	3.73184	6209.78	7.46368	3.73184	2515.26	680859	41203.2	-0.685341	-0.180265	0.505076	-0.786948	-0.447972	0.338976	0.0018116	10362.1	61.7343	0.000101972	1484.73	22351.4
98986	OG1RF_RS00440	OG1RF_10088	0.000116203	0.000136957	0.00012658	0.000149168	0.000198458	0.000173813	0.000154375	0.000182062	0.000168218	0.000168179	0.000135651	0.000151915	0.000136222	0.000130508	0.000133365	64295.9	3.73184	647508	3.73184	23954.7	12400.9	3.73184	0.457484	0.410285	-0.0471985	0.263216	0.0753316	-0.187884	67052.1	7.5684	363204	0.000105728	35580.8	0.167137
2738279	OG1RF_RS13185	OG1RF_12576	0.000223267	0.000109763	0.000166515	0.000187501	0.000283133	0.000235317	8.3e-05	7.37e-05	7.84e-05	0.000195305	0.000207169	0.000201237	5.96e-05	5.25e-05	5.61e-05	3.73184	7.46368	3.73184	3.73184	3.73184	444.089	3.73184	0.498954	-1.08756	-1.58651	0.273243	-1.56976	-1.84301	8.29e-62	16.5755	3.19e-68	0.000107602	4.34e-89	2.09e-124
2575833	OG1RF_RS12470	OG1RF_12440	0.000211516	0.000252653	0.000232085	0.000294586	0.000294473	0.000294529	0.0002708	0.0003159	0.00029335	0.000246218	0.000268581	0.0002574	0.000221932	0.000199423	0.000210677	757.564	3.73184	41076.4	3.73184	3.73184	750.1	3.73184	0.343761	0.33797	-0.00579074	0.149358	-0.139616	-0.288974	1214.36	5.74e-11	171453	0.00010988	3.46521	1.28e-10
2713337	OG1RF_RS13080	OG1RF_12555	0.000127301	0.000127563	0.000127432	0.000162501	0.000192787	0.000177644	0.000192004	0.000184857	0.000188431	0.00021951	0.000172187	0.000195848	0.000142414	0.000118879	0.000130646	700806	3.73184	1.22469e+06	3.73184	3.73184	66277.5	3.73184	0.479264	0.564306	0.0850416	0.62001	0.0359397	-0.58407	853377	2.1e-07	945035	0.00011608	5.54e-09	0.00464825
527137	OG1RF_RS02655	OG1RF_10502	7.02e-05	4.45e-05	5.73e-05	1.83e-05	4.42e-05	3.13e-05	5.15e-05	3.63e-05	4.39e-05	3.63e-05	2.92e-05	3.27e-05	3.88e-05	3.79e-05	3.83e-05	5881.38	280090	18.6592	3.73184	253653	1.28084e+06	102215	-0.874243	-0.385277	0.488966	-0.80894	-0.580579	0.228361	4780.9	262682	1.41494	0.00011655	244125	161844
335912	OG1RF_RS01755	OG1RF_10321	0.000121426	0.000163162	0.000142294	0.000173751	0.000206396	0.000190074	0.000188788	0.000197787	0.000193287	0.000174439	0.000134096	0.000154268	0.000141762	0.000172718	0.00015724	3.73184	7.46368	102596	3.73184	1.31984e+06	33.5866	123.151	0.417686	0.441875	0.0241884	0.116563	0.1441	0.0275369	1.79688	2.7826	45126.5	0.000117449	1.6068e+06	22.6619
1973671	OG1RF_RS09575	OG1RF_11871	0.00015472	0.000170578	0.000162649	0.000135834	9.19e-05	0.000113846	9.94e-05	0.000149563	0.000124471	0.000117684	0.000113885	0.000115784	8.96e-05	8.31e-05	8.64e-05	366149	3.73184	3.73184	3.73184	3.73184	1.44721e+06	22.391	-0.514679	-0.385952	0.128727	-0.490324	-0.913087	-0.422763	480470	0.00488129	6.24e-21	0.000119358	7.91089	56.3596
2468351	Intergenic_2405_2468342_2468365	Intergenic_2405_2468342_2468365	0.000100862	0.000100369	0.000100615	0.000146668	0.000146292	0.00014648	0.000118997	0.000118113	0.000118555	0.000138132	0.000123602	0.000130867	0.00012058	0.000123186	0.000121883	128226	1.13717e+06	2642.14	3.73184	376121	67811.3	1153.14	0.541849	0.236707	-0.305142	0.37925	0.276641	-0.102609	148698	1.21321e+06	2620.16	0.000120762	395364	1119.06
870881	OG1RF_RS04355	OG1RF_10829	0.000256234	0.000174039	0.000215137	0.000165418	0.000166704	0.000166061	0.00021902	0.000194292	0.000206656	0.000211581	0.000187735	0.000199658	0.000207592	0.000188224	0.000197908	788721	566068	99035.6	3.73184	1.56704e+06	156.737	235.106	-0.37354	-0.0580236	0.315516	-0.107727	-0.120422	-0.0126951	692184	673309	13543	0.000124818	1865920	157.215
790412	OG1RF_RS03945	OG1RF_10763	6.2e-05	9.69e-05	7.95e-05	0.000125001	0.000108112	0.000116557	0.000105811	0.000106931	0.000106371	9.72e-05	9.21e-05	9.47e-05	8.83e-05	5.94e-05	7.39e-05	105686	3.73184	581208	3.73184	473.944	1541.25	3.73184	0.552669	0.420742	-0.131926	0.25272	-0.105148	-0.357868	107851	0.194602	1865920	0.000141451	2294	6.44e-05
1916982	OG1RF_RS09285	OG1RF_11815	0.000117182	0.00011718	0.000117181	8.75e-05	6.69e-05	7.72e-05	7.85e-05	6.67e-05	7.26e-05	0.000101826	9.33e-05	9.76e-05	9.81e-05	0.000102511	0.000100302	14.9274	3.73184	18159.1	3.73184	1.23779e+06	1029.99	205.251	-0.601981	-0.690517	-0.0885361	-0.264452	-0.224387	0.0400648	22.3102	1.76732	15409	0.000141698	1.30207e+06	140.446
2646034	Intergenic_2569_2646007_2646354	Intergenic_2569_2646007_2646354	0.000189973	0.000174534	0.000182253	0.000236669	0.000250246	0.000243457	0.000256327	0.000244263	0.000250295	0.000233698	0.000223105	0.000228402	0.000227798	0.000201577	0.000214687	38721.6	197.788	507.53	3.73184	260117	226601	4041.58	0.417724	0.457686	0.0399623	0.32563	0.236293	-0.0893373	34782.4	366.717	387.281	0.000143565	399300	7279.17
882159	OG1RF_RS04405	OG1RF_10840	0.000234038	0.000170084	0.000202061	0.000152918	0.000153852	0.000153385	0.000194577	0.000147816	0.000171196	0.00019614	0.000184625	0.000190382	0.000184128	0.000136538	0.000160333	34911.4	293241	3.73184	3.73184	593.363	14.9274	695223	-0.397635	-0.239139	0.158496	-0.0858908	-0.333718	-0.247828	53717.1	518369	0.193295	0.000145134	2643.07	370594
17970	OG1RF_RS00085	OG1RF_10016	0.000178222	0.000214582	0.000196402	0.000237502	0.000268768	0.000253135	0.000257935	0.00019569	0.000226813	0.000241627	0.000237486	0.000239557	0.000218347	0.000242926	0.000230636	313165	1.25188e+06	388.111	3.73184	655617	317647	36870.6	0.366098	0.20769	-0.158407	0.286558	0.231809	-0.0547487	424151	1.75763e+06	111.729	0.000148694	515482	18645.1
1979956	OG1RF_RS09610	OG1RF_11878	0.000266027	0.000223482	0.000244755	0.000192918	0.000184471	0.000188695	0.000186215	0.000180314	0.000183265	0.000214502	0.00019512	0.000204811	0.000153169	0.000183486	0.000168328	19558.6	113459	3.73184	3.73184	37.3184	130204	27429	-0.375282	-0.417407	-0.0421246	-0.257044	-0.540064	-0.28302	24693	57494.7	2.38e-14	0.000150018	12.478	13807.5
320808	OG1RF_RS01680	OG1RF_10306	0.000147212	0.000166623	0.000156918	0.000195002	0.000224163	0.000209582	0.000164023	0.000174374	0.000169199	0.00017903	0.000136428	0.000157729	0.000159035	0.00012577	0.000142402	267140	612.022	107973	3.73184	82828.2	3.73184	3.73184	0.417508	0.108711	-0.308797	0.00744069	-0.140034	-0.147475	238258	2286.93	344420	0.000150688	212085	3.52e-09
2111080	OG1RF_RS10230	OG1RF_11999	5.81e-05	5.14e-05	5.48e-05	2.33e-05	3.36e-05	2.85e-05	3.89e-05	5.49e-05	4.69e-05	2.88e-05	1.75e-05	2.31e-05	5.57e-05	6.03e-05	5.8e-05	3.73184	19099.6	926302	3.73184	3.73184	184875	3.73184	-0.942777	-0.223895	0.718882	-1.24258	0.0832495	1.32583	0.000213366	19387.2	1.22705e+06	0.000151296	7.61e-12	3.99e-06
77995	OG1RF_RS00355	OG1RF_10070	0.000158963	0.000115202	0.000137083	0.000182085	0.000206018	0.000194051	0.000141189	0.00016389	0.00015254	0.00020073	0.000219218	0.000209974	0.000189994	0.000206315	0.000198154	3.73184	3.73184	3.73184	3.73184	346296	142306	1.19287e+06	0.501392	0.154138	-0.347254	0.615165	0.531579	-0.0835865	1.55e-06	0.0194142	1.32e-05	0.000157011	261382	1.49233e+06
1465331	OG1RF_RS07240	OG1RF_11405	0.000183118	0.000193816	0.000188467	0.000150835	0.000121343	0.000136089	0.000142797	0.00014537	0.000144083	0.000170266	0.00014187	0.000156068	0.000115365	0.00014386	0.000129613	197269	75312.3	3.73184	3.73184	723.977	16830.6	687073	-0.469767	-0.387409	0.0823576	-0.272139	-0.540105	-0.267966	235186	36157.4	2.61e-08	0.000161782	323.385	537735
1212683	OG1RF_RS06020	OG1RF_11160	0.000146233	0.000141901	0.000144067	9.92e-05	9.94e-05	9.93e-05	0.000105168	8.39e-05	9.45e-05	8.97e-05	8.2e-05	8.59e-05	5.93e-05	5.73e-05	5.83e-05	255545	3.73184	3.73184	3.73184	3.73184	51473.3	3.73184	-0.536984	-0.608087	-0.0711038	-0.74655	-1.3052	-0.558651	220114	7.17e-06	1.61e-37	0.000163934	0.480529	2.11e-07
2398226	OG1RF_RS11645	OG1RF_12274	0.000179201	0.000214088	0.000196644	0.000259585	0.000249112	0.000254348	0.000249251	0.000300175	0.000274713	0.000271257	0.000202505	0.000236881	0.000191298	0.000268769	0.000230033	208.983	3.73184	626.949	3.73184	888267	147184	23223.2	0.371217	0.482336	0.111119	0.268572	0.226254	-0.0423184	187.465	0.387003	831.914	0.000175613	470352	4215.52
1094380	OG1RF_RS05465	OG1RF_11052	0.000186056	0.000203705	0.00019488	0.000138334	0.000142133	0.000140234	0.000131219	0.000187303	0.000159261	0.000133959	0.000151976	0.000142967	0.000123838	0.000151613	0.000137726	56503.8	6325.47	3.73184	3.73184	895171	1.33248e+06	1.36564e+06	-0.474753	-0.291194	0.183558	-0.446901	-0.500789	-0.0538874	93744.9	4054.73	9.72e-07	0.000175715	598204	1.02911e+06
2468346	Intergenic_2405_2468342_2468365	Intergenic_2405_2468342_2468365	0.000135462	0.000114213	0.000124837	0.000173335	0.000181069	0.000177202	0.000141189	0.000116715	0.000128952	0.000151904	0.000124768	0.000138336	0.000153495	0.000109833	0.000131664	333544	1.27793e+06	625658	3.73184	663021	7.46368	3.73184	0.505343	0.0467843	-0.458559	0.148125	0.0768109	-0.0713142	450617	856560	541042	0.000175728	1.27291e+06	0.0682904
1170413	OG1RF_RS05830	OG1RF_11124	0.000145907	0.000186894	0.000166401	0.000121251	0.000107734	0.000114493	0.000193612	0.000130693	0.000162153	0.000105164	0.000113885	0.000109524	0.000150236	0.000163243	0.000156739	3.73184	889667	426993	3.73184	3.73184	860036	3.73184	-0.539407	-0.0373087	0.502098	-0.603408	-0.0862948	0.517113	1.33e-07	600321	798596	0.000176137	0.000304426	0.0167254
1423694	Intergenic_1415_1423605_1423815	Intergenic_1415_1423605_1423815	8.39e-05	0.000130529	0.000107209	6.58e-05	6.43e-05	6.5e-05	7.01e-05	7.51e-05	7.26e-05	0.000100991	9.45e-05	9.77e-05	0.000103633	6.68e-05	8.52e-05	11.1955	30873.5	660.536	3.73184	64956.4	3.73184	358.257	-0.720843	-0.561955	0.158889	-0.133687	-0.331542	-0.197855	14.1142	8466.16	30013.9	0.000179806	198282	60.6365
2439106	Intergenic_2371_2439025_2439400	Intergenic_2371_2439025_2439400	0.000110001	0.000131024	0.000120513	0.000172501	0.000162168	0.000167335	0.000164345	0.000158649	0.000161497	0.000164006	0.000132153	0.000148079	0.00015545	0.000160228	0.000157839	144280	1.17501e+06	3.73184	3.73184	389272	29048.6	430654	0.473554	0.422323	-0.0512307	0.297188	0.389268	0.0920798	122774	1.12056e+06	0.159595	0.000186515	377267	436875
628930	Intergenic_630_628358_629179	Intergenic_630_628358_629179	0.000155046	0.000127563	0.000141305	9.79e-05	0.000100174	9.9e-05	0.000149872	0.000107979	0.000128926	0.000108086	7.5e-05	9.16e-05	9.94e-05	0.00010768	0.000103538	3.73184	175.396	3.73184	3.73184	99912.6	421590	887670	-0.512643	-0.132268	0.380375	-0.626164	-0.448644	0.177519	0.00346209	62.9971	0.00425472	0.000187469	101004	1.03644e+06
2552622	OG1RF_RS12380	OG1RF_12418	6.92e-05	5.24e-05	6.08e-05	2.13e-05	4.57e-05	3.35e-05	6.24e-05	5.73e-05	5.99e-05	7.8e-05	3.38e-05	5.59e-05	3.65e-05	7.88e-05	5.77e-05	757418	1.19965e+06	961624	3.73184	1.34714e+06	3.73184	3.73184	-0.860236	-0.0227987	0.837437	-0.120633	-0.0765914	0.044042	589026	489036	201243	0.000193305	1.79511e+06	1.50156
385033	OG1RF_RS01995	OG1RF_10369	0.000113265	0.000115697	0.000114481	0.000208335	0.000120209	0.000164272	0.00016531	0.000150612	0.000157961	0.000152321	0.000130598	0.00014146	0.000185432	0.000170134	0.000177783	50906	18655.5	3.73184	3.73184	14.9274	6762.09	184413	0.520977	0.464458	-0.056519	0.305283	0.63501	0.329727	41790.9	15057.5	1.74e-11	0.000194645	3.50295	76914.8
1175965	OG1RF_RS05865	OG1RF_11131	0.000220003	0.00019085	0.000205426	0.000140001	0.000165948	0.000152975	0.000110635	0.000138381	0.000124508	0.000204903	0.000140315	0.000172609	0.000109173	0.000120601	0.000114887	3.73184	267965	3.73184	3.73184	3.73184	28220.2	3.73184	-0.425327	-0.72238	-0.297053	-0.25111	-0.838399	-0.587289	0.000190457	254693	3.96e-27	0.000197788	2.07e-08	0.0708535
138059	OG1RF_RS00630	OG1RF_10125	0.000190625	0.000148329	0.000169477	0.000215835	0.000246087	0.000230961	0.000267583	0.000270122	0.000268853	0.000161085	0.000207946	0.000184516	0.000186084	0.000231727	0.000208905	3.73184	3.73184	11.1955	3.73184	10016.3	3.73184	32411	0.44656	0.665726	0.219166	0.122652	0.301759	0.179106	3.34e-13	1.39e-05	366.275	0.000207498	37879.4	9098.13
297164	OG1RF_RS01560	OG1RF_10283	6.66e-05	9.69e-05	8.17e-05	0.000118751	0.000119453	0.000119102	8.78e-05	9.09e-05	8.93e-05	9.81e-05	0.00011816	0.000108115	7.56e-05	7.75e-05	7.66e-05	3351.19	37105.7	668358	3.73184	3.73184	193645	3.73184	0.542935	0.127932	-0.415003	0.403307	-0.094445	-0.497752	2895.63	36435.2	1.32593e+06	0.000210053	0.169368	6.23e-06
243574	OG1RF_RS01315	OG1RF_10234	0.000169409	0.000174039	0.000171724	0.000212085	0.000243819	0.000227952	0.000218055	0.000215259	0.000216657	0.000317997	0.000219218	0.000268607	0.000161316	0.000214068	0.000187692	3.73184	1209.12	111272	3.73184	3.73184	82.1005	7.46368	0.408641	0.335322	-0.0733188	0.645409	0.128275	-0.517134	0.197374	214.347	235981	0.000210971	1.22e-12	1.0186
2376708	OG1RF_RS11545	OG1RF_12254	0.000246442	0.000246226	0.000246334	0.000281669	0.000343993	0.000312831	0.000361495	0.000263483	0.000312489	0.000292123	0.000306672	0.000299398	0.000335993	0.000240341	0.000288167	409678	33194.7	85.8323	3.73184	542610	421694	40490.5	0.344768	0.343189	-0.00157911	0.281447	0.226291	-0.0551554	313654	111137	4.00261	0.000213954	1.23735e+06	136410
1174840	OG1RF_RS05865	OG1RF_11131	5.55e-05	7.52e-05	6.53e-05	0.000117501	8.43e-05	0.000100899	7.08e-05	8e-05	7.54e-05	8.3e-05	8.47e-05	8.39e-05	8.21e-05	8.4e-05	8.31e-05	215025	275608	2242.84	3.73184	1.64571e+06	9945.35	5250.7	0.627277	0.206795	-0.420482	0.360932	0.346544	-0.0143874	212706	283967	455.521	0.000216065	1.65735e+06	7692.64
1054022	OG1RF_RS05255	OG1RF_11010	0.000221635	0.000218043	0.000219839	0.000186251	0.000143646	0.000164948	0.000176245	0.000170181	0.000173213	0.000204069	0.000159749	0.000181909	0.000213458	0.000141707	0.000177583	523211	1.07467e+06	3.73184	3.73184	1.12352e+06	79156.1	223407	-0.414432	-0.343903	0.0705289	-0.27323	-0.307958	-0.0347276	646871	473508	35.388	0.000221782	1.64694e+06	44331.7
2060295	OG1RF_RS09980	OG1RF_11951	4.47e-05	7.22e-05	5.85e-05	0.000104584	7.75e-05	9.1e-05	7.65e-05	7.27e-05	7.46e-05	6.09e-05	7.97e-05	7.03e-05	7.01e-05	6.85e-05	6.93e-05	769267	551133	63131.5	3.73184	1.56566e+06	488.871	156.737	0.639209	0.352189	-0.28702	0.266347	0.245075	-0.0212714	848832	576873	10507.4	0.000227751	1.56493e+06	309.861
1824929	OG1RF_RS08925	OG1RF_11743	7.21e-05	5.69e-05	6.45e-05	4.38e-05	3.06e-05	3.72e-05	3.92e-05	3.67e-05	3.8e-05	4.3e-05	3.89e-05	4.09e-05	3.36e-05	4.91e-05	4.13e-05	805753	687924	3.73184	3.73184	1.72413e+06	646926	551219	-0.794551	-0.764614	0.0299374	-0.65624	-0.641921	0.0143198	907062	1.0791e+06	0.021968	0.000238296	1.71523e+06	756952
1904797	OG1RF_RS09250	OG1RF_11808	0.000294425	0.000287758	0.000291091	0.000241252	0.0002132	0.000227226	0.000265975	0.000243914	0.000254945	0.000275013	0.000247592	0.000261303	0.000253869	0.000268338	0.000261104	955299	965028	7553.24	3.73184	1.83319e+06	1037.45	981.474	-0.357344	-0.191289	0.166055	-0.155751	-0.15685	-0.00109894	1.10412e+06	1.18538e+06	4010.73	0.000240738	1.78868e+06	1047.93
949353	OG1RF_RS04730	OG1RF_10905	0.000283327	0.000212605	0.000247966	0.000165001	0.000221138	0.00019307	0.00020905	0.000177868	0.000193459	0.000202817	0.000190455	0.000196636	0.000241159	0.00023345	0.000237305	1.3108e+06	3.73184	504802	3.73184	18.6592	1.28132e+06	3.73184	-0.361018	-0.358113	0.00290414	-0.334612	-0.0634011	0.271211	1.49652e+06	1.05882	142990	0.000241088	13.2402	4.03624
2169827	Intergenic_2112_2169808_2169846	Intergenic_2112_2169808_2169846	0.000103799	0.000146351	0.000125075	9.42e-05	6.73e-05	8.07e-05	0.000101952	0.000110425	0.000106188	0.000120605	9.99e-05	0.000110249	0.000156753	9e-05	0.000123387	964035	12315.1	1.50786e+06	3.73184	94049.8	7.46368	3.73184	-0.631674	-0.236169	0.395504	-0.182038	-0.0196075	0.16243	1.04301e+06	1240.96	566000	0.000250117	15449	9.6e-08
2639308	OG1RF_RS12755	OG1RF_12500	0.000142969	0.00018195	0.00016246	0.000201668	0.000224541	0.000213104	0.000200688	0.00018975	0.000195219	0.000192801	0.000209112	0.000200957	0.00014991	0.000194254	0.000172082	927422	8665.33	454322	3.73184	1384.51	339549	3.73184	0.39148	0.265009	-0.126471	0.306804	0.0830164	-0.223788	953474	2019.12	356277	0.000256385	276.759	0.373589
1651589	OG1RF_RS08135	OG1RF_11586	0.000153088	0.000168106	0.000160597	0.000112084	0.000111892	0.000111988	0.000104203	0.000113221	0.000108712	0.000132707	0.000104556	0.000118632	0.000156428	0.000156782	0.000156605	231882	3.73184	1.13974e+06	3.73184	3.73184	616504	3.73184	-0.520097	-0.562934	-0.0428372	-0.436955	-0.0363169	0.400638	268962	3.78e-06	1.43334e+06	0.000276922	0.309428	0.00127795
80835	OG1RF_RS00385	OG1RF_10076	0.000180507	0.000148823	0.000164665	0.000254585	0.000196946	0.000225765	0.000185893	0.000177868	0.000181881	0.000227439	0.000170633	0.000199036	0.000170767	0.000157643	0.000164205	75006.3	45916.6	1.77177e+06	3.73184	52.2458	7228.57	3.73184	0.455291	0.14346	-0.311831	0.273493	-0.00403506	-0.277528	109457	60645.7	1.38861e+06	0.00029834	170.833	1.38e-05
2635501	OG1RF_RS12725	OG1RF_12494	8.29e-05	0.00012608	0.000104494	0.000135001	0.000153474	0.000144237	0.000151802	0.000149214	0.000150508	0.000171101	0.000144591	0.000157846	0.000141111	0.00014343	0.00014227	610029	479228	3.73184	3.73184	78107.4	150192	1.47572e+06	0.465022	0.526416	0.0613933	0.595091	0.445209	-0.149882	706185	466235	0.00157915	0.000305262	88450.3	1.39519e+06
872807	OG1RF_RS04370	OG1RF_10832	0.000141663	0.000158217	0.00014994	0.000105834	0.000100552	0.000103193	0.000110957	0.000103786	0.000107371	7.01e-05	0.000115051	9.26e-05	8.8e-05	9.82e-05	9.31e-05	28100.8	33045.4	3.73184	3.73184	1.74379e+06	168131	190820	-0.539044	-0.48178	0.0572639	-0.695616	-0.687579	0.00803697	41507.7	22353.1	3.28e-10	0.000320329	1.66893e+06	161631
1262865	OG1RF_RS06250	OG1RF_11206	9.24e-05	0.000111247	0.000101811	5.63e-05	6.99e-05	6.31e-05	6.59e-05	7.23e-05	6.91e-05	7.05e-05	5.91e-05	6.48e-05	6.39e-05	7.02e-05	6.7e-05	729582	1.26573e+06	3.73184	3.73184	1.23408e+06	1.37123e+06	811183	-0.690372	-0.558439	0.131932	-0.651748	-0.602777	0.0489715	739479	1.21261e+06	0.00748569	0.000323443	1.34273e+06	1.02643e+06
230499	OG1RF_RS01235	OG1RF_10219	0.000125343	0.000175522	0.000150433	0.000185001	0.000209798	0.0001974	0.000198115	0.000172976	0.000185545	0.000206155	0.000178406	0.000192281	0.000196838	0.000230004	0.000213421	777107	1724.11	3.73184	3.73184	34053	1.05014e+06	137313	0.392003	0.302655	-0.0893483	0.354097	0.504585	0.150488	945552	5437.33	3.99e-09	0.000328489	56459.2	269929
1761588	OG1RF_RS08665	OG1RF_11689	0.000280715	0.000144373	0.000212544	0.000193752	0.000148182	0.000170967	0.000208406	0.000160745	0.000184576	0.00020073	0.000210667	0.000205699	0.000168486	0.00016755	0.000168018	23391.2	68833.8	3.73184	3.73184	33.5866	115.687	1.33371e+06	-0.31405	-0.203551	0.110499	-0.0472324	-0.339152	-0.291919	32737.7	53519.5	3.37e-05	0.000331081	17.5096	1.57489e+06
2421168	OG1RF_RS11735	OG1RF_12292	0.000149824	0.000184422	0.000167123	0.000187085	0.000248356	0.00021772	0.000163059	0.000176121	0.00016959	0.000171518	0.000224271	0.000197894	0.00016099	0.000217944	0.000189467	895.642	25137.7	15326.7	3.73184	625460	54081.8	2955.62	0.381565	0.02114	-0.360425	0.243821	0.181037	-0.0627845	657.606	79488.7	14549.1	0.000332438	238561	262.585
35226	Intergenic_29_34952_35492	Intergenic_29_34952_35492	9.96e-05	0.000110258	0.000104907	0.000150001	0.000148182	0.000149091	0.000166596	0.000126849	0.000146723	0.000123109	0.000156251	0.00013968	0.000141437	0.000139122	0.000140279	627972	692969	3.73184	3.73184	1.7495e+06	403576	446265	0.507087	0.483983	-0.0231047	0.413016	0.419194	0.00617755	616981	618104	0.190987	0.000336096	1865920	482419
581346	OG1RF_RS02890	OG1RF_10550	7.51e-05	8.31e-05	7.91e-05	0.000120001	0.000116428	0.000118215	8.49e-05	9.3e-05	8.89e-05	8.1e-05	0.0001065	9.37e-05	8.57e-05	8.74e-05	8.66e-05	752078	1.27017e+06	359951	3.73184	423791	291.084	3.73184	0.580214	0.169539	-0.410675	0.245383	0.130788	-0.114595	684009	1.3087e+06	286629	0.00033998	376583	0.87635
2121840	OG1RF_RS10290	OG1RF_12011	9.2e-05	0.00010383	9.79e-05	0.000142918	0.000138353	0.000140636	0.000107419	0.000139429	0.000123424	0.000117267	9.79e-05	0.000107608	0.000207267	9.69e-05	0.000152089	30287.6	85.8323	3.73184	3.73184	3.73184	7.46368	232106	0.522	0.333665	-0.188335	0.135818	0.634957	0.499139	35581.2	0.317871	7.18e-13	0.000346766	7.97e-07	22967.4
1681933	OG1RF_RS08280	OG1RF_11613	0.00013742	0.000148823	0.000143122	8.33e-05	0.000111136	9.72e-05	0.000143762	0.000116366	0.000130064	0.000114345	0.000135651	0.000124998	0.000150562	0.000118017	0.000134289	866593	994685	431214	3.73184	357738	48.5139	3.73184	-0.557692	-0.138023	0.419669	-0.195336	-0.0918974	0.103438	859880	752521	884658	0.000353065	230235	0.0203159
958297	OG1RF_RS04785	OG1RF_10916	0.000222288	0.000203211	0.000212749	0.000158335	0.000161034	0.000159684	0.000164023	0.000168084	0.000166054	0.000171935	0.000176074	0.000174005	0.000200749	0.000199423	0.000200086	582361	67.1731	296928	3.73184	4280.42	148135	3.73184	-0.413929	-0.357503	0.0564263	-0.290026	-0.088533	0.201493	590263	40.9895	200076	0.000359188	4397.92	2.50535
2334255	Intergenic_2281_2334234_2334406	Intergenic_2281_2334234_2334406	4.6e-05	6.53e-05	5.56e-05	3.13e-05	2.49e-05	2.81e-05	2.93e-05	2.06e-05	2.49e-05	4.42e-05	2.1e-05	3.26e-05	3.23e-05	3.66e-05	3.44e-05	33754.5	6444.89	3.73184	3.73184	1.15935e+06	372501	134227	-0.985689	-1.15765	-0.171964	-0.77082	-0.692272	0.0785473	61482.5	11341.4	4.0065	0.000384779	1.16933e+06	154382
1953704	OG1RF_RS09480	OG1RF_11852	0.000119794	8.45e-05	0.000102171	0.000120834	0.000178801	0.000149818	0.000146978	0.000117065	0.000132021	0.000149817	0.000154308	0.000152063	9.87e-05	9e-05	9.44e-05	10165.5	3.73184	381764	3.73184	3.73184	1.43852e+06	3.73184	0.552227	0.369791	-0.182437	0.573685	-0.114387	-0.688072	13968	0.00728123	161852	0.000386909	2.31e-10	5.03e-10
2640851	Intergenic_2567_2640648_2640976	Intergenic_2567_2640648_2640976	4.37e-05	5.59e-05	4.98e-05	7.75e-05	8.39e-05	8.07e-05	9.2e-05	0.00010099	9.65e-05	8.97e-05	7.27e-05	8.12e-05	3.81e-05	7.62e-05	5.72e-05	14852.7	3.73184	218059	3.73184	22.391	1.73466e+06	3.73184	0.696456	0.954029	0.257573	0.705257	0.199304	-0.505953	14959.7	2.28e-09	359221	0.000389124	0.532496	0.503478
2328605	OG1RF_RS11320	OG1RF_12207	0.000182791	0.000141407	0.000162099	0.000140418	9.87e-05	0.00011954	0.000159521	0.000152359	0.00015594	0.000152321	0.000103001	0.000127661	0.000121231	0.000126201	0.000123716	175.396	11.1955	3.73184	3.73184	1.06858e+06	465185	1.01959e+06	-0.439386	-0.0558874	0.383498	-0.344555	-0.389844	-0.0452888	111.639	7.16783	0.0155352	0.000407917	1.2003e+06	922635
2466407	OG1RF_RS11970	OG1RF_12336	0.000121752	0.000143879	0.000132816	8.04e-05	9.6e-05	8.82e-05	0.000133148	9.92e-05	0.000116196	9.26e-05	0.000106888	9.98e-05	0.000132638	0.000144722	0.00013868	17550.8	1563.64	798718	3.73184	3.73184	111030	3.73184	-0.590304	-0.192868	0.397436	-0.412797	0.0623314	0.475129	15896.2	3564.38	600059	0.000410585	0.0594995	2.25e-07
1285939	OG1RF_RS06365	OG1RF_11229	0.000118162	0.000114708	0.000116435	0.000100834	5.59e-05	7.84e-05	9.26e-05	7.51e-05	8.39e-05	8.35e-05	7.23e-05	7.79e-05	8.18e-05	9.39e-05	8.78e-05	515057	876467	3.73184	3.73184	152994	1.732e+06	183965	-0.570776	-0.473156	0.0976207	-0.580204	-0.406444	0.173761	455522	1.18881e+06	3.76158	0.000413436	197597	168478
1321645	OG1RF_RS06535	OG1RF_11263	0.000133177	0.000143385	0.000138281	8.63e-05	0.000101308	9.38e-05	0.000109027	6.99e-05	8.95e-05	9.06e-05	0.0001065	9.85e-05	8.54e-05	0.000108111	9.67e-05	225149	383943	3.73184	3.73184	1.43726e+06	831446	1.17679e+06	-0.560258	-0.628311	-0.0680531	-0.488981	-0.51531	-0.0263297	291136	762074	0.000553525	0.000416145	1.07013e+06	1.66027e+06
1794475	OG1RF_RS08795	OG1RF_11715	6.46e-05	2.52e-05	4.49e-05	2.42e-05	2.49e-05	2.46e-05	2.54e-05	1.89e-05	2.21e-05	2.04e-05	6.22e-06	1.33e-05	1.53e-05	2.84e-05	2.19e-05	1470.34	1.74331e+06	3.73184	3.73184	2731.71	119.419	698548	-0.871263	-1.02087	-0.149608	-1.75236	-1.03835	0.714011	909.923	1.27196e+06	3.72e-08	0.000420555	5328.58	459933
135095	OG1RF_RS00610	OG1RF_10121	8.62e-05	0.000116191	0.000101182	0.000118334	0.000163302	0.000140818	0.0001473	0.000129295	0.000138297	0.000109755	0.000153142	0.000131448	0.00012449	0.000104234	0.000114362	625736	675.463	84675.4	3.73184	24615.2	379849	287.352	0.476881	0.450821	-0.0260606	0.377542	0.176657	-0.200885	700909	1332.35	11857.7	0.000436002	34904.1	405.831
1677586	OG1RF_RS08245	OG1RF_11607	0.00023567	0.000216066	0.000225868	0.000155418	0.000185983	0.000170701	0.000191361	0.000205125	0.000198243	0.000222431	0.000226992	0.000224711	0.000220954	0.000198992	0.000209973	5049.18	312710	157431	3.73184	201960	3.73184	7.46368	-0.404013	-0.188211	0.215802	-0.00740768	-0.105275	-0.0978678	4595.27	215869	143777	0.000450247	286191	6.4207
711534	OG1RF_RS03505	OG1RF_10675	3.26e-07	2.47e-06	1.4e-06	1.13e-05	1.13e-05	1.13e-05	9.01e-06	5.59e-06	7.3e-06	4.59e-06	5.83e-06	5.21e-06	2.15e-05	5.17e-06	1.33e-05	353499	2257.76	3.73184	3.73184	11.1955	1776.36	650605	3.01296	2.38285	-0.630109	1.89671	3.25286	1.35616	380158	700.006	1.35e-07	0.000453307	8.26448	337456
2490639	OG1RF_RS12080	OG1RF_12357	9.47e-05	8.11e-05	8.79e-05	0.000122918	0.000138731	0.000130824	0.000112244	0.000122306	0.000117275	9.6e-05	0.000101058	9.85e-05	9.39e-05	0.00011371	0.000103783	5795.55	62161.3	18468.9	3.73184	758829	3.73184	145.542	0.574138	0.4164	-0.157738	0.165003	0.240079	0.0750756	7271.09	37654.7	60575.6	0.000454052	1.05126e+06	34.5193
2640984	OG1RF_RS12760	OG1RF_12501	0.000143948	0.00012608	0.000135014	9.75e-05	9.07e-05	9.41e-05	0.000125108	0.000122656	0.000123882	9.14e-05	8.05e-05	8.59e-05	9.22e-05	0.000102511	9.74e-05	3.73184	37.3184	3.73184	3.73184	107630	325569	1.111e+06	-0.520655	-0.124142	0.396513	-0.651954	-0.471571	0.180383	0.00246548	27.8644	0.00361046	0.000476106	132619	1.26367e+06
2089032	OG1RF_RS10105	OG1RF_11975	0.000139705	0.00013844	0.000139073	9.75e-05	9.45e-05	9.6e-05	9.58e-05	0.000163541	0.000129691	0.000126865	0.000123213	0.000125039	0.000160664	0.00011974	0.000140202	943801	236651	1.64169e+06	3.73184	64982.5	14.9274	3.73184	-0.534699	-0.100759	0.43394	-0.153461	0.0116695	0.16513	1.20765e+06	65201.8	1.15646e+06	0.000486238	24588.5	9.25e-06
1058685	OG1RF_RS05270	OG1RF_11013	8.13e-05	7.96e-05	8.04e-05	4.58e-05	5.1e-05	4.84e-05	6.69e-05	5.66e-05	6.18e-05	4.88e-05	4.59e-05	4.73e-05	8.44e-05	8.57e-05	8.51e-05	2638.41	3.73184	788904	3.73184	3.73184	1.50337e+06	3.73184	-0.731929	-0.381402	0.350526	-0.764686	0.0805575	0.845243	2487.59	12.6531	856458	0.00053662	3.2e-07	1.96e-06
77802	Intergenic_69_77794_77805	Intergenic_69_77794_77805	0.000314662	0.000239798	0.00027723	0.000293752	0.000412414	0.000353083	0.000291704	0.000291439	0.000291572	0.000267501	0.000297344	0.000282422	0.000253869	0.00031744	0.000285655	704086	1.05199e+06	789732	3.73184	1.42011e+06	3.73184	3.73184	0.348922	0.0727643	-0.276158	0.0267694	0.0431861	0.0164167	769550	583884	1.38079e+06	0.000540879	1.65161e+06	2.68e-05
914255	OG1RF_RS04570	OG1RF_10873	0.000155699	0.000119158	0.000137428	9.42e-05	0.00010093	9.75e-05	0.00011353	0.00012021	0.00011687	0.000110589	0.000128655	0.000119622	0.000152843	0.000161951	0.000157397	1.25195e+06	3.73184	16061.8	3.73184	3.73184	1507.66	3.73184	-0.494486	-0.233777	0.260709	-0.200197	0.195725	0.395922	1.20636e+06	0.0158129	77049.4	0.000564976	1.10233	8.9e-11
1566233	OG1RF_RS07750	OG1RF_11509	0.000181812	0.00015179	0.000166801	0.000137084	0.000108112	0.000122598	0.000118676	0.000181013	0.000149845	0.000152739	0.000123213	0.000137976	0.000159686	0.000133092	0.000146389	199732	1.19121e+06	16561.9	3.73184	479926	63146.5	1899.51	-0.44419	-0.154661	0.289528	-0.273713	-0.188317	0.0853956	248948	1.83637e+06	10970.9	0.000575593	288526	536.484
498781	OG1RF_RS02545	OG1RF_10479	0.000126975	0.000118663	0.000122819	8.33e-05	8.32e-05	8.32e-05	0.000132827	0.000104485	0.000118656	8.89e-05	0.000104945	9.69e-05	0.000134593	0.000133092	0.000133843	1160.6	42946	228321	3.73184	3.73184	42460.9	3.73184	-0.561035	-0.0497516	0.511284	-0.341714	0.124004	0.465718	1068.67	55089.5	281308	0.000584094	0.0941553	1.2e-08
531010	Intergenic_537_530911_531374	Intergenic_537_530911_531374	0.000198459	0.00021211	0.000205285	0.000157085	0.000145536	0.00015131	0.00015534	0.000140128	0.000147734	0.00020073	0.000143036	0.000171883	0.000148932	0.000136969	0.00014295	3127.28	953340	3.73184	3.73184	425.43	19592.2	498884	-0.440119	-0.474625	-0.0345063	-0.256199	-0.522112	-0.265913	5730.14	1.0608e+06	3.17e-07	0.000592191	1034.31	648899
2351219	OG1RF_RS11430	OG1RF_12230	0.000102494	0.000118169	0.000110331	0.000135834	0.000170863	0.000153348	0.000155018	0.00013279	0.000143904	0.000141054	0.000142647	0.00014185	0.000149584	0.00016152	0.000155552	1.46467e+06	205647	3.73184	3.73184	137250	252048	1.45108e+06	0.474973	0.383266	-0.0917072	0.36253	0.495554	0.133024	1.4021e+06	299726	0.00022223	0.00060364	177365	1.8016e+06
2517146	OG1RF_RS12185	OG1RF_12378	7.02e-05	0.000133002	0.00010159	0.000137918	0.000137975	0.000137947	0.000131219	0.000125801	0.00012851	0.000124778	0.000165968	0.000145373	0.000132963	0.000181764	0.000157364	31799	130.614	3.73184	3.73184	227422	604274	20222.8	0.441348	0.339117	-0.102231	0.517001	0.63134	0.114339	27563.3	655.138	4.6e-11	0.000627573	584623	64217.5
2079939	OG1RF_RS10065	OG1RF_11967	0.000104779	0.000101852	0.000103316	0.000144168	0.000151584	0.000147876	0.000104846	0.000122306	0.000113576	0.000138132	0.000104167	0.00012115	0.000123187	0.000120171	0.000121679	462248	391336	10934.3	3.73184	1.7561e+06	556.044	589.631	0.517328	0.136605	-0.380724	0.229736	0.236019	0.00628287	514074	348391	11066.9	0.000633198	1.61757e+06	559.151
2210696	OG1RF_RS10685	OG1RF_12089	7.74e-05	6.67e-05	7.21e-05	9.67e-05	0.000124367	0.000110517	0.000120284	0.000126849	0.000123567	6.43e-05	0.000115439	8.99e-05	0.000103307	0.00011974	0.000111524	3.73184	121923	3.73184	3.73184	977.742	1873.38	1.63997e+06	0.61712	0.778138	0.161018	0.318492	0.6302	0.311708	0.529748	84808.2	0.000819754	0.000639756	3499.21	1.726e+06
1345388	Intergenic_1343_1345357_1345431	Intergenic_1343_1345357_1345431	0.000224246	0.000245237	0.000234742	0.000195418	0.000158388	0.000176903	0.000191039	0.000186255	0.000188647	0.000190715	0.000175297	0.000183006	0.000195209	0.000192532	0.00019387	937442	978283	11.1955	3.73184	384439	882819	85474.1	-0.408113	-0.315383	0.0927301	-0.359185	-0.275983	0.0832018	898272	992959	39.3233	0.000639856	359174	63733.4
1129859	OG1RF_RS05635	OG1RF_11087	0.000192584	0.000212605	0.000202594	0.000168751	0.000129659	0.000149205	0.000115781	0.000167734	0.000141758	0.0001494	0.00020095	0.000175175	0.000112106	0.000189086	0.000150596	22.391	419970	3.73184	3.73184	4052.78	2332.4	1.6021e+06	-0.441296	-0.515165	-0.0738689	-0.209797	-0.427909	-0.218112	6.70423	998067	2.04e-05	0.000645913	184.07	1.32308e+06
1174459	OG1RF_RS05860	OG1RF_11130	0.000121099	0.000105313	0.000113206	6.96e-05	8.2e-05	7.58e-05	7.11e-05	6.19e-05	6.65e-05	0.000120605	0.000111164	0.000115884	7.89e-05	8.31e-05	8.1e-05	3.73184	8381.71	3.73184	3.73184	3.73184	3.73184	649941	-0.578562	-0.768301	-0.189739	0.0337309	-0.483012	-0.516743	2.61e-11	11948.7	0.0487806	0.000668038	0.0265166	788485
331676	OG1RF_RS01735	OG1RF_10317	0.000120447	0.00010383	0.000112138	6e-05	8.92e-05	7.46e-05	9.29e-05	9.26e-05	9.28e-05	9.35e-05	0.000110775	0.000102127	0.000126446	9.95e-05	0.000112971	217346	1552.45	1.68626e+06	3.73184	174691	7.46368	3.73184	-0.587917	-0.273472	0.314445	-0.134912	0.0106712	0.145584	212117	540.529	1.68443e+06	0.000675669	111755	0.000160763
1485428	OG1RF_RS07340	OG1RF_11425	9.2e-05	8.55e-05	8.88e-05	6.38e-05	4.84e-05	5.61e-05	9.62e-05	8.56e-05	9.09e-05	6.43e-05	6.69e-05	6.56e-05	0.000109825	7.11e-05	9.04e-05	7.46368	1.76089e+06	1.46181e+06	3.73184	22.391	103379	3.73184	-0.663255	0.0336627	0.696917	-0.437612	0.0266349	0.464247	5.47325	1.39162e+06	1.03677e+06	0.000682292	1.64803	7.23e-06
35273	Intergenic_29_34952_35492	Intergenic_29_34952_35492	0.000167124	0.000162667	0.000164895	0.000239585	0.000202616	0.000221101	0.000186537	0.000212114	0.000199325	0.000196557	0.000168689	0.000182623	0.00019195	0.000146445	0.000169197	89620.1	455.284	1.11468e+06	3.73184	192738	26.1229	3.73184	0.423151	0.273573	-0.149577	0.147317	0.0371533	-0.110164	92614.7	2230.03	740535	0.000687274	460285	0.0695111
2254890	OG1RF_RS10915	OG1RF_12133	0.000166144	0.000175522	0.000170833	0.000165835	8.24e-05	0.000124121	0.000176566	0.000165638	0.000171102	0.000135629	0.000140315	0.000137972	0.000126772	0.000135677	0.000131224	18.6592	3.73184	3.73184	3.73184	655192	105977	593086	-0.460844	0.00226693	0.463111	-0.308217	-0.380558	-0.0723416	24.2439	0.0579345	0.443261	0.00069019	585692	433205
409235	OG1RF_RS02140	OG1RF_10397	0.000248401	0.000200244	0.000224322	0.000176668	0.000170107	0.000173387	0.000189431	0.00019604	0.000192735	0.000204903	0.000179184	0.000192044	0.000213458	0.000185209	0.000199334	1.75536e+06	796572	10781.3	3.73184	756795	55052.1	4474.48	-0.371575	-0.218952	0.152623	-0.22414	-0.170386	0.0537539	1.71982e+06	572389	4063.16	0.000709814	513886	1908.28
1871191	OG1RF_RS09100	OG1RF_11778	0.000147865	0.000152284	0.000150075	0.000208335	0.00019619	0.000202262	0.000162737	0.000134886	0.000148812	0.000194053	0.000169078	0.000181565	0.000135571	0.000126201	0.000130886	67.1731	20823.7	18282.3	3.73184	3.73184	34762.1	3.73184	0.430546	-0.0121934	-0.442739	0.274808	-0.197374	-0.472183	91.6618	22742.1	27086.5	0.000710175	0.000345153	2.28e-12
2672887	OG1RF_RS12875	OG1RF_12525	0.000121426	0.000121135	0.000121281	0.000177085	0.000161412	0.000169248	0.000141189	0.00014537	0.000143279	0.000188628	0.000151587	0.000170107	0.000110803	0.000141707	0.000126255	765.027	27455.1	897896	3.73184	3.73184	1.70979e+06	3.73184	0.480795	0.240483	-0.240312	0.488099	0.0579903	-0.430109	1054.79	11218.7	1.31145e+06	0.000718629	0.00344789	0.00473401
1064212	OG1RF_RS05300	OG1RF_11019	0.000277451	0.000235348	0.0002564	0.000206252	0.000195812	0.000201032	0.000178175	0.000204776	0.000191475	0.000215754	0.000187346	0.00020155	0.000159686	0.000174441	0.000167064	439357	4425.96	3.73184	3.73184	104.492	1.77821e+06	123.151	-0.350974	-0.421239	-0.0702651	-0.347259	-0.617996	-0.270736	451187	3523.97	1.65e-19	0.000730266	64.823	69.3205
1749633	OG1RF_RS08600	OG1RF_11677	0.000121752	0.000115697	0.000118724	0.000164585	0.000168216	0.000166401	9.74e-05	9.44e-05	9.59e-05	0.000123109	0.000111552	0.000117331	0.000112432	0.000128354	0.000120393	1179.26	175.396	1.51467e+06	3.73184	1.22468e+06	3.73184	3.73184	0.487044	-0.308014	-0.795059	-0.0170349	0.0201399	0.0371748	1442.46	309.027	1865920	0.000754044	1.43795e+06	0.000361923
2648141	OG1RF_RS12770	OG1RF_12503	0.000395287	0.000359945	0.000377616	0.000487504	0.000438875	0.000463189	0.000479527	0.000468259	0.000473893	0.000480751	0.000439214	0.000459982	0.00040052	0.000475084	0.000437802	545129	8971.34	3.73184	3.73184	176091	1.51719e+06	103208	0.294684	0.327643	0.0329592	0.28466	0.213359	-0.071301	490289	2059.54	75.8033	0.000776721	82313	48186.9
713360	Intergenic_707_713232_713372	Intergenic_707_713232_713372	0.000104452	8.95e-05	9.7e-05	6.79e-05	5.86e-05	6.33e-05	8.59e-05	7.13e-05	7.86e-05	3.09e-05	5.56e-05	4.32e-05	7.98e-05	6.42e-05	7.2e-05	3.73184	386036	29.8547	3.73184	3.73184	18.6592	163574	-0.616395	-0.303422	0.312973	-1.16548	-0.429367	0.736111	6.51e-07	520988	18.9728	0.000791843	0.00174107	99990.4
1045294	OG1RF_RS05220	OG1RF_11003	0.000178875	0.0001686	0.000173737	0.000141251	0.000113026	0.000127139	0.000132184	0.000119511	0.000125847	0.000166093	0.000134874	0.000150483	0.000136222	0.000158074	0.000147148	1003.86	4299.08	1578.57	3.73184	1.23229e+06	3422.1	12389.7	-0.450506	-0.465236	-0.0147306	-0.207307	-0.239639	-0.0323325	1641.55	9563.41	391.571	0.000811289	1.09602e+06	16145.4
2643079	OG1RF_RS12765	OG1RF_12502	0.000182791	0.000159701	0.000171246	0.000103751	0.000145158	0.000124454	0.000142797	0.000134188	0.000138492	0.000131038	0.00016558	0.000148309	0.000183151	0.000127924	0.000155537	327260	32605.1	89784.3	3.73184	644519	2157	29.8547	-0.460456	-0.306266	0.15419	-0.207467	-0.138812	0.0686545	309878	8579.66	145235	0.000821473	344688	9.93927
1459443	OG1RF_RS07210	OG1RF_11399	9.27e-05	0.000122619	0.00010766	7.71e-05	5.97e-05	6.84e-05	0.00010356	6.57e-05	8.46e-05	7.3e-05	6.61e-05	6.96e-05	0.0001372	9.22e-05	0.000114687	9217.64	3.73184	543826	3.73184	3.73184	1.54109e+06	3.73184	-0.654306	-0.347276	0.30703	-0.630285	0.0912199	0.721505	6061.84	0.123233	85863.2	0.000832803	3.06e-09	2.36e-10
362782	OG1RF_RS01900	OG1RF_10350	0.000320538	0.000253148	0.000286843	0.000227085	0.000232857	0.000229971	0.000283664	0.000229586	0.000256625	0.000191967	0.000191622	0.000191794	0.000271141	0.000264031	0.000267586	3.73184	475030	117803	3.73184	3.73184	67.1731	164.201	-0.318809	-0.160598	0.158211	-0.580703	-0.100258	0.480445	1.32e-06	543927	25902.1	0.00083292	1.63e-09	212.05
23534	OG1RF_RS00100	OG1RF_10019	0.000162227	0.000109269	0.000135748	9.21e-05	0.000103576	9.78e-05	0.000118676	9.16e-05	0.000105115	9.51e-05	8.67e-05	9.09e-05	7.69e-05	7.24e-05	7.46e-05	34549.4	3.73184	3.73184	3.73184	7258.43	486274	130.614	-0.472584	-0.368959	0.103625	-0.57838	-0.862998	-0.284618	27440.3	0.133235	1.05e-18	0.000845721	10640.8	120.829
2256357	Intergenic_2194_2256342_2256434	Intergenic_2194_2256342_2256434	0.000134156	0.000157723	0.000145939	0.000105001	9.56e-05	0.000100319	0.000136686	0.000123005	0.000129846	0.000154825	0.000123213	0.000139019	0.00014274	9.91e-05	0.000120903	357339	336899	947.887	3.73184	19633.2	3.73184	3007.86	-0.540771	-0.168571	0.3722	-0.0700868	-0.271522	-0.201435	459844	687702	12253.9	0.000853186	81936.6	592.597
330092	OG1RF_RS01730	OG1RF_10316	0.000108369	0.000132507	0.000120438	0.000185418	0.000145914	0.000165666	9.62e-05	0.000128946	0.000112554	0.000173605	8.47e-05	0.000129169	0.000160012	0.000117586	0.000138799	24006.9	115.687	19618.3	3.73184	342016	7.46368	899.373	0.459984	-0.0976715	-0.557655	0.100966	0.204708	0.103743	35529.9	15.9504	1545.7	0.000855419	99635.5	5482.87
537600	OG1RF_RS02700	OG1RF_10511	5.22e-06	1.43e-05	9.78e-06	2.71e-05	2.34e-05	2.53e-05	2.51e-05	2.27e-05	2.39e-05	2.3e-05	2.02e-05	2.16e-05	3.65e-05	2.71e-05	3.18e-05	815366	20898.3	3.73184	3.73184	2903.37	435890	91706.2	1.36888	1.28902	-0.0798575	1.14185	1.70184	0.55999	824827	14865.3	2.49e-10	0.000875646	1741.94	61663.8
2623947	OG1RF_RS12695	OG1RF_12488	6.82e-05	0.000119652	9.39e-05	3.54e-05	7.33e-05	5.44e-05	7.4e-05	7.97e-05	7.68e-05	5.76e-05	5.09e-05	5.43e-05	9.58e-05	0.000115433	0.000105622	11.1955	3.73184	126315	3.73184	3.73184	1.82741e+06	3.73184	-0.788714	-0.29015	0.498564	-0.791956	0.169162	0.961118	11.4155	2.144	21071.7	0.000924143	5.78e-13	3.3e-12
2291610	OG1RF_RS11105	OG1RF_12170	0.000192584	0.000182939	0.000187761	0.000150418	0.000127769	0.000139093	0.000164023	0.000133838	0.000148931	0.000178612	0.000129821	0.000154217	0.000187061	0.000145152	0.000166107	886495	39251.5	16554.4	3.73184	247660	90571.8	776.223	-0.432847	-0.334259	0.0985881	-0.283943	-0.176789	0.107155	1.17355e+06	18703.6	33516.8	0.000927037	93906.2	155.12
2565623	OG1RF_RS12435	OG1RF_12433	8.32e-05	0.000106302	9.48e-05	0.000115834	0.000150828	0.000133331	0.000109992	0.000139429	0.000124711	0.000121022	0.000144979	0.000133001	9.12e-05	0.000115002	0.000103126	422213	1496.47	349431	3.73184	44.7821	1.79815e+06	3.73184	0.492527	0.3961	-0.096427	0.48895	0.121919	-0.367031	343029	724.309	270147	0.000932563	4.30505	2.34825
444539	OG1RF_RS02290	OG1RF_10429	0.000105432	0.000135968	0.0001207	7.92e-05	7.82e-05	7.87e-05	0.0001235	0.000127548	0.000125524	9.6e-05	0.000151976	0.000123979	0.000134267	0.00010165	0.000117958	1.54106e+06	469003	1.28491e+06	3.73184	701642	3.73184	3.73184	-0.616839	0.0565401	0.673379	0.0386778	-0.0331455	-0.0718233	1.80422e+06	827979	1.33604e+06	0.000964367	946737	4.79e-05
1719490	OG1RF_RS08480	OG1RF_11653	0.000122405	9.2e-05	0.000107184	6.04e-05	8.39e-05	7.22e-05	7.94e-05	5e-05	6.47e-05	7.97e-05	8.28e-05	8.12e-05	8.15e-05	6.33e-05	7.24e-05	2485.41	215801	3.73184	3.73184	193406	189219	1.8044e+06	-0.570661	-0.72815	-0.157489	-0.399677	-0.566149	-0.166473	4199.43	184563	0.00129418	0.000967844	322079	1.66418e+06
383479	OG1RF_RS01990	OG1RF_10368	0.000143622	0.000136957	0.000140289	0.000192085	0.000190897	0.000191491	0.00018332	0.000147816	0.000165568	0.000173187	0.000193565	0.000183376	0.000133615	0.000149029	0.000141322	48103.4	1989.07	1.66304e+06	3.73184	11.1955	652251	3.73184	0.448871	0.239019	-0.209852	0.386399	0.0105804	-0.375819	58538.9	835.763	1.75913e+06	0.000983881	0.0773695	0.000268439
1865800	OG1RF_RS09075	OG1RF_11773	0.000104779	0.000150801	0.00012779	7.75e-05	8.85e-05	8.3e-05	0.000129932	0.000123355	0.000126643	0.000127699	0.000110775	0.000119237	7.3e-05	0.000107249	9.01e-05	514016	3.73184	3.73184	3.73184	18.6592	3.73184	414663	-0.622972	-0.0130002	0.609972	-0.0999376	-0.503785	-0.403847	477336	0.000611664	0.0533334	0.000996182	1.63656	842239
1603836	OG1RF_RS07880	OG1RF_11535	0.000286265	0.000169589	0.000227927	0.000178335	0.000187117	0.000182726	0.000204869	0.000197787	0.000201328	0.000209911	0.00018618	0.000198046	0.000233012	0.000180902	0.000206957	1.32349e+06	941965	38564.8	3.73184	588806	147620	9643.07	-0.31889	-0.179026	0.139864	-0.202739	-0.13924	0.0634987	1.24867e+06	551324	3139.93	0.000997328	282704	3003.45
1454896	OG1RF_RS07175	OG1RF_11392	7.61e-05	4.2e-05	5.9e-05	3.79e-05	3.25e-05	3.52e-05	5.18e-05	4.75e-05	4.97e-05	5.26e-05	4.9e-05	5.08e-05	3.45e-05	5e-05	4.23e-05	1.46599e+06	133096	302.279	3.73184	87459.4	365.72	136052	-0.74559	-0.249841	0.49575	-0.217494	-0.482617	-0.265123	1.59431e+06	68922.6	3.52802	0.00103205	49412.9	228928
1902669	OG1RF_RS09240	OG1RF_11806	6.72e-05	0.000122124	9.47e-05	5.92e-05	5.25e-05	5.59e-05	7.82e-05	0.000110775	9.45e-05	7.22e-05	6.49e-05	6.86e-05	4.24e-05	5.34e-05	4.79e-05	14.9274	3.73184	3.73184	3.73184	37.3184	20875.9	143952	-0.761398	-0.003343	0.758055	-0.465875	-0.98345	-0.517575	9.02121	4.42e-14	3.73e-10	0.00103347	13.7764	109774
573276	OG1RF_RS02860	OG1RF_10544	5.55e-05	9.89e-05	7.72e-05	0.000123751	9.79e-05	0.000110828	6.21e-05	8.28e-05	7.24e-05	8.81e-05	9.21e-05	9.01e-05	7.89e-05	9.09e-05	8.49e-05	2388.38	35986.1	344579	3.73184	693771	1877.12	48.5139	0.521877	-0.0914872	-0.613364	0.222928	0.136939	-0.0859894	1794.39	44170.2	79680.6	0.00103888	572961	37.5924
2589980	OG1RF_RS12550	OG1RF_12456	0.000106737	0.000185411	0.000146074	0.000185835	0.000189763	0.000187799	0.000214195	0.000178567	0.000196381	0.000169431	0.000172576	0.000171004	0.000174352	0.000180041	0.000177196	3981.87	35721.2	227.642	3.73184	848557	88948.4	387608	0.362489	0.426957	0.0644679	0.227327	0.278647	0.05132	3251.42	24783.3	1.26899	0.00108465	930697	358739
869048	OG1RF_RS04345	OG1RF_10827	0.000208578	0.000182444	0.000195511	0.000136251	0.000156498	0.000146375	0.000145691	0.000166686	0.000156189	0.000174439	0.000117771	0.000146105	0.000171093	0.000164966	0.000168029	339818	219167	2074.9	3.73184	9579.63	1.81527e+06	10452.9	-0.417587	-0.323962	0.0936259	-0.420244	-0.218541	0.201703	299304	181824	763.715	0.00110281	5554.03	11195.9
66213	OG1RF_RS00290	OG1RF_10057	0.000276799	0.000259081	0.00026794	0.000347086	0.000329251	0.000338168	0.000233814	0.000301223	0.000267518	0.000312154	0.00030745	0.000309802	0.000258105	0.00032347	0.000290788	97.0278	37370.6	55750	3.73184	149117	23357.6	18.6592	0.335833	-0.00227054	-0.338103	0.209437	0.118058	-0.0913789	43.8493	80194.5	211853	0.0011074	56107.3	4.9973
2043988	OG1RF_RS09915	OG1RF_11938	4.83e-05	8.21e-05	6.52e-05	0.000109584	8.47e-05	9.71e-05	7.04e-05	5.63e-05	6.33e-05	8.26e-05	7.04e-05	7.65e-05	8.08e-05	7.54e-05	7.81e-05	17431.4	5907.5	32224.4	3.73184	1.4434e+06	876.982	2093.56	0.575213	-0.041418	-0.616631	0.23058	0.260593	0.0300126	25851.6	6230.78	2638.92	0.00111232	1.33114e+06	3772.08
123666	OG1RF_RS00550	OG1RF_10110	9.24e-05	0.000111741	0.000102058	0.000128334	0.000156498	0.000142416	0.00014151	0.000114619	0.000128064	0.000121022	0.000140315	0.000130669	8.18e-05	0.000152475	0.000117137	1.30485e+06	193429	44744.8	3.73184	99811.8	207837	835.932	0.480723	0.327481	-0.153243	0.356525	0.198803	-0.157722	1.39913e+06	24429.8	112556	0.00116681	12439.3	21.0778
2238562	OG1RF_RS10820	OG1RF_12115	0.000104779	0.000115697	0.000110238	5.54e-05	8.69e-05	7.12e-05	7.88e-05	0.000110425	9.46e-05	4.01e-05	6.65e-05	5.33e-05	0.000105589	9.86e-05	0.000102112	3.73184	381222	391638	3.73184	3.73184	630.681	3.73184	-0.631068	-0.220546	0.410522	-1.04939	-0.110469	0.93892	6.49e-08	280450	595094	0.00117801	2.65e-12	0.287284
393455	OG1RF_RS02055	OG1RF_10380	0.000172673	0.000140418	0.000156545	0.000222085	0.000204884	0.000213484	0.00021516	0.000175772	0.000195466	0.000179864	0.000193565	0.000186715	0.000224213	0.000200285	0.000212249	560840	89138.7	3.73184	3.73184	6825.54	5310.41	1.66295e+06	0.447551	0.320337	-0.127214	0.254254	0.439175	0.184921	517499	74779	0.000371945	0.00117994	4489.5	1.75936e+06
143539	OG1RF_RS00655	OG1RF_10130	0.000192584	0.000149318	0.000170951	0.000219585	0.000241173	0.000230379	0.000195542	0.000179965	0.000187753	0.00017277	0.000181516	0.000177143	0.000192927	0.000160658	0.000176793	373076	327215	891809	3.73184	1.7989e+06	3.73184	3.73184	0.430429	0.135258	-0.295171	0.0513316	0.0484786	-0.00285301	368230	505027	1.2582e+06	0.00119347	1.59188e+06	0.0097023
2610842	OG1RF_RS12655	OG1RF_12478	0.000118162	0.000133002	0.000125582	0.000175835	0.00016746	0.000171648	0.000180104	0.000193244	0.000186674	0.000197392	0.000186569	0.00019198	0.000207267	0.000164966	0.000186116	976402	1.77057e+06	3.73184	3.73184	918331	32037.8	152300	0.450825	0.571897	0.121072	0.612332	0.567577	-0.0447548	994522	1.4212e+06	1.25e-10	0.00119495	1.43018e+06	67989.4
2046229	OG1RF_RS09920	OG1RF_11939	9.5e-05	0.00011718	0.000106083	0.000158751	0.000137219	0.000147985	0.00013154	0.000116715	0.000124128	0.000113511	0.000122047	0.000117779	0.000200097	0.000106818	0.000153458	647624	29.8547	3.73184	3.73184	3.73184	44.7821	877594	0.480259	0.226632	-0.253627	0.150886	0.532647	0.381761	643651	1.06847	7.55e-09	0.0012567	0.0244343	206034
2164545	OG1RF_RS10475	OG1RF_12048	0.000221635	0.000319896	0.000270765	0.000190835	0.00021131	0.000201072	0.000234135	0.000269423	0.000251779	0.000263745	0.000249536	0.00025664	0.000248003	0.000223974	0.000235988	1.14319e+06	172086	1071.04	3.73184	64781	3.73184	302.279	-0.429327	-0.104882	0.324445	-0.0772944	-0.198326	-0.121032	1.1079e+06	289045	35501.3	0.00128144	107499	175.92
1690752	OG1RF_RS08320	OG1RF_11622	0.000196174	0.000208155	0.000202165	0.000128751	0.000168216	0.000148484	0.000173994	0.000121258	0.000147626	0.000133542	0.000206003	0.000169772	0.000212155	0.00014989	0.000181023	6653.87	14.9274	26563.2	3.73184	319416	13569	100.76	-0.445226	-0.453586	-0.00836045	-0.251929	-0.159361	0.0925681	7073.76	3.62232	135524	0.00130099	168021	16.2455
2602638	Intergenic_2533_2602506_2602866	Intergenic_2533_2602506_2602866	0.000123711	0.000139429	0.00013157	0.000159585	0.000195055	0.00017732	0.000201974	0.000156902	0.000179438	0.000148565	0.000151198	0.000149882	0.000161968	0.000165396	0.000163682	306.011	83384.2	52.2458	3.73184	145807	1212.85	173952	0.430526	0.447654	0.017128	0.187996	0.315066	0.12707	210.078	59192.9	16.8288	0.00135848	162830	134624
1135562	OG1RF_RS05660	OG1RF_11092	0.000163207	0.000151295	0.000157251	0.000130418	9.75e-05	0.000113973	0.000110635	0.000147466	0.000129051	0.000157746	0.000175685	0.000166716	0.000141762	0.000133523	0.000137643	3.73184	392724	17677.7	3.73184	268.692	3.73184	1250.17	-0.464381	-0.285129	0.179252	0.0843222	-0.192141	-0.276463	0.2713	288698	14241.2	0.0013821	352.342	660.104
1510422	OG1RF_RS07465	OG1RF_11450	9.24e-05	9.15e-05	9.19e-05	5.42e-05	6.2e-05	5.81e-05	8.81e-05	8.7e-05	8.76e-05	8.3e-05	8.67e-05	8.49e-05	0.000117647	7.8e-05	9.78e-05	1.19531e+06	133969	628539	3.73184	55220	3.73184	3.73184	-0.662354	-0.0700211	0.592333	-0.115303	0.0894708	0.204774	1.23214e+06	48942	315459	0.00138874	18832.2	5.89e-08
1471148	OG1RF_RS07280	OG1RF_11413	7.21e-05	8.55e-05	7.88e-05	3.75e-05	5.52e-05	4.63e-05	3.92e-05	5.98e-05	4.95e-05	7.34e-05	4.47e-05	5.91e-05	4.92e-05	5.77e-05	5.35e-05	60989.5	660532	3.73184	3.73184	435480	10508.9	201643	-0.76645	-0.671552	0.0948971	-0.416361	-0.56033	-0.143969	66996.5	731680	1.75925	0.00140696	440300	330622
137467	OG1RF_RS00625	OG1RF_10124	0.000169082	0.000175522	0.000172302	0.000225002	0.000227565	0.000226283	0.000203582	0.000237274	0.000220428	0.000188211	0.000179961	0.000184086	0.00019032	0.000162812	0.000176566	41.0502	3.73184	1.13869e+06	3.73184	687692	11.1955	3.73184	0.393188	0.355367	-0.0378212	0.0954365	0.0352662	-0.0601704	73.4652	1.90218	778374	0.0014319	986189	0.110231
629176	Intergenic_630_628358_629179	Intergenic_630_628358_629179	0.000298342	0.000271936	0.000285139	0.000235002	0.000217358	0.00022618	0.000227703	0.000260687	0.000244195	0.000260824	0.000275966	0.000268395	0.000266905	0.000311841	0.000289373	23495.7	7.46368	1.29449e+06	3.73184	84959.1	48.5139	3.73184	-0.334193	-0.223631	0.110563	-0.0873073	0.0212633	0.108571	18670.4	19.0854	1.66878e+06	0.00148149	173801	0.00231982
446124	OG1RF_RS02300	OG1RF_10431	5.65e-05	9.74e-05	7.69e-05	0.000110001	0.000109624	0.000109813	0.000109992	0.00013279	0.000121391	8.35e-05	0.000114273	9.89e-05	9.74e-05	0.000106388	0.000101915	709.05	3690.79	100.76	3.73184	1.1757e+06	168127	407043	0.513311	0.657929	0.144618	0.361851	0.405628	0.0437768	1619.58	3630.11	1.73455	0.00151238	1.46803e+06	356301
2140587	OG1RF_RS10355	OG1RF_12024	0.00018018	0.000191839	0.000186009	0.000147918	0.000124745	0.000136331	0.000169491	0.000209668	0.000189579	0.000177778	0.000124768	0.000151273	0.000223235	0.000156351	0.000189793	3.73184	1.81942e+06	1.23376e+06	3.73184	3.73184	92445.1	3.73184	-0.448259	0.027427	0.475686	-0.298224	0.0290523	0.327276	2.80386	938802	501235	0.00154594	0.152506	4.46e-07
280835	NA	OG1RF_10271	0.000237955	0.000199255	0.000218605	0.000172918	0.000164436	0.000168677	0.000178496	0.000182761	0.000180628	0.000143558	0.000230879	0.000187218	0.000137852	0.000167119	0.000152485	781772	593.363	3.73184	3.73184	41.0502	52096.5	76629.6	-0.374063	-0.275303	0.0987597	-0.223608	-0.519656	-0.296048	613958	176.633	2.43e-11	0.00160506	4.45579	42126.9
209171	Intergenic_209_209112_209272	Intergenic_209_209112_209272	0.000116856	0.000166128	0.000141492	0.000208335	0.000164814	0.000186575	0.000218055	0.000185207	0.000201631	0.000159416	0.00020095	0.000180183	0.000213784	0.000199854	0.000206819	19920.6	1.00616e+06	3.73184	3.73184	3888.58	852998	39341.1	0.399031	0.510994	0.111963	0.348739	0.547647	0.198908	22098.1	995394	4.09e-12	0.00161693	3965.9	20729.5
405400	OG1RF_RS02115	OG1RF_10392	0.00013285	0.000212605	0.000172727	0.000194585	0.000239283	0.000216934	0.000195863	0.000176471	0.000186167	0.000209494	0.000166746	0.00018812	0.000164575	0.000219236	0.000191906	1.51091e+06	904482	48745.3	3.73184	1.24214e+06	2395.84	9684.12	0.328759	0.108099	-0.220659	0.123154	0.151899	0.0287444	1.75715e+06	1.61566e+06	8325.77	0.0016329	1.76728e+06	1401.75
1099493	OG1RF_RS05490	OG1RF_11058	0.000207599	0.00015179	0.000179694	0.000125001	0.00014667	0.000135835	0.000126073	0.000115667	0.00012087	0.000126448	0.000116217	0.000121332	0.000174026	0.000134815	0.00015442	1.75043e+06	3.73184	2862.32	3.73184	14.9274	80917.5	24092.8	-0.403687	-0.57209	-0.168404	-0.566584	-0.218682	0.347902	1865920	0.521459	952.558	0.00166606	2.11763	11469.3
2652760	OG1RF_RS12775	OG1RF_12505	0.000181812	0.000193816	0.000187814	0.000235002	0.000250624	0.000242813	0.000237995	0.000280256	0.000259126	0.000237037	0.000234766	0.000235901	0.000244744	0.000251971	0.000248357	28656.8	486639	3.73184	3.73184	375905	897425	1.06625e+06	0.370537	0.464344	0.0938071	0.328876	0.403111	0.0742349	37766.5	522335	4.13e-05	0.00167651	415217	1.2035e+06
2636341	NA	OG1RF_12497	0.000131871	0.000116191	0.000124031	0.000165835	0.000179179	0.000172507	0.000164667	0.000173675	0.000169171	0.000174022	0.000153142	0.000163582	0.00019586	0.000150321	0.000173091	900676	1.13928e+06	3.73184	3.73184	449396	515531	1.76479e+06	0.475953	0.447781	-0.0281719	0.399312	0.480828	0.0815162	887157	678773	6.56e-05	0.00168969	211295	1.29457e+06
2240089	OG1RF_RS10820	OG1RF_12115	0.000106411	0.000125585	0.000115998	5e-05	0.000100174	7.51e-05	0.000123178	9.71e-05	0.000110162	4.42e-05	8.43e-05	6.43e-05	0.00010233	0.000121463	0.000111896	3.73184	1.45688e+06	1.01108e+06	3.73184	3.73184	75316	3.73184	-0.627462	-0.0744685	0.552993	-0.851429	-0.0519369	0.799492	5.05e-09	1865920	1.15159e+06	0.00174085	1.76e-08	0.0261521
149901	OG1RF_RS00690	OG1RF_10137	0.000206946	0.000230899	0.000218922	0.000132084	0.000191653	0.000161869	0.000195542	0.0001576	0.000176571	0.000209494	0.000192788	0.000201141	0.000223561	0.000242495	0.000233028	6064.24	3.73184	256695	3.73184	1018.79	14.9274	3.73184	-0.435594	-0.31017	0.125424	-0.122214	0.0900845	0.212298	9571.06	0.000291972	193882	0.00180415	1508.68	1.04e-08
383376	OG1RF_RS01990	OG1RF_10368	0.000149171	0.000153768	0.000151469	0.000198752	0.000205262	0.000202007	0.000202296	0.000219802	0.000211049	0.00019614	0.00022155	0.000208845	0.000205637	0.000212775	0.000209206	1.50769e+06	1.55548e+06	3.73184	3.73184	1.80654e+06	841183	784321	0.415378	0.478552	0.0631732	0.463408	0.465901	0.00249338	1.66268e+06	1.55713e+06	8.25e-06	0.00189891	1.80115e+06	884869
28782	Intergenic_25_28743_28890	Intergenic_25_28743_28890	0.000153414	0.000171567	0.000162491	0.000214168	0.000212444	0.000213306	0.000189109	0.000200932	0.000195021	0.000158581	0.000181904	0.000170243	0.000171744	0.000210191	0.000190968	4903.64	1.1742e+06	1406.9	3.73184	26567	3.73184	22357.5	0.39257	0.26327	-0.1293	0.0672363	0.232972	0.165736	6799.63	828690	1443.93	0.00191243	67827.9	8823.82
1295375	OG1RF_RS06410	OG1RF_11238	0.000118488	0.000152779	0.000135633	7.71e-05	0.000104332	9.07e-05	8.91e-05	0.000109726	9.94e-05	0.000105582	7.07e-05	8.82e-05	0.000123838	9.35e-05	0.000108652	108854	236699	201.519	3.73184	1750.23	1.2532e+06	7008.4	-0.580411	-0.448297	0.132115	-0.621498	-0.319994	0.301505	103888	104840	3458.3	0.00193204	388.481	3895.74
385244	Intergenic_399_385199_385553	Intergenic_399_385199_385553	0.000175284	0.000238315	0.0002068	0.000183335	0.000118697	0.000151016	0.000156305	0.000190099	0.000173202	0.000209494	0.000172576	0.000191035	0.000179566	0.000183486	0.000181526	55727.6	548670	7635.34	3.73184	494122	3.73184	298.547	-0.453534	-0.255778	0.197756	-0.114396	-0.188055	-0.0736592	56227.6	517558	49856.1	0.00196729	544503	137.774
2238218	OG1RF_RS10820	OG1RF_12115	0.000137746	0.000124102	0.000130924	7.29e-05	0.00010849	9.07e-05	0.000126395	0.000153757	0.000140076	9.35e-05	0.00010339	9.84e-05	9.35e-05	0.000162812	0.000128171	3.73184	168567	1.30585e+06	3.73184	29.8547	388832	3.73184	-0.529498	0.0974742	0.626972	-0.411492	-0.0306578	0.380834	0.00201278	36028.5	391768	0.00200117	341.442	1.69266
1158610	OG1RF_RS05760	OG1RF_11110	4.37e-05	3.02e-05	3.69e-05	2.13e-05	1.47e-05	1.8e-05	2.38e-05	2.9e-05	2.64e-05	4.26e-05	2.8e-05	3.53e-05	4.33e-05	6.29e-05	5.31e-05	15296.8	3.73184	242.57	3.73184	33.5866	3.73184	3.73184	-1.03786	-0.484931	0.552929	-0.0668838	0.523533	0.590416	19729.9	1.19e-05	2730.94	0.00207209	106.574	9.93e-14
2134314	OG1RF_RS10335	OG1RF_12020	0.000320864	0.000282319	0.000301592	0.000252085	0.000232857	0.000242471	0.000246035	0.000235527	0.000240781	0.000228273	0.000255366	0.00024182	0.000309596	0.000292028	0.000300812	1.69166e+06	3.73184	1.75524e+06	3.73184	3.73184	1.76893e+06	3.73184	-0.314784	-0.324875	-0.0100907	-0.318666	-0.00373511	0.314931	1.69006e+06	0.000844804	1.41468e+06	0.00208835	0.0130872	0.00935759
1862657	OG1RF_RS09060	OG1RF_11770	0.000384841	0.000327312	0.000356077	0.000312919	0.000274061	0.00029349	0.000304247	0.000313454	0.000308851	0.000364319	0.000350594	0.000357456	0.000300145	0.000403153	0.000351649	29.8547	134.346	1.31893e+06	3.73184	1.16076e+06	3.73184	3.73184	-0.278878	-0.20528	0.0735984	0.00557827	-0.018051	-0.0236292	22.0581	1631.96	255961	0.00211259	527634	5.41181
1672696	Intergenic_1657_1672589_1672905	Intergenic_1657_1672589_1672905	0.000140358	8.75e-05	0.000113936	8.13e-05	8.05e-05	8.09e-05	9.52e-05	0.00010763	0.000101414	0.000105582	8.32e-05	9.44e-05	8.99e-05	9.43e-05	9.21e-05	461856	220037	1071.04	3.73184	1.32221e+06	42240.7	98125	-0.494298	-0.167969	0.326329	-0.271668	-0.306374	-0.034706	456526	219276	30.5574	0.00214556	1.38858e+06	114711
2052772	OG1RF_RS09940	OG1RF_11943	0.000249706	0.000215077	0.000232392	0.000185001	0.000176533	0.000180767	0.000241211	0.000182761	0.000211986	0.000190297	0.000197452	0.000193875	0.000175003	0.000192532	0.000183767	68404.6	1701.72	3.73184	3.73184	445399	243928	1.34984e+06	-0.362425	-0.13259	0.229835	-0.261434	-0.338676	-0.0772419	53256.5	511.232	0.00470235	0.00218506	348698	1.5473e+06
2390945	OG1RF_RS11605	OG1RF_12266	9.96e-05	0.000137451	0.000118504	0.000156251	0.000162546	0.000159399	0.00014537	0.000145719	0.000145545	0.000117267	0.0001683	0.000142783	0.000141437	0.000194254	0.000167846	1.3243e+06	5657.47	3.73184	3.73184	2522.72	61116.3	546647	0.427708	0.296528	-0.131179	0.268896	0.502201	0.233305	1.52986e+06	23009.7	2.81e-05	0.00221102	16029.9	1.06917e+06
242475	OG1RF_RS01315	OG1RF_10234	0.000167124	0.00013399	0.000150557	0.000219585	0.000192409	0.000205997	0.00017528	0.000212114	0.000193697	0.000168597	0.00018307	0.000175834	0.000149258	0.000149029	0.000149143	59026.5	3.73184	1.58736e+06	3.73184	1530.05	1171.8	3.73184	0.452315	0.363492	-0.0888229	0.223901	-0.0136094	-0.23751	81809.6	0.0416608	1.01809e+06	0.00223225	1365.59	1.86e-05
97881	OG1RF_RS00435	OG1RF_10087	0.00029214	0.000266992	0.000279566	0.000334169	0.000364784	0.000349477	0.000331585	0.000354339	0.000342962	0.000283777	0.000327272	0.000305525	0.000317092	0.000334669	0.00032588	1160.6	222153	33.5866	3.73184	126017	216.447	73483.7	0.322007	0.294859	-0.0271482	0.1281	0.221154	0.0930541	1905.62	194057	159.799	0.00226935	186767	47918
2345148	OG1RF_RS11405	OG1RF_12225	0.00023208	0.000254137	0.000243108	0.000195835	0.000175021	0.000185428	0.000216447	0.000223646	0.000220046	0.000172353	0.000196674	0.000184513	0.00025778	0.000235604	0.000246692	82.1005	6247.1	1.33782e+06	3.73184	3.73184	1.71019e+06	3.73184	-0.390742	-0.143792	0.246949	-0.397873	0.021109	0.418982	113.83	3580.16	853314	0.00226963	1.17e-05	9.21e-06
1289869	OG1RF_RS06375	OG1RF_11231	0.000190625	0.000170578	0.000180602	0.000130001	0.000138353	0.000134177	0.000113208	0.000112172	0.00011269	0.000152321	0.00013293	0.000142626	0.00018478	0.000130077	0.000157429	26.1229	3.73184	7654	3.73184	96703.2	479754	3552.71	-0.428673	-0.680448	-0.251775	-0.340578	-0.198114	0.142464	30.6051	5.4e-06	16239.7	0.00230395	27126.7	766.045
2157990	OG1RF_RS10445	OG1RF_12042	4.99e-05	7.47e-05	6.23e-05	9.33e-05	9.34e-05	9.34e-05	9.33e-05	5.91e-05	7.62e-05	9.18e-05	0.000115828	0.000103819	9.22e-05	9.86e-05	9.54e-05	3.73184	944.156	3.73184	3.73184	329865	177303	1.37073e+06	0.583445	0.289845	-0.2936	0.736766	0.615223	-0.121543	4.01942	2034.82	0.000253807	0.00231134	268253	1.5121e+06
1175014	OG1RF_RS05865	OG1RF_11131	0.000178548	0.000169095	0.000173822	0.000100834	0.000151962	0.000126398	0.000114816	9.96e-05	0.000107204	0.000128951	0.000148866	0.000138909	8.05e-05	0.0001318	0.000106148	3.73184	1.62064e+06	3.73184	3.73184	3.73184	158264	5161.13	-0.459633	-0.697243	-0.23761	-0.323468	-0.711535	-0.388067	4.69715	812840	5.81e-17	0.00231495	0.163771	334.171
392163	OG1RF_RS02045	OG1RF_10378	0.000183118	0.000157229	0.000170173	0.000154168	0.000100552	0.00012736	0.00018525	0.000153757	0.000169503	0.000166093	0.000129043	0.000147568	0.000116017	0.000151613	0.000133815	8068.24	3.73184	3.73184	3.73184	122072	12874.8	688857	-0.418093	-0.00569094	0.412402	-0.205624	-0.346763	-0.141139	4930.18	0.242847	0.107326	0.0025187	67090.4	873254
2433576	OG1RF_RS11785	OG1RF_12302	0.000363298	0.000346595	0.000354947	0.000421253	0.000442655	0.000431954	0.000415526	0.000360978	0.000388252	0.000416484	0.000385575	0.00040103	0.000399868	0.00041306	0.000406464	535373	235326	29.8547	3.73184	1.24822e+06	31545.2	84910.6	0.283276	0.129392	-0.153884	0.176107	0.195525	0.0194189	681853	329752	102.849	0.00252125	1.29886e+06	65073.5
590310	OG1RF_RS02935	OG1RF_10559	0.00011653	9.89e-05	0.000107708	7.42e-05	7.18e-05	7.3e-05	0.000104846	9.26e-05	9.87e-05	9.89e-05	0.000134485	0.000116695	0.000114062	0.000118017	0.000116039	7952.55	9519.92	393131	3.73184	1.71653e+06	3.73184	3.73184	-0.561252	-0.125636	0.435616	0.115617	0.107493	-0.00812361	7241.51	12800.7	663801	0.00254946	1.56462e+06	3.11e-06
2390669	OG1RF_RS11605	OG1RF_12266	0.000260804	0.000210133	0.000235468	0.000179168	0.000190141	0.000184655	0.000227382	0.000204077	0.000215729	0.000189463	0.000233211	0.000211337	0.000184128	0.000172718	0.000178423	1.16825e+06	7.46368	3.73184	3.73184	272.424	4955.88	850542	-0.350704	-0.126312	0.224392	-0.15599	-0.400229	-0.244239	1.23093e+06	20.4263	1.34e-05	0.00257117	308.876	950043
1118301	Intergenic_1127_1118128_1118352	Intergenic_1127_1118128_1118352	7.61e-05	6.03e-05	6.82e-05	4.79e-05	3.52e-05	4.15e-05	1.35e-05	1.92e-05	1.64e-05	2.67e-05	2.22e-05	2.44e-05	1.53e-05	1.25e-05	1.39e-05	6030.65	557533	3.73184	3.73184	179.128	3.73184	3.73184	-0.715135	-2.05901	-1.34387	-1.48075	-2.29402	-0.813269	6483.01	738342	2.93e-38	0.00257255	388.836	1.45e-10
1181830	OG1RF_RS05895	OG1RF_11136	0.000105758	0.000129046	0.000117402	8.79e-05	6.8e-05	7.8e-05	0.000118033	9.05e-05	0.00010427	0.000110172	8.16e-05	9.59e-05	0.000133289	0.000102942	0.000118116	320890	50103.7	1.71554e+06	3.73184	1000.13	4485.67	3.73184	-0.590281	-0.171138	0.419143	-0.291886	0.00874269	0.300628	238975	29262	849292	0.0026617	263.274	1.11e-05
125717	OG1RF_RS00555	OG1RF_10111	0.000135462	0.000120641	0.000128051	0.000190002	0.000164814	0.000177408	0.000172385	0.000168783	0.000170584	0.000162754	0.000170244	0.000166499	0.000172722	0.000189517	0.000181119	1.13221e+06	341986	3.73184	3.73184	144015	353107	1.22875e+06	0.47035	0.413763	-0.0565872	0.378793	0.50022	0.121427	1.1685e+06	458883	0.000137931	0.00270567	203375	1.34297e+06
1190076	OG1RF_RS05915	OG1RF_11140	9.17e-05	7.52e-05	8.34e-05	5.04e-05	5.59e-05	5.32e-05	5.63e-05	6.01e-05	5.82e-05	5.3e-05	7.19e-05	6.25e-05	5.41e-05	7.41e-05	6.41e-05	673683	386115	626.949	3.73184	1.39337e+06	100263	43207.2	-0.649772	-0.519837	0.129935	-0.417928	-0.380582	0.0373452	635736	631644	51.3249	0.00277532	1865920	96148.3
232397	OG1RF_RS01250	OG1RF_10222	0.000123384	0.00014289	0.000133137	0.000155001	0.00019997	0.000177485	0.000182356	0.000165638	0.000173997	0.000128534	0.000132541	0.000130538	0.000131986	0.000161951	0.000146968	3.73184	705.318	121352	3.73184	49723	3.73184	231.374	0.414787	0.386146	-0.0286415	-0.0284462	0.14259	0.171036	0.0147206	186.18	115762	0.0028065	100383	38.2419
1098243	OG1RF_RS05490	OG1RF_11058	0.000177569	0.000184917	0.000181243	0.000132084	0.000133439	0.000132762	0.00014344	0.000131043	0.000137241	0.000158581	0.000145368	0.000151975	0.000161316	0.000156351	0.000158834	80846.6	5411.17	11471.7	3.73184	711576	20846.1	988.938	-0.449084	-0.401208	0.0478753	-0.254094	-0.190408	0.0636858	100142	5426.1	16190.3	0.00290204	653771	886.607
2418485	OG1RF_RS11725	OG1RF_12290	0.000110001	0.000145857	0.000127929	8.96e-05	8.13e-05	8.54e-05	0.000128646	0.000108328	0.000118487	7.97e-05	7.31e-05	7.64e-05	9.48e-05	0.000113279	0.000104057	3.73184	42729.6	828.468	3.73184	7.46368	209692	4119.95	-0.582553	-0.110613	0.47194	-0.743883	-0.297973	0.445909	4.53e-06	20345	2253.88	0.00292709	15.3996	7273.91
1262997	Intergenic_1261_1262881_1263252	Intergenic_1261_1262881_1263252	0.000160922	0.000133496	0.000147209	9.83e-05	0.000114538	0.000106436	0.000109349	0.00013873	0.00012404	8.56e-05	9.33e-05	8.94e-05	8.67e-05	0.00014386	0.000115274	3.73184	346830	14.9274	3.73184	119.419	12650.9	340627	-0.467875	-0.247063	0.220812	-0.719239	-0.352802	0.366436	0.175203	119258	0.0877316	0.00295772	1035.9	946592
330910	OG1RF_RS01735	OG1RF_10317	0.000110001	0.000139429	0.000124715	0.000195002	0.000142511	0.000168757	0.000158234	0.000175772	0.000167003	0.000153156	0.000162081	0.000157619	0.000187387	0.00015549	0.000171438	426075	1.05405e+06	3.73184	3.73184	160339	315020	1.38508e+06	0.436306	0.421237	-0.0150688	0.337801	0.459053	0.121252	489596	704761	1.18e-05	0.00296883	94046	858631
2669242	Intergenic_2589_2669142_2669361	Intergenic_2589_2669142_2669361	0.000245789	0.000200244	0.000223017	0.000248752	0.000325092	0.000286922	0.000246678	0.000286197	0.000266438	0.00024747	0.000288015	0.000267743	0.000249306	0.000231727	0.000240517	1.66304e+06	12568.8	122975	3.73184	11568.7	127200	3.73184	0.363509	0.256647	-0.106862	0.263696	0.108986	-0.154709	1.47136e+06	23006.4	267378	0.0029848	13961.3	6.1511
75238	OG1RF_RS00330	OG1RF_10065	0.000142316	0.000109269	0.000125793	0.000166251	0.000185227	0.000175739	0.000116746	0.000156902	0.000136824	0.000140219	0.000165968	0.000153094	0.000181195	0.000167119	0.000174157	47853.4	3.73184	3.73184	3.73184	15352.8	10105.8	1.58077e+06	0.482389	0.121273	-0.361117	0.283368	0.469343	0.185975	31868	0.246962	0.00393041	0.00299101	13765	1.70725e+06
335292	OG1RF_RS01750	OG1RF_10320	0.000132197	0.000134485	0.000133341	0.000167501	0.000192787	0.000180144	0.000182677	0.000185556	0.000184117	0.000166927	0.00015664	0.000161784	0.000152517	0.000161951	0.000157234	9964.01	1085.97	3063.84	3.73184	1.0523e+06	49618.5	8415.3	0.434032	0.465498	0.0314666	0.278944	0.237789	-0.0411556	10083.3	823.85	3306.72	0.00303918	1.00409e+06	5284.02
2588976	Intergenic_2521_2588954_2588983	Intergenic_2521_2588954_2588983	0.00047689	0.000388622	0.000432756	0.00036792	0.000363272	0.000365596	0.000471487	0.000447641	0.000459564	0.00034554	0.000422111	0.000383826	0.000435716	0.000474653	0.000455184	3.73184	1.37112e+06	166239	3.73184	3.73184	253351	3.73184	-0.243304	0.0867132	0.330017	-0.173102	0.072898	0.246	0.00469901	1.04508e+06	786505	0.00307664	0.261398	8.48e-06
805969	OG1RF_RS04005	OG1RF_10775	0.000103799	9.2e-05	9.79e-05	5.63e-05	7.22e-05	6.42e-05	6.91e-05	6.74e-05	6.83e-05	9.26e-05	7.23e-05	8.25e-05	9.29e-05	8.61e-05	8.95e-05	13315.2	108.223	308112	3.73184	422232	1433.03	11.1955	-0.60789	-0.519255	0.0886351	-0.247169	-0.128968	0.118201	17794.7	85.3753	256223	0.00309406	342779	7.52023
330337	OG1RF_RS01730	OG1RF_10316	0.000122405	0.000132013	0.000127209	0.000189585	0.000157254	0.000173419	0.000166918	0.000146069	0.000156493	0.000164841	0.000191622	0.000178231	0.000164249	0.000205022	0.000184636	10232.7	563.508	3.73184	3.73184	838701	1.0558e+06	337817	0.447067	0.298902	-0.148164	0.486551	0.537482	0.0509318	10987.4	2547.66	1.1e-06	0.00328396	1.35727e+06	515013
2228520	OG1RF_RS10775	OG1RF_12107	0.000103147	0.000125091	0.000114119	0.000150001	0.000161034	0.000155518	0.000139902	0.000146768	0.000143335	0.000141888	0.000111552	0.00012672	0.000120905	0.00014343	0.000132168	36389.2	211804	19592.2	3.73184	832827	279.888	3351.19	0.446544	0.328856	-0.117688	0.151114	0.211833	0.0607189	32214.6	139151	12128.9	0.00332707	1.02296e+06	1372.36
1497213	Intergenic_1490_1497195_1497298	Intergenic_1490_1497195_1497298	0.000110981	9.74e-05	0.000104192	7.42e-05	6.62e-05	7.02e-05	5.4e-05	5.73e-05	5.57e-05	0.000102243	7.58e-05	8.9e-05	2.61e-05	2.54e-05	2.57e-05	3.73184	3.73184	3.73184	3.73184	3.73184	1544.98	3.73184	-0.57052	-0.90426	-0.33374	-0.227065	-2.01705	-1.78999	0.00024943	1.74e-08	1.44e-51	0.00336706	5.2e-35	8.52e-19
1987902	OG1RF_RS09660	OG1RF_11888	0.000273208	0.000206672	0.00023994	0.000174168	0.00020564	0.000189904	0.000164988	0.000190448	0.000177718	0.000233281	0.000154696	0.000193989	0.000169789	0.000180041	0.000174915	91306.9	1.35936e+06	3.73184	3.73184	46737.6	1.19458e+06	138731	-0.337402	-0.433079	-0.0956772	-0.306699	-0.456019	-0.14932	120865	1.34597e+06	1.12e-09	0.00340101	57023.4	96264.5
1677687	OG1RF_RS08245	OG1RF_11607	0.000110654	7.52e-05	9.29e-05	7.58e-05	5.07e-05	6.32e-05	7.72e-05	5.77e-05	6.74e-05	9.64e-05	6.96e-05	8.3e-05	7.5e-05	7.84e-05	7.67e-05	5433.56	125177	8437.69	3.73184	484128	507.53	19398.1	-0.554809	-0.462493	0.0923159	-0.162841	-0.277019	-0.114178	10574.3	175899	972.972	0.00343796	537867	15889.9
1643440	OG1RF_RS08090	OG1RF_11577	0.000195522	0.000137946	0.000166734	0.000123751	0.000128525	0.000126138	0.000113852	0.000155154	0.000134503	0.000121857	0.00016558	0.000143718	0.000115365	0.000133954	0.00012466	365127	283019	3.73184	3.73184	15602.8	30492.9	1.55038e+06	-0.402543	-0.309908	0.0926354	-0.214302	-0.419553	-0.205251	253209	250348	0.000114498	0.00346253	6682.3	1.30126e+06
702976	OG1RF_RS03465	OG1RF_10667	0.000177242	0.000133496	0.000155369	0.000115418	0.000115294	0.000115356	0.000150516	0.000142924	0.00014672	0.00013229	0.000122047	0.000127168	0.000105914	0.000145583	0.000125749	11673.2	5608.96	100.76	3.73184	1.56327e+06	168683	247294	-0.429608	-0.0826383	0.346969	-0.28896	-0.305156	-0.0161961	10642.9	1141.2	1.09283	0.0034993	1.09214e+06	504640
1467484	OG1RF_RS07260	OG1RF_11409	0.000105432	9.99e-05	0.000102653	0.000131668	0.00015801	0.000144839	0.000112887	0.000109027	0.000110957	0.000109755	0.000155474	0.000132614	0.000168486	0.000139122	0.000153804	2119.69	3.73184	3.73184	3.73184	8482.47	186036	443831	0.496671	0.112224	-0.384448	0.369459	0.583315	0.213856	1669.32	0.000122291	2.02e-07	0.00356566	5625.73	338472
418404	OG1RF_RS02175	OG1RF_10404	0.000143295	0.000115697	0.000129496	9.29e-05	9.15e-05	9.22e-05	0.000113208	0.000112522	0.000112865	0.000123944	0.000110386	0.000117165	0.00011341	0.000103373	0.000108391	942861	897317	3384.78	3.73184	346035	235.106	18080.8	-0.490093	-0.198308	0.291785	-0.144365	-0.256658	-0.112293	1.03142e+06	1.05161e+06	1267.39	0.00366154	461284	13373.2
983248	OG1RF_RS04900	OG1RF_10940	0.000126322	0.000132013	0.000129167	0.000195835	0.000156498	0.000176166	0.000171742	0.000174374	0.000173058	0.00020699	0.000165968	0.000186479	0.000128401	0.000161089	0.000144745	184607	339.597	65639.3	3.73184	3.73184	424004	134.346	0.447698	0.422015	-0.0256831	0.529773	0.164272	-0.365501	227220	92.727	106431	0.00373897	0.110092	55.5908
2428696	OG1RF_RS11765	OG1RF_12298	0.000127301	0.000153273	0.000140287	0.000208752	0.000164814	0.000186783	0.00014537	0.00014537	0.00014537	0.000173605	0.000186957	0.000180281	0.000153169	0.000174441	0.000163805	11.1955	24536.8	4873.78	3.73184	82988.7	840347	10471.5	0.41298	0.0513446	-0.361635	0.361863	0.223596	-0.138267	10.8209	42069.7	2276.96	0.00376864	50270.8	8381.13
89650	OG1RF_RS00420	OG1RF_10084	0.000114245	0.000113719	0.000113982	0.000143751	0.000171241	0.000157496	0.000158556	0.000173675	0.000166116	0.000153156	0.000131375	0.000142266	0.000134593	0.000150752	0.000142672	3261.63	3157.14	93.296	3.73184	1.79043e+06	93031	97863.8	0.466511	0.543384	0.0768729	0.319785	0.323903	0.00411825	3141.75	2063.9	176.168	0.00378644	1.83928e+06	56354.9
2342194	Intergenic_2288_2342145_2342372	Intergenic_2288_2342145_2342372	9.3e-05	9.84e-05	9.57e-05	0.000127501	0.000143268	0.000135384	0.000118354	0.000111473	0.000114914	0.000178195	0.000115051	0.000146623	0.000121231	0.000105526	0.000113379	3.73184	1.51547e+06	11665.7	3.73184	3.73184	252257	2832.47	0.500324	0.263816	-0.236507	0.615374	0.244415	-0.370959	21.1641	1.76933e+06	4771.68	0.00397686	24.2053	4255.96
1735842	OG1RF_RS08535	OG1RF_11665	0.000216412	0.000203211	0.000209811	0.000185835	0.000136085	0.00016096	0.000178818	0.000160047	0.000169432	0.000170683	0.000193565	0.000182124	0.000156102	0.000212345	0.000184223	212010	117486	7191.26	3.73184	1.50548e+06	19950.4	8706.38	-0.38239	-0.308385	0.0740054	-0.20417	-0.187638	0.0165326	223059	351732	725.33	0.00406003	1.51197e+06	21814
17608	Intergenic_15_17497_17726	Intergenic_15_17497_17726	0.000192584	0.000213594	0.000203089	0.000227502	0.000285779	0.00025664	0.000242819	0.000199534	0.000221177	0.000266249	0.000267415	0.000266832	0.000277985	0.000222682	0.000250333	7.46368	2634.68	3.73184	3.73184	187379	596217	970607	0.337638	0.123088	-0.21455	0.393822	0.301741	-0.0920817	4.457	910.244	0.0253661	0.00411095	397292	1.32256e+06
787793	OG1RF_RS03930	OG1RF_10760	7.54e-05	6.48e-05	7.01e-05	2.83e-05	5.56e-05	4.2e-05	8.91e-05	8.21e-05	8.56e-05	8.43e-05	4.35e-05	6.39e-05	8.64e-05	9.82e-05	9.23e-05	63.4413	438562	164.201	3.73184	3.73184	3.73184	3.73184	-0.740424	0.288548	1.02897	-0.132958	0.396934	0.529892	41.6517	600233	596.367	0.00412131	0.584354	2.75e-15
2166803	OG1RF_RS10480	OG1RF_12049	0.000195195	0.000206177	0.000200686	0.000283752	0.000231723	0.000257738	0.000213552	0.000197088	0.00020532	0.00021951	0.0002748	0.000247155	0.000240181	0.00019167	0.000215926	11.1955	405707	172933	3.73184	1776.36	547394	33.5866	0.360962	0.0329333	-0.328029	0.300474	0.105595	-0.194879	6.3736	224118	54285	0.004179	4743.08	196.893
1331360	OG1RF_RS06585	OG1RF_11273	9.4e-05	9.25e-05	9.32e-05	5.38e-05	6.62e-05	6e-05	6.11e-05	0.000102388	8.17e-05	7.68e-05	7.54e-05	7.61e-05	6.32e-05	6.59e-05	6.46e-05	565695	1481.54	3.73184	3.73184	52809.3	3474.34	653755	-0.63704	-0.189664	0.447376	-0.293021	-0.530163	-0.237142	726715	2412.63	0.26269	0.00419182	50471.4	786854
80930	OG1RF_RS00385	OG1RF_10076	8.26e-05	7.37e-05	7.81e-05	9.63e-05	0.000134573	0.000115412	8.49e-05	9.54e-05	9.02e-05	9.93e-05	9.21e-05	9.57e-05	0.000110151	8.53e-05	9.77e-05	631386	348793	1783.82	3.73184	1.39242e+06	4601.36	10326	0.562913	0.206561	-0.356352	0.293013	0.322798	0.0297851	650651	198122	1025.78	0.00422299	1.02996e+06	17348
367079	OG1RF_RS01920	OG1RF_10354	0.000138399	0.000169589	0.000153994	0.000207918	0.000194299	0.000201109	0.000182999	0.000190798	0.000186898	0.000214502	0.000176074	0.000195288	0.000182499	0.000180471	0.000181485	589284	944391	1511.4	3.73184	200519	959210	41848.9	0.3851	0.279377	-0.105723	0.342726	0.236974	-0.105751	669717	1.00883e+06	230.737	0.00423243	249206	49856.2
994189	OG1RF_RS04970	OG1RF_10953	0.000157984	0.000176511	0.000167248	0.000120001	0.000120587	0.000120294	0.000102595	9.61e-05	9.93e-05	0.000176943	0.000112719	0.000144831	0.000132638	0.000121032	0.000126835	3.73184	37.3184	3.73184	3.73184	25346.7	1388.24	644194	-0.475424	-0.751446	-0.276022	-0.207618	-0.399035	-0.191417	6.22e-05	17.2799	0.941019	0.00441277	52956.5	561369
2029605	OG1RF_RS09845	OG1RF_11924	8.42e-05	0.000128057	0.000106136	7.04e-05	6.39e-05	6.72e-05	7.46e-05	4.96e-05	6.21e-05	6.97e-05	6.72e-05	6.85e-05	7.37e-05	9.52e-05	8.44e-05	358794	3.73184	806.077	3.73184	6986	1.49283e+06	2746.63	-0.660436	-0.77283	-0.112394	-0.632426	-0.330254	0.302172	472744	127.044	3317.9	0.00442259	15460.7	6312.78
1590604	OG1RF_RS07840	OG1RF_11527	0.000112939	9.79e-05	0.000105418	7.88e-05	6.46e-05	7.17e-05	8.65e-05	8e-05	8.33e-05	7.09e-05	7.77e-05	7.43e-05	0.000124164	0.000149029	0.000136597	186734	3.73184	3.73184	3.73184	3.73184	1.16691e+06	3.73184	-0.556166	-0.340273	0.215893	-0.503901	0.3738	0.877701	196656	1.72e-10	86.8907	0.00454042	9.25e-15	2.38e-17
2197456	OG1RF_RS10620	OG1RF_12076	0.000165165	0.000153273	0.000159219	0.000123751	0.000109246	0.000116499	0.000132827	0.000159697	0.000146262	0.000137715	9.99e-05	0.000118804	0.000165553	0.000156782	0.000161167	138.078	81410.1	1.50739e+06	3.73184	3.73184	1.37613e+06	3.73184	-0.450701	-0.122459	0.328242	-0.422436	0.0175441	0.43998	173.164	57347.1	1.64896e+06	0.00454314	0.00731739	0.00101411
781161	OG1RF_RS03910	OG1RF_10756	0.000182465	0.00022546	0.000203962	0.000137084	0.000161412	0.000149248	0.000203582	0.000198486	0.000201034	0.000204069	0.00018307	0.00019357	0.000201075	0.00027566	0.000238368	721861	85.8323	492.603	3.73184	3.73184	3.73184	3.73184	-0.450589	-0.0208649	0.429724	-0.0754512	0.224884	0.300335	677790	491.434	444.647	0.00464909	22.5305	7.71e-16
331548	OG1RF_RS01735	OG1RF_10317	2.28e-05	4.15e-05	3.22e-05	3.33e-05	7.45e-05	5.39e-05	4.95e-05	2.2e-05	3.58e-05	2.71e-05	2.92e-05	2.81e-05	2.51e-05	3.75e-05	3.13e-05	51902.4	376893	1.48602e+06	3.73184	682382	3.73184	3.73184	0.743683	0.152191	-0.591491	-0.194089	-0.0412523	0.152836	39852	177683	1865920	0.00470048	1.01012e+06	0.00304676
420221	OG1RF_RS02175	OG1RF_10404	0.00015472	0.000198266	0.000176493	0.000230835	0.000219626	0.000225231	0.000219663	0.000220151	0.000219907	0.00019614	0.000223494	0.000209817	0.000206289	0.00014386	0.000175075	485859	3.73184	1.61051e+06	3.73184	97.0278	184476	3.73184	0.351792	0.317283	-0.0345099	0.249518	-0.0116422	-0.26116	543211	3.09508	711959	0.00476572	736.482	0.458813
1322059	OG1RF_RS06540	OG1RF_11264	0.000129913	0.000137451	0.000133682	9.96e-05	8.69e-05	9.33e-05	8.36e-05	9.19e-05	8.78e-05	8.85e-05	0.000137594	0.000113033	0.000129705	0.00011974	0.000124722	48.5139	3.73184	390395	3.73184	162107	3780.35	3.73184	-0.519417	-0.607134	-0.0877174	-0.242062	-0.100086	0.141976	29.998	0.00128929	556202	0.00493834	180263	1.23184
2193286	Intergenic_2133_2193239_2193369	Intergenic_2133_2193239_2193369	8.52e-05	6.97e-05	7.75e-05	0.000112084	0.000119831	0.000115957	8.33e-05	8.98e-05	8.66e-05	7.34e-05	5.83e-05	6.59e-05	0.000129053	0.000128354	0.000128704	182.86	3.73184	3.73184	3.73184	3.73184	3.73184	121083	0.582179	0.16024	-0.421939	-0.233605	0.732636	0.966241	201.226	1.15e-05	8.9e-09	0.00504102	3.64e-18	131270
2734050	OG1RF_RS13165	OG1RF_12572	0.000228163	0.000191344	0.000209754	0.000233335	0.000306948	0.000270141	0.000272086	0.000254397	0.000263242	0.000241627	0.000190844	0.000216236	0.00020303	0.000325193	0.000264112	3.73184	1.73008e+06	3.73184	3.73184	3.73184	3.73184	1.03516e+06	0.36502	0.327692	-0.0373278	0.0439099	0.332452	0.288542	0.650975	776842	18.0808	0.00504398	50.4187	204331
2614232	OG1RF_RS12665	OG1RF_12480	0.000136767	0.00012608	0.000131423	0.000187085	0.000172375	0.00017973	0.00016338	0.000178567	0.000170974	0.000181951	0.000173742	0.000177846	0.000185106	0.000168411	0.000176759	724828	857439	3.73184	3.73184	1.67018e+06	1.53735e+06	1.34255e+06	0.451607	0.379553	-0.0720542	0.43641	0.427559	-0.00885165	730864	683731	0.00874647	0.00505091	1.86213e+06	1.63931e+06
1793746	OG1RF_RS08790	OG1RF_11714	6.99e-05	5.14e-05	6.06e-05	2.79e-05	4.35e-05	3.57e-05	3.6e-05	3.25e-05	3.43e-05	4.17e-05	3.34e-05	3.76e-05	6.84e-06	1.77e-05	1.23e-05	663346	3.73184	3.73184	3.73184	3.73184	1.16185e+06	3.73184	-0.764495	-0.823676	-0.0591807	-0.690247	-2.30722	-1.61697	787444	6.87e-09	3.61e-36	0.005076	5.08e-11	7.44e-10
1040811	OG1RF_RS05195	OG1RF_10999	0.000182465	0.000182444	0.000182455	0.000133751	0.000136463	0.000135107	0.000178175	0.000179266	0.00017872	0.000171935	0.000175685	0.00017381	0.000182825	0.000158074	0.000170449	1.02278e+06	551267	276037	3.73184	1.2667e+06	3.73184	11.1955	-0.433435	-0.0298352	0.4036	-0.070025	-0.0981957	-0.0281707	1.0551e+06	782493	409573	0.00515598	1.59089e+06	3.22133
628376	Intergenic_630_628358_629179	Intergenic_630_628358_629179	0.000240567	0.000230404	0.000235485	0.000200002	0.000166326	0.000183164	0.000183642	0.000210367	0.000197004	0.000189045	0.00019512	0.000192082	0.000215088	0.000223113	0.0002191	1.05919e+06	19215.2	154397	3.73184	5019.32	565523	108.223	-0.362502	-0.25741	0.105092	-0.293912	-0.104046	0.189865	1.17613e+06	19268	104941	0.00546082	6288.06	77.0895
89957	OG1RF_RS00420	OG1RF_10084	0.000241219	0.000289736	0.000265478	0.000315836	0.000332275	0.000324055	0.00030071	0.000323238	0.000311974	0.000287115	0.000281796	0.000284456	0.000322306	0.000290736	0.000306521	16826.9	1.13098e+06	238.838	3.73184	74991.3	634.413	207599	0.28765	0.232835	-0.0548145	0.0996142	0.207395	0.107781	19120.7	1.49662e+06	7.95588	0.00551025	45172.8	294645
970011	OG1RF_RS04840	OG1RF_10927	9.34e-05	8.7e-05	9.02e-05	3.21e-05	8.24e-05	5.72e-05	6.27e-05	6.53e-05	6.4e-05	5.84e-05	7.35e-05	6.59e-05	7.1e-05	9.26e-05	8.18e-05	1.28507e+06	873.251	283284	3.73184	6347.86	146005	3.73184	-0.655759	-0.494154	0.161604	-0.451699	-0.140386	0.311312	1.2603e+06	2433.26	132589	0.00589941	16833.7	52.412
1850189	OG1RF_RS13215	OG1RF_11764	9.92e-05	0.000116685	0.000107958	7.46e-05	6.77e-05	7.11e-05	6.66e-05	8.07e-05	7.36e-05	5.3e-05	7.42e-05	6.36e-05	7.1e-05	7.24e-05	7.17e-05	89709.7	1.32283e+06	3.73184	3.73184	218443	278261	1.70506e+06	-0.60205	-0.551741	0.0503086	-0.762932	-0.590368	0.172564	129010	1.4121e+06	0.00623458	0.00601351	275628	1.73416e+06
508503	OG1RF_RS02590	OG1RF_10489	0.000374396	0.000328796	0.000351596	0.000472504	0.000391623	0.000432063	0.000401375	0.000441002	0.000421188	0.000406051	0.000380134	0.000393092	0.000408993	0.000373003	0.000390998	42162.3	22659.7	2000.27	3.73184	1.61024e+06	4631.21	2101.03	0.297325	0.260548	-0.0367773	0.16095	0.153243	-0.00770686	45941.8	48510.7	3699.38	0.00628987	1.78554e+06	6974.59
2229365	OG1RF_RS10780	OG1RF_12108	6.76e-05	9e-05	7.88e-05	0.000102501	0.000122099	0.0001123	9.42e-05	0.00011357	0.000103902	0.000116015	0.000127489	0.000121752	0.000135571	0.00014386	0.000139715	10587.2	3.73184	3.73184	3.73184	22760.5	311344	153.005	0.511511	0.399374	-0.112136	0.628096	0.826647	0.198551	8294.09	0.0994335	6.08e-16	0.00645953	31582.1	319.039
2339549	OG1RF_RS11380	OG1RF_12220	0.000117509	0.000119652	0.00011858	0.000149585	0.000174265	0.000161925	0.000180747	0.000160745	0.000170746	0.0001494	0.000164025	0.000156712	0.000152517	0.000150752	0.000151634	134361	22622.4	18.6592	3.73184	951518	962796	347539	0.449457	0.52599	0.0765334	0.402255	0.354731	-0.0475236	134923	20492.8	7.36974	0.00651385	961934	322643
739860	OG1RF_RS03700	OG1RF_10715	0.000119794	0.000128552	0.000124173	9e-05	8.09e-05	8.54e-05	0.000121249	0.000107979	0.000114614	6.55e-05	8.16e-05	7.36e-05	0.000135245	0.000105957	0.000120601	3.73184	656147	1.12841e+06	3.73184	3.73184	66882	3.73184	-0.539231	-0.115566	0.423665	-0.755131	-0.0421082	0.713023	1.31e-05	452073	1.76703e+06	0.00685635	8.29e-09	0.00787154
2233819	OG1RF_RS10800	OG1RF_12112	0.000222288	0.000274408	0.000248348	0.000309586	0.000299766	0.000304676	0.000279483	0.000279557	0.00027952	0.000250391	0.000311725	0.000281058	0.000212155	0.000225266	0.000218711	1.63256e+06	3.73184	3970.68	3.73184	3.73184	54962.5	3.73184	0.294911	0.17059	-0.124321	0.178506	-0.18334	-0.361845	1.51156e+06	0.000108371	14199.8	0.00713419	0.00011305	8.75e-12
2625164	Intergenic_2556_2625094_2625176	Intergenic_2556_2625094_2625176	0.000121426	0.000125091	0.000123258	0.000153751	0.000180313	0.000167032	0.000148586	0.000133838	0.000141212	0.000174856	0.000190067	0.000182462	0.000134593	0.000134815	0.000134704	3.73184	666313	205221	3.73184	3.73184	120176	14.9274	0.438441	0.196179	-0.242262	0.565909	0.128109	-0.4378	0.175105	636190	182868	0.00716972	0.00167406	29.8913
2518903	Intergenic_2446_2518819_2519084	Intergenic_2446_2518819_2519084	0.000253623	0.000187389	0.000220506	0.000158751	0.000189007	0.000173879	0.000218376	0.000206174	0.000212275	0.00021325	0.000230879	0.000222064	0.000179566	0.000238188	0.000208877	506709	1.30656e+06	379853	3.73184	283217	3.73184	70.905	-0.342732	-0.0548837	0.287848	0.0101591	-0.0781654	-0.0883245	522220	709246	26366.3	0.00720467	104098	827.221
1080440	Intergenic_1087_1080405_1080622	Intergenic_1087_1080405_1080622	3.66e-05	2.37e-05	3.01e-05	1.38e-05	1.36e-05	1.37e-05	1.54e-05	1.75e-05	1.65e-05	1.21e-05	1.17e-05	1.19e-05	1.3e-05	8.61e-06	1.08e-05	94643.2	20946.8	3.73184	3.73184	1.14211e+06	811033	354551	-1.13994	-0.873422	0.266523	-1.34324	-1.47757	-0.134335	108857	39595.6	2.19e-06	0.00735521	1.48258e+06	522508
642120	OG1RF_RS03165	OG1RF_10606	2.15e-05	1.83e-05	1.99e-05	7.92e-06	5.29e-06	6.6e-06	1.09e-05	9.09e-06	1e-05	6.26e-06	8.94e-06	7.6e-06	9.78e-07	1.81e-05	9.53e-06	369967	1.52298e+06	48.5139	3.73184	594549	1.04579e+06	216290	-1.5926	-0.992636	0.599965	-1.39009	-1.06297	0.327119	415242	744347	0.865763	0.0081374	1.4424e+06	634382
2048579	OG1RF_RS09925	OG1RF_11940	0.00021021	0.000150307	0.000180258	0.000157085	0.000122855	0.00013997	0.000182356	0.000196738	0.000189547	0.000179864	0.000172965	0.000176414	0.000163271	0.000189086	0.000176179	209692	188361	1.15886e+06	3.73184	1.82276e+06	7.46368	3.73184	-0.364952	0.0724892	0.437442	-0.0310975	-0.0330282	-0.00193068	224484	125232	288724	0.00819926	1.55922e+06	11.9502
1846116	OG1RF_RS09025	OG1RF_11763	0.000122079	0.000119158	0.000120618	8.42e-05	8.28e-05	8.35e-05	0.00011353	0.000117764	0.000115647	0.000148148	0.000130598	0.000139373	0.00013003	9.43e-05	0.000112179	1007.6	1.09803e+06	387984	3.73184	190.324	3.73184	7.46368	-0.531008	-0.0607212	0.470287	0.208506	-0.104643	-0.313149	1176.8	1.69576e+06	681226	0.00827488	992.637	0.971658
611122	OG1RF_RS03055	OG1RF_10583	0.000212169	0.000197772	0.00020497	0.000148335	0.000164058	0.000156196	0.000220306	0.000194642	0.000207474	0.000214502	0.00018035	0.000197426	0.000207592	0.000195116	0.000201354	463961	888398	1.27703e+06	3.73184	1.22432e+06	3.73184	3.73184	-0.392053	0.0175155	0.409569	-0.0541047	-0.0256793	0.0284254	379403	951110	1.20897e+06	0.00832932	1.03277e+06	0.0855661
728236	OG1RF_RS03605	OG1RF_10696	0.000125996	0.000136957	0.000131476	9.54e-05	8.77e-05	9.16e-05	7.49e-05	9.05e-05	8.27e-05	8.6e-05	6.96e-05	7.78e-05	0.000111129	6.81e-05	8.96e-05	692794	393948	3.73184	3.73184	71240.8	34597.9	1.37553e+06	-0.522038	-0.668469	-0.146431	-0.757497	-0.553373	0.204123	716230	133424	0.0144539	0.00859258	17699.9	1.61337e+06
2336152	OG1RF_RS11365	OG1RF_12216	0.000216086	0.000154756	0.000185421	0.000261252	0.000232857	0.000247055	0.000258257	0.000241468	0.000249862	0.000210329	0.000232433	0.000221381	0.000210851	0.000235173	0.000223012	4187.12	6971.08	44.7821	3.73184	1.611e+06	14912.4	22070.1	0.414024	0.430327	0.0163028	0.255726	0.266317	0.0105905	4705.28	3129.55	1736.17	0.00866639	1.82522e+06	16148.2
672166	OG1RF_RS03300	OG1RF_10634	0.000107716	5.39e-05	8.08e-05	0.000142918	0.000107356	0.000125137	9.78e-05	0.00015795	0.00012786	0.000102243	0.000116605	0.000109424	0.000120905	0.000132662	0.000126784	10535	1.63908e+06	3.73184	3.73184	20260.2	41404.8	1.52193e+06	0.630998	0.66206	0.0310613	0.437422	0.649858	0.212435	21316	1.76192e+06	0.00119373	0.00868097	32195.8	1.54505e+06
2603041	OG1RF_RS12600	OG1RF_12467	0.000213474	0.000167117	0.000190296	0.000218752	0.000278597	0.000248674	0.000198436	0.000254048	0.000226242	0.000246218	0.000220384	0.000233301	0.000240833	0.000216221	0.000228527	821154	1.48755e+06	41.0502	3.73184	1.14479e+06	218641	65941.6	0.386014	0.249623	-0.13639	0.293949	0.264123	-0.0298269	764379	1.08108e+06	196	0.00876022	1.48974e+06	74538.7
1598354	OG1RF_RS07860	OG1RF_11531	0.000135135	0.000114708	0.000124921	8e-05	9.64e-05	8.82e-05	0.000103238	9.44e-05	9.88e-05	7.72e-05	8.16e-05	7.94e-05	8.08e-05	7.93e-05	8e-05	1515.13	1724.11	3.73184	3.73184	1.70743e+06	243185	284620	-0.502216	-0.338519	0.163698	-0.653558	-0.642288	0.01127	1516.38	1744.61	1.82e-07	0.00882606	1.74293e+06	272980
184913	OG1RF_RS00940	OG1RF_10187	0.000101515	0.000156734	0.000129124	0.000140834	0.000192787	0.000166811	0.000176888	0.000162493	0.00016969	0.000184037	0.000166746	0.000175392	0.000139481	0.000122324	0.000130903	877941	3.73184	1.5105e+06	3.73184	3.73184	558992	3.73184	0.369453	0.394144	0.024691	0.441818	0.0197346	-0.422084	1.00342e+06	0.486377	425464	0.00888221	0.0476921	4.27182
1607315	OG1RF_RS07895	OG1RF_11538	0.000130565	0.000105313	0.000117939	8.17e-05	8.47e-05	8.32e-05	9.71e-05	8.81e-05	9.26e-05	0.000163172	9.13e-05	0.000127256	8.31e-05	9.61e-05	8.96e-05	3.73184	1.1236e+06	22.391	3.73184	3.73184	3.73184	507538	-0.503889	-0.349054	0.154835	0.10969	-0.396857	-0.506547	0.307446	910662	0.974412	0.00945922	0.0139247	674589
2459838	OG1RF_RS11935	OG1RF_12330	0.000155046	0.000163162	0.000159104	0.000145001	8.81e-05	0.000116539	0.000150516	0.000138381	0.000144448	0.000103912	0.00013876	0.000121336	0.000136874	0.000194685	0.00016578	1899.51	8150.34	764068	3.73184	3.73184	910435	3.73184	-0.449154	-0.139418	0.309737	-0.390959	0.0592964	0.450255	2517.33	39908.4	1.25408e+06	0.00970204	0.178538	0.000395901
133704	OG1RF_RS00605	OG1RF_10120	0.000133829	0.00012608	0.000129955	0.000151251	0.000199214	0.000175232	0.000174958	0.000191846	0.000183402	0.00011977	0.000179184	0.000149477	0.00012058	0.000138692	0.000129636	18.6592	3.73184	1.79374e+06	3.73184	13042.8	2399.57	3.73184	0.431263	0.497005	0.065742	0.201917	-0.00354449	-0.205462	75.3408	4.7e-07	1.41272e+06	0.00976625	5122.63	0.000668853
2711171	OG1RF_RS13075	OG1RF_12554	0.000210537	0.000253642	0.000232089	0.000260002	0.000310728	0.000285365	0.000243784	0.000234828	0.000239306	0.000291288	0.000255366	0.000273327	0.000234315	0.000286428	0.000260372	903.105	47730.2	8560.84	3.73184	383226	476011	28335.9	0.298127	0.0441757	-0.253952	0.235947	0.165893	-0.0700544	1221.61	125956	5022.69	0.0103265	223327	6820.24
1722184	Intergenic_1711_1722145_1722268	Intergenic_1711_1722145_1722268	0.000144928	0.000120146	0.000132537	0.000103334	8.85e-05	9.59e-05	0.000124786	7.9e-05	0.000101881	8.93e-05	0.000107666	9.85e-05	0.000125468	0.000104665	0.000115066	1.08828e+06	61082.8	21835	3.73184	18711.4	1.26559e+06	4959.62	-0.466871	-0.379514	0.0873569	-0.428406	-0.203928	0.224477	988537	55517.1	14875.3	0.0103791	12633	2129.05
2503228	OG1RF_RS12125	OG1RF_12366	0.00018475	0.000146351	0.000165551	0.000207918	0.000232479	0.000220199	0.00018332	0.000180664	0.000181992	0.000231612	0.000198618	0.000215115	0.000185758	0.000232158	0.000208958	205.251	2448.09	3.73184	3.73184	932184	1.0939e+06	406218	0.411534	0.136604	-0.274929	0.377835	0.335939	-0.0418956	279.084	8218.88	39.0693	0.010598	634984	186972
2661674	OG1RF_RS12815	OG1RF_12513	0.000173978	0.000113719	0.000143849	0.000119584	9.79e-05	0.000108745	0.000128646	0.000135935	0.00013229	0.000150652	0.000120881	0.000135766	0.000116995	0.000140415	0.000128705	1.14972e+06	1.12828e+06	69296.5	3.73184	609409	220.179	6329.2	-0.403601	-0.120843	0.282758	-0.0834237	-0.160487	-0.0770628	1.26494e+06	878439	3266.96	0.0106547	491266	10282.3
1392109	OG1RF_RS06865	OG1RF_11329	0.000125669	9.2e-05	0.000108817	9e-05	6.43e-05	7.71e-05	9.46e-05	8.6e-05	9.03e-05	8.05e-05	6.3e-05	7.18e-05	6.42e-05	7.8e-05	7.11e-05	1459.15	686.659	3.73184	3.73184	1.67361e+06	609115	487778	-0.496504	-0.26975	0.226754	-0.600752	-0.614375	-0.0136225	1146.95	304.539	1.87e-06	0.0107356	1.54904e+06	453607
1055392	OG1RF_RS05255	OG1RF_11010	0.000141337	0.000120641	0.000130989	7.29e-05	0.000113026	9.3e-05	0.000138294	0.000130344	0.000134319	0.000110589	9.76e-05	0.000104075	0.000112106	0.000114141	0.000113124	3.73184	3060.11	17688.9	3.73184	310437	143288	2645.87	-0.49458	0.0362184	0.530798	-0.331826	-0.211545	0.120281	9.1817	2394.24	6730.97	0.0111136	312452	5270.65
1750529	OG1RF_RS08605	OG1RF_11678	0.000178222	0.00017305	0.000175636	0.000202918	0.00025138	0.000227149	0.000186537	0.000219453	0.000202995	0.000220344	0.00018618	0.000203262	0.000200749	0.000211483	0.000206116	1.81167e+06	1.32887e+06	858.323	3.73184	1.40308e+06	18282.3	39736.6	0.37105	0.208852	-0.162198	0.210752	0.230868	0.0201153	1.83853e+06	1.36921e+06	1280.72	0.0111515	1.44857e+06	23310.8
1127144	Intergenic_1136_1127092_1127159	Intergenic_1136_1127092_1127159	0.00025297	0.000181456	0.000217213	0.000169168	0.000176155	0.000172661	0.000221593	0.000162143	0.000191868	0.000162754	0.000225826	0.00019429	0.000165227	0.000188224	0.000176725	1.43451e+06	117404	3.73184	3.73184	72468.6	21107.3	1.16667e+06	-0.331165	-0.178997	0.152168	-0.160899	-0.2976	-0.136701	1.49582e+06	51307.3	0.0313837	0.0113681	32699.1	1.48585e+06
857951	OG1RF_RS04285	OG1RF_10816	8.55e-05	0.000119652	0.000102586	0.000141251	0.000137219	0.000139235	8.27e-05	0.000116366	9.95e-05	0.000133125	0.000120104	0.000126614	0.000116995	0.000132231	0.000124613	59.7094	134.346	2033.85	3.73184	1.44382e+06	157875	77084.9	0.440688	-0.043917	-0.484605	0.303602	0.280617	-0.0229854	35.7124	156.37	377.905	0.0114629	1.31531e+06	56021.5
1258353	OG1RF_RS06230	OG1RF_11202	0.000122405	0.000132507	0.000127456	8.83e-05	8.85e-05	8.84e-05	0.000116103	0.000148165	0.000132134	8.47e-05	0.00012127	0.000102993	0.000142088	9.43e-05	0.000118208	11.1955	69031.6	337739	3.73184	36893	34280.7	3.73184	-0.527968	0.0520033	0.579971	-0.307459	-0.108673	0.198786	55.2725	268395	920295	0.0118662	13928.5	0.42467
2186812	OG1RF_RS10570	OG1RF_12067	9.56e-05	0.000116685	0.000106162	0.000155835	0.000134951	0.000145393	0.000105811	0.000105882	0.000105847	0.000122692	0.000134096	0.000128394	0.00011895	9.73e-05	0.000108146	1048.65	1.31363e+06	1.42573e+06	3.73184	5190.99	40733	3.73184	0.453686	-0.00429332	-0.457979	0.274306	0.0267143	-0.247592	1053.34	1.03906e+06	735818	0.011959	10508.4	0.927421
1854186	OG1RF_RS09040	OG1RF_11766	0.000145254	0.000169095	0.000157174	0.000121251	0.000104332	0.000112791	0.000147621	0.000158299	0.00015296	0.000131873	0.000130987	0.00013143	0.000156428	0.000139553	0.00014799	5773.16	929967	440667	3.73184	45759.8	14472.1	3.73184	-0.478708	-0.0392098	0.439498	-0.258075	-0.0868636	0.171212	6721.67	1.19635e+06	895047	0.0120788	32309.5	0.477373
1868256	OG1RF_RS09085	OG1RF_11775	0.000187688	0.000190355	0.000189022	0.000148751	0.000135329	0.00014204	0.000164345	0.000111823	0.000138084	0.000167762	0.000164025	0.000165893	0.000109173	0.00014989	0.000129532	343.329	409726	3.73184	3.73184	3.73184	4429.69	162201	-0.412251	-0.453004	-0.0407529	-0.188293	-0.545243	-0.35695	734.336	136651	2.53e-09	0.0125388	0.393725	72475.8
253062	OG1RF_RS01360	OG1RF_10243	0.000215106	0.000152779	0.000183943	0.000242919	0.000245331	0.000244125	0.000237352	0.000236925	0.000237138	0.000259989	0.000193176	0.000226583	0.00026723	0.000244218	0.000255724	479176	86910.8	3.73184	3.73184	5049.18	132443	444809	0.408365	0.366473	-0.0418918	0.300783	0.475333	0.17455	393420	59948.5	1.05e-06	0.0126338	1937.19	349204
893305	OG1RF_RS04460	OG1RF_10851	8.39e-05	8.55e-05	8.47e-05	0.000120418	0.000122855	0.000121636	0.000128324	0.00010728	0.000117802	0.000100991	0.000109998	0.000105494	0.000124164	0.0001318	0.000127982	105279	229911	3.73184	3.73184	1582.3	31911	679605	0.521929	0.475723	-0.046206	0.316524	0.595301	0.278777	101148	316216	4.08e-05	0.0128233	2459.45	785446
2067064	OG1RF_RS10015	OG1RF_11958	7.47e-05	0.000143879	0.000109314	0.000127084	0.000156876	0.00014198	0.00013154	9.47e-05	0.00011312	0.000131038	0.000129043	0.000130041	8.67e-05	0.000111556	9.91e-05	20346	44102.9	222780	14.9274	11.1955	196828	3.73184	0.377214	0.049381	-0.327833	0.250487	-0.141204	-0.391691	31952.8	14343.9	842339	0.0128812	1.76694	4.83e-05
2617254	OG1RF_RS12670	OG1RF_12481	4.73e-05	5.49e-05	5.11e-05	7.75e-05	8.2e-05	7.98e-05	6.34e-05	8.39e-05	7.36e-05	6.93e-05	7.07e-05	7e-05	7.76e-05	7.62e-05	7.69e-05	919802	973850	3.73184	3.73184	373486	140015	1.12204e+06	0.642266	0.526466	-0.1158	0.454027	0.58949	0.135463	1.05193e+06	897056	0.164033	0.0130679	382537	1.1635e+06
2437526	OG1RF_RS11790	OG1RF_12303	8.42e-05	0.000107291	9.58e-05	0.000127501	0.000136463	0.000131982	0.000122857	0.000114619	0.000118738	0.000143975	0.00013293	0.000138453	0.000139807	0.000129216	0.000134511	7859.26	34870.3	3.73184	3.73184	1.09365e+06	706277	1.35767e+06	0.462954	0.310389	-0.152565	0.532003	0.490341	-0.041662	9745.8	29203	0.000603086	0.0132692	1.30305e+06	1.28829e+06
102868	OG1RF_RS00450	OG1RF_10090	0.000108696	8.75e-05	9.81e-05	0.000140001	0.000140621	0.000140311	0.000137973	0.000114619	0.000126296	0.000140636	0.000141093	0.000140864	0.000103633	0.00014343	0.000123531	68509.1	1.27677e+06	231.374	3.73184	31030.2	1.75545e+06	36762.4	0.516235	0.364408	-0.151826	0.521911	0.332482	-0.189429	87995.9	705581	3359.98	0.0134907	9452.67	11503.2
2456104	OG1RF_RS11910	OG1RF_12325	0.000169409	0.000204694	0.000187051	0.000221668	0.00024949	0.000235579	0.00019522	0.000201631	0.000198425	0.000211998	0.000199395	0.000205697	0.000263646	0.000192532	0.000228089	742670	1130.75	7.46368	3.73184	27137.9	2653.34	793490	0.332778	0.0851638	-0.247614	0.137084	0.286161	0.149077	778139	135.217	0.0607117	0.0137024	5620.09	1.39557e+06
2668834	OG1RF_RS12860	OG1RF_12522	0.000128933	0.000115202	0.000122068	0.000140418	0.000192031	0.000166225	0.000132505	0.00019569	0.000164098	0.000176108	0.000144979	0.000160544	0.000104285	0.00013783	0.000121058	1.21866e+06	3.73184	1.64286e+06	3.73184	3.73184	902113	3.73184	0.445452	0.426874	-0.0185788	0.395287	-0.0119873	-0.407274	1.37142e+06	0.00105162	939720	0.0137071	0.0376428	9.31e-05
625447	NA	OG1RF_10596	0.000143948	0.000178983	0.000161466	0.000163335	0.000246843	0.000205089	0.000206155	0.000183809	0.000194982	0.000185707	0.000183848	0.000184777	0.000135245	0.000138692	0.000136968	422015	3.73184	2798.88	3.73184	3.73184	40568.8	3.73184	0.345021	0.272111	-0.0729098	0.194558	-0.237389	-0.431947	391097	5.05e-08	9631.34	0.0139676	0.00218561	7.86e-12
292758	OG1RF_RS01540	OG1RF_10279	0.00020662	0.000185905	0.000196263	0.000251252	0.000254782	0.000253017	0.000257935	0.00025265	0.000255292	0.000271674	0.000220384	0.000246029	0.000256802	0.000302365	0.000279583	632196	24380.1	3.73184	3.73184	1895.77	906695	17103	0.366449	0.379366	0.0129172	0.326045	0.510494	0.184449	547620	58241.3	6.5e-10	0.0141585	3673.52	40698
1551812	OG1RF_RS07675	OG1RF_11494	0.000240893	0.000175522	0.000208208	0.000156668	0.000171997	0.000164332	0.000215803	0.000181013	0.000198408	0.000161502	0.000143036	0.000152269	0.000144695	0.0001977	0.000171198	3.73184	1768.89	33.5866	3.73184	33650	243126	744767	-0.341408	-0.0695508	0.271857	-0.451401	-0.282359	0.169041	0.0118338	180.631	0.0597521	0.0144054	94072.6	1.38442e+06
1760898	OG1RF_RS08660	OG1RF_11688	8.98e-05	9.69e-05	9.33e-05	5.33e-05	6.73e-05	6.03e-05	5.98e-05	6.22e-05	6.1e-05	5.34e-05	5.36e-05	5.35e-05	7.98e-05	5.25e-05	6.62e-05	200071	505481	3.73184	3.73184	16632.8	290957	434812	-0.630031	-0.613365	0.0166661	-0.802149	-0.495699	0.30645	216161	270251	20.1679	0.0146501	5848.19	271058
2694115	OG1RF_RS12985	OG1RF_12536	0.000136767	0.000120146	0.000128457	9.08e-05	9.26e-05	9.17e-05	0.000118033	7.79e-05	9.8e-05	7.6e-05	9.64e-05	8.62e-05	7.37e-05	9.56e-05	8.46e-05	81208.6	37852.1	3.73184	3.73184	1.46833e+06	656972	424008	-0.485915	-0.39073	0.0951851	-0.575977	-0.601948	-0.0259708	73116.3	11703.7	3.34e-07	0.0149079	1.06872e+06	268186
2283129	OG1RF_RS11065	OG1RF_12162	0.000158963	0.00014734	0.000153152	0.000202918	0.000202994	0.000202956	0.000188466	0.000131741	0.000160104	0.000190715	0.000190067	0.000190391	0.000186084	0.00018564	0.000185862	294.815	2011.46	145.542	3.73184	1.11277e+06	293114	90959.9	0.406206	0.0640465	-0.34216	0.314002	0.27927	-0.0347322	582.324	3288.49	191.218	0.0150234	1.14687e+06	94355
2727671	OG1RF_RS13125	OG1RF_12564	4.41e-05	7.12e-05	5.76e-05	2.08e-05	4.01e-05	3.05e-05	1.58e-05	3.01e-05	2.29e-05	1.59e-05	2.95e-05	2.27e-05	1.56e-05	2.15e-05	1.86e-05	1.78717e+06	225067	3.73184	3.73184	279149	32168.5	194.056	-0.920352	-1.33115	-0.410803	-1.34423	-1.63239	-0.288156	1.7897e+06	212816	1.44e-16	0.0151706	194939	75.3063
272645	OG1RF_RS01455	OG1RF_10262	0.000136114	0.000133496	0.000134805	0.000177085	0.000184093	0.000180589	0.000168204	0.000150262	0.000159233	0.00013688	0.000131375	0.000134128	0.000173048	0.000174872	0.00017396	1306.14	102883	3.73184	3.73184	3.73184	3.73184	789213	0.421833	0.240266	-0.181567	-0.00726602	0.36788	0.375146	1095.46	124413	1.00694	0.0154102	0.568615	772639
920006	OG1RF_RS04600	OG1RF_10879	0.000156026	0.00013844	0.000147233	0.000110834	0.000105088	0.000107961	0.000120284	0.000158649	0.000139466	0.000136463	8.43e-05	0.000110404	0.000110803	0.000142137	0.00012647	59.7094	114597	8840.73	3.73184	36243.6	1.32938e+06	11676.9	-0.447588	-0.0781834	0.369405	-0.41531	-0.219304	0.196006	37.1167	69884.4	1253.9	0.0158538	55582.7	27578
2120080	OG1RF_RS10280	OG1RF_12009	0.000140684	0.000115202	0.000127943	9.71e-05	8.77e-05	9.24e-05	0.000110314	0.000112871	0.000111593	9.81e-05	8.94e-05	9.37e-05	9.16e-05	0.000100358	9.6e-05	7165.13	19808.6	3.73184	3.73184	1.33937e+06	1.54306e+06	1.04055e+06	-0.469667	-0.197262	0.272405	-0.448863	-0.4149	0.0339631	7439.03	15315.5	0.173442	0.0158847	1.48e+06	1.15077e+06
191182	OG1RF_RS00975	OG1RF_10195	0.000263089	0.000242765	0.000252927	0.000321253	0.000311862	0.000316557	0.000307464	0.000301922	0.000304693	0.00027543	0.000350205	0.000312818	0.000321654	0.000254986	0.00028832	825845	207222	1085.97	3.73184	42815.4	1.38039e+06	16479.8	0.323745	0.268634	-0.0551112	0.3066	0.18895	-0.11765	729755	476060	426.313	0.0159177	97489.2	59270.7
2594987	OG1RF_RS12555	OG1RF_12458	8.91e-05	0.000109269	9.92e-05	0.000129168	0.000142889	0.000136029	0.000123822	0.000136983	0.000130402	0.000112259	0.000116217	0.000114238	0.000156753	0.000109403	0.000133078	30899.6	1.28955e+06	3.73184	3.73184	12020.3	3821.4	1.26682e+06	0.455645	0.394705	-0.0609398	0.203774	0.424008	0.220234	37690	703801	0.0102659	0.0164214	3218.86	1865920
2193191	OG1RF_RS10605	OG1RF_12073	2.22e-05	2.92e-05	2.57e-05	9.17e-06	1.02e-05	9.69e-06	9.97e-06	1.19e-05	1.09e-05	1.88e-05	1.4e-05	1.64e-05	1.17e-05	1.25e-05	1.21e-05	27705.2	1.03295e+06	3.73184	3.73184	133350	6836.73	463121	-1.4068	-1.23314	0.173658	-0.648392	-1.08448	-0.436089	34286.9	1.15695e+06	2.86527	0.0165706	154679	545783
1161643	OG1RF_RS05780	OG1RF_11114	0.000109348	0.000131024	0.000120186	7.96e-05	8.35e-05	8.16e-05	8.43e-05	9.19e-05	8.81e-05	9.85e-05	9.68e-05	9.76e-05	9.48e-05	0.000115002	0.000104918	189059	7478.61	42375	3.73184	470040	13639.9	197.788	-0.559291	-0.448323	0.110968	-0.299803	-0.196006	0.103797	193387	14656.7	52739.6	0.0165858	669968	531.538
596069	OG1RF_RS02980	OG1RF_10568	9.63e-05	0.000107291	0.000101792	0.000117501	0.000161412	0.000139457	0.000118354	0.000103436	0.000110895	0.000108086	0.000127877	0.000117981	0.000134593	0.000111987	0.00012329	505683	99934.9	2440.62	3.73184	822001	4929.76	42102.6	0.454198	0.123579	-0.330619	0.212941	0.276437	0.0634963	531889	68192.4	488.307	0.0166417	664721	55818.9
609932	OG1RF_RS03050	OG1RF_10582	9.37e-05	0.000132507	0.000113094	7.5e-05	7.37e-05	7.44e-05	9.87e-05	0.000123704	0.00011122	0.000120188	0.000114662	0.000117425	8.15e-05	0.000132662	0.000107067	628281	958635	683438	3.73184	226463	3.73184	3.73184	-0.604986	-0.0241057	0.58088	0.054217	-0.0790051	-0.133222	596915	475852	738859	0.016921	69050.3	1.37043
967921	OG1RF_RS04830	OG1RF_10925	8.85e-05	9.79e-05	9.32e-05	6.92e-05	5.25e-05	6.09e-05	8.2e-05	8.84e-05	8.52e-05	6.51e-05	6.37e-05	6.44e-05	0.000104611	8.36e-05	9.41e-05	138.078	211730	1.65084e+06	3.73184	3.73184	889958	3.73184	-0.614592	-0.128945	0.485647	-0.532407	0.0139864	0.546393	195.086	126869	1.11967e+06	0.0169222	0.0552885	0.000386143
848054	OG1RF_RS04240	OG1RF_10807	0.000193563	0.000170578	0.000182071	0.000142501	0.000134573	0.000138537	0.000158878	0.000156902	0.00015789	0.000135629	0.000178795	0.000157212	0.000158709	0.000150321	0.000154515	1.74435e+06	1.2218e+06	1182.99	3.73184	1.35718e+06	27985.1	64131.7	-0.394226	-0.205582	0.188643	-0.21179	-0.236752	-0.0249625	1865920	1.34473e+06	544.814	0.0169785	1.36133e+06	51216.7
2373780	OG1RF_RS11535	OG1RF_12252	8.03e-05	0.000100864	9.06e-05	0.000139168	0.00011416	0.000126664	0.000107741	9.12e-05	9.95e-05	0.000107668	0.000126711	0.00011719	0.000103633	8.83e-05	9.6e-05	9258.7	1.03616e+06	707620	3.73184	1746.5	326529	14.9274	0.483733	0.135106	-0.348627	0.371571	0.0833109	-0.28826	10160	1.22736e+06	299425	0.01698	2955.44	18.6359
1836483	OG1RF_RS08990	OG1RF_11756	0.000186382	0.000224965	0.000205674	0.000155418	0.000151584	0.000153501	0.00016531	0.000176121	0.000170716	0.000129369	0.00018618	0.000157774	0.000125142	0.00017358	0.000149361	183883	9762.49	3.73184	3.73184	519554	1.09566e+06	1.09992e+06	-0.422111	-0.268763	0.153348	-0.382495	-0.461554	-0.0790592	260761	2181.16	1.6e-05	0.017047	188188	636672
77532	OG1RF_RS00350	OG1RF_10069	0.000242852	0.000211616	0.000227234	0.000313336	0.0002665	0.000289918	0.000292669	0.000266977	0.000279823	0.000248722	0.000253422	0.000251072	0.000232686	0.000256278	0.000244482	7120.35	496.335	137406	3.73184	935658	332.134	14.9274	0.351468	0.300339	-0.051129	0.143925	0.105552	-0.0383734	6442.61	196.312	370697	0.0170588	757938	10.6983
1776288	OG1RF_RS08720	OG1RF_11699	3.62e-05	4.15e-05	3.89e-05	1.46e-05	2.27e-05	1.86e-05	1.87e-05	4.54e-05	3.2e-05	3.26e-05	2.76e-05	3.01e-05	1.92e-05	3.06e-05	2.49e-05	1.07636e+06	53973.6	138.078	3.73184	219589	500.067	61702.2	-1.06131	-0.279189	0.782118	-0.370598	-0.642706	-0.272108	1.2992e+06	41323.2	85.8152	0.0171402	146867	142546
1206797	OG1RF_RS05990	OG1RF_11154	0.00021021	0.000150307	0.000180258	0.000287919	0.000195055	0.000241487	0.000196185	0.000204426	0.000200306	0.000204486	0.000178018	0.000191252	0.000176959	0.000190809	0.000183884	543998	91284.5	1.24909e+06	3.73184	724985	3.73184	3.73184	0.42188	0.152136	-0.269744	0.0854071	0.0287271	-0.05668	523604	71844.4	1.29993e+06	0.0171428	684893	0.000768956
1438137	OG1RF_RS07085	OG1RF_11373	0.000122405	0.000172061	0.000147233	0.000108334	9.64e-05	0.000102364	0.000114495	0.000152708	0.000133602	0.000141888	9.37e-05	0.000117781	0.000141437	8.87e-05	0.000115082	40348.7	9672.93	11.1955	3.73184	1.27897e+06	38411.8	91165.1	-0.524396	-0.140167	0.384229	-0.322001	-0.355436	-0.0334354	39254.4	69493.5	1841.29	0.0174557	1.5129e+06	21455.7
1446130	OG1RF_RS07125	OG1RF_11381	0.000397245	0.000328796	0.00036302	0.000330836	0.000278975	0.000304905	0.000272086	0.000221549	0.000246818	0.000286698	0.000265472	0.000276085	0.000261038	0.00029935	0.000280194	5407.44	1123.28	3.73184	7.46368	1.29421e+06	14281.8	38150.6	-0.251689	-0.556605	-0.304916	-0.394939	-0.373623	0.0213163	8895.73	4020.53	1.7e-10	0.017769	1.63096e+06	26212.2
1966143	OG1RF_RS09535	OG1RF_11863	4.47e-05	5.78e-05	5.13e-05	7.63e-05	8.17e-05	7.9e-05	7.56e-05	9.47e-05	8.51e-05	7.72e-05	8.01e-05	7.86e-05	9.94e-05	8.36e-05	9.15e-05	452646	478459	3.73184	3.73184	48185.5	1.78664e+06	54466.2	0.622462	0.73134	0.108878	0.616706	0.834934	0.218228	532845	318460	1.03e-09	0.0178578	32674.9	38478.9
912760	OG1RF_RS04560	OG1RF_10871	0.000174305	0.000259575	0.00021694	0.000162085	0.000156498	0.000159291	0.000164667	0.000156552	0.000160609	0.000208242	0.000160915	0.000184579	0.000160012	0.000162381	0.000161197	4873.78	1.74487e+06	3.73184	3.73184	8183.93	4534.19	1.51168e+06	-0.445629	-0.43374	0.0118888	-0.233061	-0.428474	-0.195413	7735.84	1.85041e+06	0.0387996	0.018034	10754.2	1.54824e+06
324682	OG1RF_RS01700	OG1RF_10310	7.41e-05	0.000148329	0.000111212	0.000115418	0.000169729	0.000142573	0.000118033	0.000143273	0.000130653	0.000166927	0.000139538	0.000153233	0.000163597	0.000132231	0.000147914	3164.6	25936.3	3.73184	33.5866	906124	308970	890413	0.358384	0.232422	-0.125963	0.462406	0.411442	-0.0509645	3398.28	9014.8	6.26e-05	0.0180501	1.39427e+06	791868
2220851	OG1RF_RS10740	OG1RF_12100	5.22e-05	7.22e-05	6.22e-05	4.46e-05	2.65e-05	3.55e-05	6.46e-05	4.89e-05	5.68e-05	4.55e-05	5.25e-05	4.9e-05	3.68e-05	4.31e-05	3.99e-05	150173	111.955	3.73184	3.73184	57373.3	2056.24	473003	-0.808336	-0.131591	0.676746	-0.344869	-0.638911	-0.294043	145860	50.2205	4.81447	0.0180893	42804.9	489908
1641993	OG1RF_RS08080	OG1RF_11575	0.000169735	9.79e-05	0.000133816	0.000108334	9.49e-05	0.000101608	0.000117389	0.00010134	0.000109364	0.000114763	6.8e-05	9.14e-05	0.000100374	0.000105526	0.00010295	6381.45	561485	11.1955	3.73184	115821	191339	1.55663e+06	-0.397238	-0.291107	0.106131	-0.550123	-0.378302	0.171821	3542.51	481672	0.0321689	0.0181397	98929.6	1.60055e+06
1928201	OG1RF_RS09345	OG1RF_11825	3.95e-05	2.22e-05	3.09e-05	1.21e-05	1.74e-05	1.47e-05	4.08e-05	1.47e-05	2.78e-05	1.09e-05	1.67e-05	1.38e-05	5.15e-05	2.84e-05	4e-05	3.73184	701.586	24566.7	3.73184	3.73184	1.29096e+06	3.73184	-1.06698	-0.153275	0.913705	-1.16356	0.372194	1.53575	0.937023	340.261	38551.5	0.0181861	1.82e-10	2.47e-09
896350	OG1RF_RS04480	OG1RF_10855	0.000130239	0.000154756	0.000142498	0.000101251	9.94e-05	0.000100334	0.000128967	0.000112871	0.000120919	0.000114763	9.37e-05	0.000104218	0.000105914	0.000109833	0.000107874	18793.5	78073.8	3.73184	3.73184	1.07394e+06	1.01773e+06	443928	-0.506123	-0.236893	0.26923	-0.451337	-0.401592	0.0497452	14378.5	63931.3	5.09597	0.0183063	1.07701e+06	484724
1846745	Intergenic_1822_1846234_1846771	Intergenic_1822_1846234_1846771	0.000105105	0.000105313	0.000105209	8.75e-05	5.63e-05	7.19e-05	6.18e-05	6.64e-05	6.41e-05	8.18e-05	8.67e-05	8.42e-05	6.78e-05	0.000111126	8.95e-05	242.57	3.73184	22364.9	3.73184	702549	52742.1	3683.33	-0.548949	-0.715486	-0.166537	-0.320761	-0.234021	0.08674	194.509	26.0268	4007.19	0.0184206	1.37346e+06	11361.5
2458670	OG1RF_RS11925	OG1RF_12328	0.000107716	0.000139429	0.000123573	0.000173751	0.000153852	0.000163802	0.000171742	0.000138381	0.000155062	0.000125613	0.00015081	0.000138211	0.000125468	0.000182194	0.000153831	41680.9	1.62829e+06	123.151	3.73184	74704	2045.05	386301	0.406589	0.32748	-0.0791088	0.161514	0.315987	0.154472	41158.3	820787	82.9517	0.0197659	260098	163778
137680	OG1RF_RS00625	OG1RF_10124	0.00011653	9.44e-05	0.000105483	8.29e-05	6.46e-05	7.38e-05	0.000122857	9.96e-05	0.000111225	7.6e-05	7.97e-05	7.78e-05	0.000108522	9.61e-05	0.000102286	3.73184	276119	1.14438e+06	3.73184	67.1731	868642	3.73184	-0.515728	0.0764674	0.592195	-0.438866	-0.0443988	0.394467	0.0309279	324597	910136	0.0198404	44.3865	0.715642
1959684	OG1RF_RS09505	OG1RF_11857	0.000152761	0.000204694	0.000178728	0.000120001	0.000137219	0.00012861	0.000141189	0.000148864	0.000145027	0.000150652	0.000146145	0.000148399	9.48e-05	0.000141707	0.00011827	1.19776e+06	220.179	3.73184	3.73184	82.1005	14878.8	255609	-0.474759	-0.301446	0.173313	-0.268284	-0.595673	-0.327389	1.22514e+06	23.4078	6.98e-09	0.0201944	6.16877	80804.8
881828	OG1RF_RS04405	OG1RF_10840	0.000168429	0.000220516	0.000194472	0.000152918	0.000133439	0.000143179	0.000174315	0.000186255	0.000180285	0.000199896	0.000160527	0.000180211	0.000187713	0.000216652	0.000202182	1.84972e+06	14987.1	727130	3.73184	21353.6	7.46368	3.73184	-0.441751	-0.109285	0.332465	-0.109877	0.0560923	0.16597	1.80353e+06	27364.5	389500	0.020851	31716.8	3.5e-06
947388	OG1RF_RS04720	OG1RF_10903	6.63e-05	5.98e-05	6.3e-05	9.17e-05	9.98e-05	9.57e-05	9.55e-05	5.03e-05	7.29e-05	4.47e-05	6.18e-05	5.32e-05	4.01e-05	5.34e-05	4.67e-05	85.8323	3.73184	891.91	3.73184	269290	3.73184	3.73184	0.602638	0.209956	-0.392682	-0.2442	-0.431488	-0.187287	68.8146	0.00314985	198.291	0.0213037	160413	1.14e-15
2094075	OG1RF_RS10125	OG1RF_11980	0.000205314	0.000154756	0.000180035	0.000160001	0.000120587	0.000140294	0.000127681	0.000147816	0.000137748	0.000173187	0.000131375	0.000152281	0.000156753	0.000130508	0.000143631	87444.5	749245	3.73184	3.73184	472895	221369	1.22199e+06	-0.359826	-0.386243	-0.0264164	-0.24154	-0.325915	-0.0843745	100934	486236	1.14198	0.0216543	814136	789654
869458	OG1RF_RS04345	OG1RF_10827	0.000114571	0.000141901	0.000128236	9.25e-05	8.43e-05	8.84e-05	7.59e-05	0.000101689	8.88e-05	0.000120188	9.56e-05	0.000107902	0.000105589	0.000103803	0.000104696	2757.83	12505.4	992.669	3.73184	1.15075e+06	3284.02	14606.4	-0.536702	-0.530253	0.00644896	-0.249081	-0.292597	-0.0435164	2739.13	9166.25	3810.15	0.0220605	1.30949e+06	13098.5
84178	OG1RF_RS00400	OG1RF_10079	0.000168103	0.000186894	0.000177499	0.000248335	0.000206774	0.000227555	0.000180747	0.000197088	0.000188918	0.000204486	0.00019201	0.000198248	0.000211177	0.000195547	0.000203362	499865	155674	5717.18	3.73184	1.05501e+06	2847.39	15356.5	0.358405	0.0899499	-0.268455	0.1595	0.196242	0.0367421	507448	110667	1442.99	0.022293	896660	29649.3
1376818	OG1RF_RS06805	OG1RF_11317	0.000123058	0.000132507	0.000127782	8.88e-05	9e-05	8.94e-05	0.000131862	0.000113221	0.000122541	7.85e-05	0.000124768	0.000101612	0.000125468	0.000115002	0.000120235	2194.32	1.36041e+06	521002	3.73184	8508.6	87806.5	3.73184	-0.516004	-0.0604211	0.455583	-0.330622	-0.0878329	0.242789	3175.13	1.46447e+06	765372	0.0227554	10000.5	1.55369
1241723	OG1RF_RS06155	OG1RF_11188	0.000136441	0.000106302	0.000121372	6.96e-05	0.000103576	8.66e-05	0.0001116	8.25e-05	9.7e-05	8.72e-05	7.77e-05	8.25e-05	8.51e-05	8.44e-05	8.47e-05	22424.6	59246.7	3.73184	3.73184	1.3001e+06	899829	1.39273e+06	-0.487326	-0.322856	0.16447	-0.557345	-0.518328	0.0390166	16440.7	47971.1	0.000709959	0.0227934	1.28452e+06	1.25424e+06
1974425	OG1RF_RS09580	OG1RF_11872	0.000213148	0.000175028	0.000194088	0.000137501	0.000162546	0.000150024	0.000148908	0.000207571	0.000178239	0.000186959	0.000130598	0.000158778	0.000136874	0.000175734	0.000156304	26622.9	9176.59	3.73184	3.73184	1.40299e+06	495603	780275	-0.371521	-0.122894	0.248627	-0.289696	-0.312358	-0.0226614	28957.4	4469.26	0.123387	0.0246044	1.13564e+06	1.33466e+06
955783	OG1RF_RS04770	OG1RF_10913	0.00023665	0.000180961	0.000208805	0.000169585	0.000161034	0.000165309	0.000202939	0.00018311	0.000193024	0.000154825	0.000161693	0.000158259	0.000177936	0.000178749	0.000178342	63.4413	134036	709.05	3.73184	24932.4	714233	205512	-0.33699	-0.113376	0.223615	-0.399872	-0.227509	0.172363	30.3923	120872	58.1684	0.0246592	27387.5	204562
1496094	OG1RF_RS07385	OG1RF_11434	3.39e-05	8.36e-05	5.88e-05	2.46e-05	3.55e-05	3.01e-05	1.64e-05	3.04e-05	2.34e-05	1.84e-05	3.38e-05	2.61e-05	7.17e-06	6.89e-06	7.03e-06	684196	3.73184	3.73184	3.73184	3.73184	440406	3.73184	-0.966887	-1.32802	-0.361132	-1.17123	-3.06295	-1.89172	575401	2.05e-05	5.71e-37	0.0247368	5.04e-08	5.66e-12
1391141	OG1RF_RS06860	OG1RF_11328	0.000105105	0.000146846	0.000125975	9.08e-05	8.01e-05	8.55e-05	8.3e-05	9.99e-05	9.15e-05	0.000107251	7.62e-05	9.17e-05	8.25e-05	7.93e-05	8.09e-05	1.79012e+06	106253	3.73184	3.73184	114661	552122	772868	-0.559372	-0.461942	0.09743	-0.457888	-0.639797	-0.18191	1865920	138369	0.000134582	0.0259329	160356	901015
525985	OG1RF_RS02650	OG1RF_10501	6.1e-05	4.89e-05	5.5e-05	2.75e-05	3.67e-05	3.21e-05	3.8e-05	2.83e-05	3.31e-05	2.67e-05	4.2e-05	3.43e-05	3.1e-05	4.74e-05	3.92e-05	1.34215e+06	173930	421.698	3.73184	390739	998573	110160	-0.777426	-0.731227	0.0461992	-0.679249	-0.489546	0.189703	1.40928e+06	375565	38.938	0.0262621	727945	247272
1311300	OG1RF_RS06480	OG1RF_11252	0.000171367	0.000105313	0.00013834	0.000106251	0.000103954	0.000105102	9.17e-05	0.000122306	0.000106983	0.000125613	0.000113107	0.00011936	9.19e-05	0.000130077	0.000110989	101976	970495	141.81	3.73184	398374	62627.7	686397	-0.396425	-0.370836	0.0255892	-0.212901	-0.317801	-0.1049	93213.7	1.43187e+06	0.260327	0.0265962	204588	1.17073e+06
1034989	OG1RF_RS05170	OG1RF_10994	0.000155373	0.000179478	0.000167425	0.000130418	0.000114538	0.000122478	0.000152445	0.000129994	0.00014122	0.000140636	0.000145368	0.000143002	0.000181521	0.00016152	0.00017152	1.49137e+06	93.296	1.15564e+06	3.73184	503.798	9079.57	3.73184	-0.450995	-0.245576	0.205419	-0.227481	0.0348629	0.262343	1.61705e+06	55.0917	624084	0.0271142	289.15	3.63e-05
2013446	OG1RF_RS09760	OG1RF_11908	0.000203682	0.00020766	0.000205671	0.000137084	0.000175399	0.000156242	0.00021709	0.000199534	0.000208312	0.000190715	0.000235543	0.000213129	0.000178262	0.000205453	0.000191858	1.08097e+06	98065.3	222328	3.73184	30933.2	3.73184	37.3184	-0.396561	0.0184062	0.414967	0.0513855	-0.100303	-0.151688	1.05584e+06	51083	153189	0.028068	13265.4	123.424
1138141	Intergenic_1147_1138017_1138162	Intergenic_1147_1138017_1138162	0.000305523	0.000215077	0.0002603	0.000187085	0.000238527	0.000212806	0.000222879	0.00021491	0.000218894	0.000256651	0.000242539	0.000249595	0.000290695	0.000234311	0.000262503	1731.57	7.46368	1.54571e+06	3.73184	364563	227.642	3.73184	-0.290636	-0.24994	0.0406958	-0.0605853	0.0121591	0.0727443	2159.94	0.602736	1.43698e+06	0.028362	170420	0.109018
1000012	OG1RF_RS04995	OG1RF_10958	0.00034763	0.000386644	0.000367137	0.000274169	0.000320178	0.000297174	0.000291704	0.000226791	0.000259248	0.0002771	0.000352148	0.000314624	0.000313181	0.000362666	0.000337923	3.73184	3.73184	24988.4	3.73184	73498.6	211995	455.284	-0.305013	-0.501988	-0.196975	-0.222691	-0.119623	0.103068	0.141725	9.87e-07	25439.7	0.0285868	190415	2037.83
2737323	OG1RF_RS13180	OG1RF_12575	0.000279083	0.000271442	0.000275263	0.000335419	0.000341347	0.000338383	0.000212909	0.000298777	0.000255843	0.000359311	0.000377801	0.000368556	0.000225842	0.000194685	0.000210264	3.73184	3.73184	3.73184	3.73184	3.73184	20435.6	3.73184	0.297849	-0.10555	-0.4034	0.421077	-0.388609	-0.809685	7.14e-21	9.55707	8.83e-05	0.028771	1.96e-43	1.8e-28
373104	OG1RF_RS01950	OG1RF_10360	0.000144601	0.000129541	0.000137071	0.000193752	0.000175021	0.000184386	0.000164988	0.000156902	0.000160945	0.000212415	0.000201727	0.000207071	0.000225191	0.000166688	0.000195939	3.73184	29.8547	3.73184	3.73184	385331	19636.9	330294	0.427809	0.231646	-0.196163	0.595206	0.515486	-0.0797191	0.0484771	2.17076	6.06e-08	0.0287972	839917	120549
2596152	OG1RF_RS12560	OG1RF_12459	0.000113592	0.000100864	0.000107228	0.000137918	0.000159144	0.000148531	0.000136686	0.000196738	0.000166712	0.000165258	0.000134874	0.000150066	0.000141762	0.000130939	0.000136351	57392	67.1731	52.2458	3.73184	123673	1.57067e+06	187435	0.470085	0.636683	0.166598	0.484918	0.346643	-0.138275	72976.1	221.609	66.0091	0.0288351	186697	209654
912393	OG1RF_RS04560	OG1RF_10871	3.1e-05	3.96e-06	1.75e-05	1.29e-05	1.51e-06	7.21e-06	1.29e-05	2.13e-05	1.71e-05	1.54e-05	3.11e-06	9.28e-06	8.15e-06	1.08e-05	9.46e-06	1029.99	1063.57	597.094	11.1955	1.74168e+06	506414	427848	-1.27695	-0.0327118	1.24423	-0.91446	-0.886349	0.0281105	1008.81	1064.31	9.32335	0.0288683	1.84489e+06	418980
905964	OG1RF_RS04545	OG1RF_10868	0.000218044	0.000131518	0.000174781	0.000137918	0.000138731	0.000138325	0.000139902	0.000142924	0.000141413	0.000120605	0.000108443	0.000114524	0.000211503	0.000166688	0.000189096	160.469	3.73184	160842	3.73184	3.73184	1589.76	3.73184	-0.337493	-0.305635	0.0318579	-0.6099	0.113567	0.723467	184.348	6.23e-05	603161	0.0290578	1.87e-17	3.36e-05
357400	OG1RF_RS01870	OG1RF_10344	0.00013742	0.000127068	0.000132244	8.92e-05	0.000100552	9.49e-05	0.000110957	0.000130344	0.00012065	9.97e-05	7.46e-05	8.72e-05	0.000104285	0.00011974	0.000112013	3.73184	342475	6534.45	3.73184	123.151	381756	12893.5	-0.479339	-0.132373	0.346966	-0.601081	-0.239545	0.361536	0.15905	286097	2153.72	0.0294875	199.714	24510.3
835296	NA	OG1RF_10795	4.05e-05	3.07e-05	3.56e-05	1.96e-05	1.63e-05	1.79e-05	2.41e-05	2.27e-05	2.34e-05	2.63e-05	2.02e-05	2.33e-05	3.78e-05	1.85e-05	2.82e-05	1.81097e+06	208785	62840.5	3.73184	224922	120975	1044.92	-0.988961	-0.602865	0.386096	-0.613142	-0.336699	0.276443	1.80548e+06	100620	97790.8	0.0296559	100874	281.07
2645244	OG1RF_RS12765	OG1RF_12502	0.000141011	0.000179478	0.000160244	0.000212085	0.000196946	0.000204515	0.000168204	0.000188352	0.000178278	0.000175691	0.000164802	0.000170247	0.000189668	0.000211483	0.000200576	596594	12408.4	3.73184	3.73184	656.804	134.346	1.22466e+06	0.351936	0.153857	-0.198079	0.0873542	0.323875	0.236521	637515	18327.3	0.4678	0.0299542	1231.01	1.07863e+06
2426507	OG1RF_RS11750	OG1RF_12295	0.000183444	0.000153768	0.000168606	0.000253752	0.000192409	0.000223081	0.000212909	0.000216307	0.000214608	0.000174022	0.000200561	0.000187292	0.000196838	0.000260155	0.000228496	3093.7	222026	3.73184	3.73184	3.73184	123.151	1.05624e+06	0.40391	0.34805	-0.0558605	0.15163	0.438515	0.286885	3882.03	532297	0.00366523	0.0302187	97.9848	1.49482e+06
69939	Intergenic_61_69900_70014	Intergenic_61_69900_70014	0.00013742	0.000128057	0.000132739	0.000180835	0.000175777	0.000178306	0.000134435	0.000152009	0.000143222	0.000150235	0.000188512	0.000169373	0.000152191	0.000194254	0.000173223	977.742	138.078	3.73184	3.73184	1.19214e+06	533787	1.00512e+06	0.425765	0.109666	-0.316099	0.351619	0.38404	0.0324212	664.014	440.127	3.42385	0.0305653	1.85452e+06	647956
1228087	OG1RF_RS06085	OG1RF_11173	0.000269617	0.000205188	0.000237403	0.000233752	0.000153096	0.000193424	0.000214195	0.000228189	0.000221192	0.000232446	0.000228547	0.000230496	0.000206289	0.000243787	0.000225038	570009	1.24016e+06	358596	7.46368	1.0494e+06	134.346	1033.72	-0.295571	-0.102038	0.193534	-0.0425924	-0.0771685	-0.034576	569663	1.63755e+06	43875.8	0.0309776	755210	1042.83
1708231	OG1RF_RS08400	OG1RF_11638	0.000136441	0.000133002	0.000134721	9.88e-05	9.49e-05	9.68e-05	0.000111279	0.000122306	0.000116793	0.000122692	0.0001065	0.000114596	0.000105263	0.000107249	0.000106256	1.38876e+06	180606	29.8547	3.73184	381099	11710.5	250395	-0.476656	-0.206029	0.270627	-0.233425	-0.342433	-0.109009	1.40122e+06	189973	40.8269	0.0319608	411054	261933
2230610	OG1RF_RS10785	OG1RF_12109	8.36e-05	0.000154756	0.000119159	0.000147084	0.00015801	0.000152547	0.000123178	0.000141176	0.000132177	0.000145644	0.000157806	0.000151725	0.000111129	0.000217083	0.000164106	12684.5	29.8547	3.73184	11.1955	223563	1.70937e+06	271178	0.356367	0.149586	-0.206781	0.34857	0.461736	0.113166	10528.4	932.631	0.000899607	0.031997	1.0244e+06	1.16734e+06
546470	OG1RF_RS02740	OG1RF_10519	0.000152109	0.000191344	0.000171726	0.000122501	0.000126635	0.000124568	0.000198758	0.000146768	0.000172763	0.00015566	0.000169466	0.000162563	0.000134267	0.000192532	0.000163399	370049	431278	578465	3.73184	1.71578e+06	3.73184	3.73184	-0.46318	0.00867996	0.471859	-0.0791117	-0.0717104	0.00740137	315562	116557	563387	0.0320424	1.26929e+06	5.76443
1183270	Intergenic_1191_1183270_1183296	Intergenic_1191_1183270_1183296	0.000284632	0.000217055	0.000250844	0.000221668	0.000187495	0.000204582	0.000215803	0.000171229	0.000193516	0.000254564	0.000193954	0.000224259	0.000234641	0.000218375	0.000226508	865.787	272.424	21297.6	7.46368	1.51757e+06	62810.6	31034	-0.29411	-0.374334	-0.0802239	-0.161622	-0.147225	0.0143966	2041.03	235.658	3473.72	0.0322785	1.20968e+06	17286.2
1835121	OG1RF_RS08985	OG1RF_11755	0.000286917	0.000278858	0.000282888	0.000250002	0.000206018	0.00022801	0.000285915	0.000299825	0.00029287	0.00026917	0.000260807	0.000264989	0.00033469	0.000248094	0.000291392	11512.7	1.65716e+06	788698	3.73184	20756.5	343.329	3.73184	-0.311133	0.0500321	0.361165	-0.0942979	0.0427318	0.13703	12457.7	1.21233e+06	374372	0.0328005	3611.56	5.12e-06
2457492	OG1RF_RS11915	OG1RF_12326	0.000142316	0.000199255	0.000170786	0.000224168	0.000204506	0.000214337	0.000169813	0.000245661	0.000207737	0.000146061	0.000171799	0.00015893	0.000108848	0.000126632	0.00011774	3.73184	3.73184	3.73184	3.73184	3.73184	3.73184	3.73184	0.327695	0.28257	-0.0451253	-0.103795	-0.536588	-0.432793	0.0311701	9.84e-26	7.79e-05	0.0328588	0.0084869	2.62e-28
141325	OG1RF_RS00640	OG1RF_10127	0.000147539	0.000122124	0.000134831	0.000172085	0.000191653	0.000181869	0.000155983	0.000210017	0.000183	0.000160668	0.000190067	0.000175367	0.000155776	0.000232158	0.000193967	657296	343549	3.73184	3.73184	55839.5	826326	300044	0.431743	0.440689	0.00894596	0.379222	0.524652	0.145431	886270	770299	0.000204146	0.033632	249888	871312
2575781	OG1RF_RS12470	OG1RF_12440	0.000106084	0.000134485	0.000120285	0.000163335	0.000155364	0.000159349	0.000128324	0.000109027	0.000118676	0.000108086	0.000141093	0.000124589	9.84e-05	8.27e-05	9.06e-05	693089	7.46368	7.46368	3.73184	3.73184	3.73184	3.73184	0.405741	-0.0194259	-0.425167	0.050725	-0.409529	-0.460254	704380	15.7264	96.1007	0.0336672	0.450043	3.5e-16
789454	OG1RF_RS03940	OG1RF_10762	7.28e-05	9.15e-05	8.21e-05	4.21e-05	5.97e-05	5.09e-05	5.47e-05	8.25e-05	6.86e-05	0.000102243	8.98e-05	9.6e-05	6.16e-05	7.24e-05	6.7e-05	11.1955	1.403e+06	10411.8	3.73184	3.73184	3.73184	1444.22	-0.690099	-0.260288	0.429812	0.225348	-0.294238	-0.519586	0.76287	1.38885e+06	16808.5	0.0342284	0.259504	3735.98
1798495	OG1RF_RS08800	OG1RF_11718	0.00012828	0.000165634	0.000146957	0.000113334	9.49e-05	0.000104108	0.0001235	0.00012021	0.000121855	0.000100574	0.00015664	0.000128607	0.000129379	0.000170565	0.000149972	590093	119.419	1.30747e+06	3.73184	7493.53	712.781	3.73184	-0.497316	-0.270232	0.227083	-0.192428	0.0292951	0.221724	504421	509.407	1.13923e+06	0.0344514	33633.4	0.000925844
771331	OG1RF_RS03845	OG1RF_10743	0.000105758	0.000104325	0.000105041	0.000142501	0.000147048	0.000144774	0.000102273	0.000105882	0.000104078	0.000105164	0.000106111	0.000105638	9.29e-05	0.000172288	0.000132583	1.48256e+06	11.1955	145.542	3.73184	182.86	3.73184	186148	0.46285	-0.0132926	-0.476143	0.00816687	0.335943	0.327776	1.51772e+06	604.011	2126.16	0.0348195	2949.32	27346.3
222987	OG1RF_RS01210	OG1RF_10214	7.18e-05	8.01e-05	7.6e-05	0.000100834	0.000116806	0.00010882	0.000118997	8.98e-05	0.000104403	0.00011977	9.17e-05	0.00010575	0.000109825	0.000136538	0.000123182	1.53259e+06	6381.45	3.73184	3.73184	17595.6	1.19575e+06	61198.4	0.518745	0.458955	-0.0597901	0.477455	0.697584	0.220129	1.85166e+06	19558.1	1.3e-07	0.0349698	30882.6	136337
2545503	OG1RF_RS12335	OG1RF_12408	9.53e-05	0.000158217	0.000126765	0.000163751	0.000161412	0.000162582	0.000131862	0.000148165	0.000140014	0.000142306	0.000141093	0.000141699	0.000135896	0.000170565	0.000153231	1.5121e+06	127577	847.128	11.1955	244342	13953.3	437185	0.359008	0.143411	-0.215597	0.160673	0.273548	0.112875	1.49401e+06	233029	48.8209	0.0350592	436417	256793
191441	OG1RF_RS00975	OG1RF_10195	0.000248074	0.000339179	0.000293626	0.00037042	0.000326227	0.000348323	0.00030875	0.000384042	0.000346396	0.000341784	0.000329605	0.000335694	0.000319699	0.000354482	0.00033709	640966	751604	235.106	3.73184	1.68882e+06	524518	617022	0.246444	0.23844	-0.00800382	0.193166	0.199154	0.00598807	770609	676155	7.5075	0.0352686	1.787e+06	520692
589274	OG1RF_RS02935	OG1RF_10559	0.00013742	0.000190355	0.000163888	0.000199168	0.000212822	0.000205995	0.000171421	0.000179266	0.000175343	0.000175274	0.000144591	0.000159932	0.000193905	0.00015549	0.000174697	97072.6	1.74904e+06	352416	3.73184	126114	3.73184	500.067	0.329903	0.0974754	-0.232428	-0.0352468	0.0921502	0.127397	88309.9	1.4921e+06	36716	0.0359991	51775.2	1462.25
117987	OG1RF_RS00530	OG1RF_10106	0.000149497	0.000117674	0.000133586	0.000206252	0.000159144	0.000182698	0.000127681	0.000166337	0.000147009	0.000142306	0.00015081	0.000146558	0.000134593	0.000161951	0.000148272	1.78805e+06	1.60047e+06	91672.6	3.73184	1.53833e+06	18.6592	29.8547	0.451693	0.138136	-0.313557	0.133702	0.150477	0.0167751	1.80168e+06	1865920	381126	0.0363462	1.83847e+06	18.5316
21419	OG1RF_RS00090	OG1RF_10017	9.43e-05	0.00011718	0.000105757	5.21e-05	8.69e-05	6.95e-05	7.82e-05	8.6e-05	8.21e-05	6.01e-05	6.26e-05	6.13e-05	5.47e-05	6.85e-05	6.16e-05	100.76	108.223	3.73184	3.73184	1.78792e+06	204744	219693	-0.605382	-0.36603	0.239352	-0.785941	-0.779347	0.00659365	158.246	54.0344	4.36e-08	0.0381143	1.70646e+06	107677
1872760	OG1RF_RS09105	OG1RF_11779	0.000101188	9.59e-05	9.86e-05	7.71e-05	5.75e-05	6.73e-05	8.75e-05	7.51e-05	8.13e-05	7.51e-05	5.44e-05	6.48e-05	8.54e-05	7.62e-05	8.08e-05	2862.32	1.73615e+06	5045.45	3.73184	5105.16	1.17154e+06	21588.7	-0.550924	-0.277565	0.27336	-0.605661	-0.28637	0.31929	2111.8	1865920	5434.46	0.0382416	2886.23	12676.8
2588859	OG1RF_RS12540	OG1RF_12454	0.000136767	0.000201233	0.000169	0.000131251	0.00011038	0.000120816	0.000191039	0.000182761	0.0001869	0.00017277	0.000163636	0.000168203	0.000157731	0.000150752	0.000154241	40650.9	74.6368	124647	3.73184	146161	3.73184	14.9274	-0.484216	0.145242	0.629458	-0.00681942	-0.131833	-0.125013	37580	67.03	626893	0.0384125	179899	4.80468
1916784	OG1RF_RS09285	OG1RF_11815	0.00012012	9.54e-05	0.000107773	7.79e-05	7.45e-05	7.62e-05	0.000104846	0.000143972	0.000124409	0.000123526	9.95e-05	0.000111515	0.000125142	0.000103803	0.000114473	98345.2	241275	578051	3.73184	1.22765e+06	3.73184	3.73184	-0.500257	0.207104	0.707361	0.0492457	0.0870146	0.0377689	114892	468277	758383	0.0395509	897798	0.000140417
1513002	OG1RF_RS07470	OG1RF_11451	0.000117835	0.000125091	0.000121463	6.08e-05	0.0001066	8.37e-05	0.000137329	9.61e-05	0.000116714	0.000111424	7.27e-05	9.21e-05	0.000118624	0.000112418	0.000115521	89.5642	1.60224e+06	713252	3.73184	361.988	298129	3.73184	-0.536925	-0.057543	0.479382	-0.399963	-0.0723611	0.327602	57.2023	1.53453e+06	925162	0.03963	226.605	1.2443
1523358	OG1RF_RS07525	OG1RF_11462	0.000100535	0.000116685	0.00010861	6.54e-05	8.05e-05	7.3e-05	7.36e-05	5.49e-05	6.43e-05	6.43e-05	7.97e-05	7.2e-05	6.84e-05	8.05e-05	7.45e-05	224340	73390.4	3.73184	3.73184	1.20011e+06	1.59341e+06	1.45034e+06	-0.573843	-0.757248	-0.183406	-0.59362	-0.544027	0.0495923	259012	137005	0.0295119	0.0397597	1.52942e+06	1.83066e+06
2245148	OG1RF_RS10855	OG1RF_12122	0.000172673	0.000182444	0.000177559	0.000116668	0.000147048	0.000131858	0.000130897	0.000147466	0.000139182	0.000134794	0.000136428	0.000135611	0.000103959	0.000115864	0.000109911	1.16182e+06	22.391	3.73184	3.73184	421.698	1.13283e+06	2563.77	-0.429314	-0.351324	0.0779899	-0.38882	-0.691955	-0.303135	1.25382e+06	15.4708	1.17e-13	0.0397744	229.15	1126.06
310258	OG1RF_RS01630	OG1RF_10296	0.000136767	0.000129046	0.000132907	0.000151668	0.000201482	0.000176575	0.00015727	0.000198486	0.000177878	0.000120605	0.000159749	0.000140177	0.000217695	0.000166258	0.000191976	3.73184	150703	3.73184	3.73184	3.73184	18.6592	125017	0.409866	0.420472	0.0106057	0.0768386	0.530515	0.453677	5.50845	43897.1	1.68e-08	0.0401247	3.12e-05	71123.8
1741921	OG1RF_RS08550	OG1RF_11668	0.000140031	0.000134979	0.000137505	8.88e-05	0.000109246	9.9e-05	9.97e-05	7.9e-05	8.93e-05	0.000124778	9.41e-05	0.00010942	0.000131008	9.65e-05	0.000113745	1589.76	82.1005	1309.88	3.73184	958691	199847	39848.6	-0.474009	-0.622145	-0.148136	-0.329611	-0.273689	0.0559223	3143.13	24.342	3405.41	0.0409539	530277	19869.8
2591775	OG1RF_RS12550	OG1RF_12456	0.000121099	0.000167612	0.000144355	0.000197085	0.000173131	0.000185108	0.000223522	0.000192196	0.000207859	0.000187376	0.00019512	0.000191248	0.000167508	0.000233019	0.000200264	99647.6	707687	3.73184	3.73184	572643	892018	153864	0.35874	0.525979	0.167239	0.405818	0.472274	0.0664561	91320.5	253467	5.82e-06	0.0413346	1.17892e+06	368783
252958	OG1RF_RS01360	OG1RF_10243	8.29e-05	7.71e-05	8e-05	9.13e-05	0.000137597	0.000114424	0.000105811	0.000153407	0.000129609	8.22e-05	9.37e-05	8.79e-05	8.6e-05	0.000115864	0.000100949	3.73184	18.6592	936.692	3.73184	62736	59.7094	69509.3	0.515957	0.695735	0.179778	0.136198	0.335199	0.199001	0.000487655	6.19283	3823.84	0.0435261	149103	18856.6
2339759	OG1RF_RS11380	OG1RF_12220	0.000105758	0.000134485	0.000120121	0.000177085	0.000141755	0.00015942	0.000116103	0.000105533	0.000110818	0.000122692	0.000121658	0.000122175	0.000127423	0.0001318	0.000129612	151763	7534.58	336302	3.73184	543363	3.73184	104.492	0.408341	-0.116302	-0.524643	0.0244558	0.109703	0.0852474	176558	10024.7	153351	0.0438879	594481	167.174
958295	OG1RF_RS04785	OG1RF_10916	8.94e-05	0.000143879	0.000116658	6.67e-05	8.62e-05	7.64e-05	7.88e-05	7.16e-05	7.52e-05	0.00010892	6.06e-05	8.48e-05	0.000127097	8.44e-05	0.000105759	145325	3.73184	189462	3.73184	1097.16	264520	3.73184	-0.610128	-0.633174	-0.0230461	-0.460534	-0.141504	0.31903	226671	0.00931072	1.37436e+06	0.0455707	108.331	0.235625
118366	OG1RF_RS00530	OG1RF_10106	7.12e-05	9.05e-05	8.08e-05	0.000105834	0.000120209	0.000113021	0.0001116	0.000105533	0.000108567	0.000110589	0.000116605	0.000113597	8.28e-05	0.000106388	9.46e-05	796237	40199.4	39404.5	3.73184	5556.71	1.73902e+06	7019.59	0.483823	0.425807	-0.0580157	0.491157	0.226864	-0.264293	840425	17152.3	28505.6	0.0459946	2079.69	2381.22
1622869	OG1RF_RS07970	OG1RF_11554	0.000219023	0.000191839	0.000205431	0.000123751	0.000193921	0.000158836	0.000176245	0.000155154	0.0001657	0.000168597	0.000125545	0.000147071	0.000198467	0.000176595	0.000187531	27481.3	10893.2	75845.9	3.73184	3.73184	247817	888.178	-0.371114	-0.310084	0.06103	-0.482142	-0.131523	0.350619	18366.4	7510.91	54621.2	0.0494312	0.254386	1035.94
18867	OG1RF_RS00085	OG1RF_10016	0.000134482	0.000127563	0.000131023	0.000169585	0.000180313	0.000174949	0.000166596	9.99e-05	0.000133269	0.000121022	0.000127877	0.00012445	8.54e-05	0.000130939	0.000108161	379577	361.988	1630.81	3.73184	30496.6	3.73184	3.73184	0.417118	0.0245267	-0.392591	-0.0742512	-0.276634	-0.202383	285521	11.6942	144.574	0.0496878	6685.15	1.66e-15
1376634	OG1RF_RS06805	OG1RF_11317	0.00016288	0.000120146	0.000141513	0.000122084	9.22e-05	0.00010716	0.000131219	9.85e-05	0.000114881	0.000107668	0.000130598	0.000119133	0.000115039	0.000154198	0.000134618	953448	5944.82	648620	3.73184	52995.9	141134	145.542	-0.401172	-0.300793	0.100379	-0.248363	-0.0720612	0.176302	1.05197e+06	26578	108559	0.0501215	151467	354.416
400714	OG1RF_RS02100	OG1RF_10389	0.00014199	8.01e-05	0.000111044	0.000165001	0.000152718	0.00015886	0.000129289	0.000115317	0.000122303	0.000111841	0.000164414	0.000138127	8.44e-05	0.000121463	0.000102934	40658.4	4418.5	386816	3.73184	7.46368	13304	3.73184	0.516625	0.139335	-0.377289	0.314873	-0.109404	-0.424277	34888.9	848.301	16856.3	0.0517307	0.0255583	2.71e-10
2417298	OG1RF_RS11720	OG1RF_12289	0.000148844	0.000196289	0.000172567	0.000219168	0.000213578	0.000216373	0.000186215	0.000245661	0.000215938	0.000194053	0.000218441	0.000206247	0.000191624	0.000169273	0.000180448	513826	29.8547	654516	3.73184	5426.1	503862	74.6368	0.32637	0.323464	-0.00290571	0.25722	0.0644327	-0.192788	697972	194.86	158256	0.0523399	8720.28	178.584
1362475	OG1RF_RS06740	OG1RF_11305	0.000100209	8.55e-05	9.29e-05	6.46e-05	6.2e-05	6.33e-05	4.47e-05	4.19e-05	4.33e-05	6.01e-05	8.55e-05	7.28e-05	5.83e-05	3.49e-05	4.66e-05	3.73184	750089	3.73184	3.73184	3.73184	126868	485.139	-0.553296	-1.10025	-0.546957	-0.35127	-0.994572	-0.643301	0.000171076	454480	1.72e-12	0.0542376	0.50364	2499.72
1378138	OG1RF_RS06810	OG1RF_11318	0.000146233	0.000127563	0.000136898	9.88e-05	0.000102064	0.000100407	0.00010356	0.000140128	0.000121844	0.000146896	0.000146145	0.000146521	0.000160012	0.000131369	0.000145691	891.91	895.642	444828	3.73184	1.69842e+06	3.73184	3.73184	-0.447236	-0.168066	0.279171	0.0980038	0.0898093	-0.00819453	573.341	224.972	449957	0.0547407	1.67414e+06	2.09e-05
2640033	OG1RF_RS12755	OG1RF_12500	0.000131871	0.000130529	0.0001312	0.000170001	0.000178801	0.000174401	0.000131219	0.000120559	0.000125889	0.000113928	0.000168689	0.000141309	0.000104937	0.000130939	0.000117938	50529.1	434591	109149	3.73184	1877.12	48.5139	3.73184	0.410639	-0.0596183	-0.470258	0.107079	-0.153744	-0.260823	42276.8	250864	53915	0.0547508	437.159	9.06e-09
2037014	OG1RF_RS09880	OG1RF_11930	0.000187688	0.000167117	0.000177402	0.000124168	0.000145914	0.000135041	0.00016338	0.000131392	0.000147386	0.000154408	0.00019512	0.000174764	0.000132638	0.000184348	0.000158493	529.921	247824	37452.7	3.73184	83040.9	3.73184	3802.74	-0.393632	-0.267425	0.126207	-0.0216196	-0.162609	-0.14099	738.705	672357	4174.86	0.0548194	19902.2	19395.2
318974	Intergenic_332_318927_318996	Intergenic_332_318927_318996	9.63e-05	0.000122124	0.000109208	6.67e-05	7.94e-05	7.3e-05	9.62e-05	0.000118113	0.000107138	0.000121857	9.64e-05	0.000109125	0.000134919	0.000112848	0.000123884	1.39342e+06	16550.7	58866	3.73184	53686.3	3.73184	3.73184	-0.580614	-0.0276101	0.553004	-0.00109181	0.181907	0.182999	1.44477e+06	6853.41	9556.81	0.0560526	26229.8	1.1e-10
1927303	Intergenic_1882_1927276_1927655	Intergenic_1882_1927276_1927655	6.69e-05	0.000100369	8.36e-05	5.25e-05	5.1e-05	5.18e-05	6.85e-05	7.86e-05	7.36e-05	5.88e-05	5.17e-05	5.53e-05	5.57e-05	6.89e-05	6.23e-05	361.988	44028.2	164.201	3.73184	270383	838843	48290	-0.692217	-0.185213	0.507004	-0.59777	-0.424504	0.173266	434.407	29919.4	625.65	0.056156	375660	78453.7
1081729	OG1RF_RS05385	OG1RF_11036	0.000104126	8.65e-05	9.53e-05	0.000115001	0.000152718	0.000133859	9.17e-05	7.86e-05	8.51e-05	9.47e-05	0.000104167	9.94e-05	5.87e-05	8.61e-05	7.24e-05	26040.8	33325.3	123.151	3.73184	11.1955	3.73184	3.73184	0.489784	-0.162977	-0.652761	0.0611002	-0.396831	-0.457931	29851.8	9451.5	5.2871	0.0572554	0.778364	1.88e-18
2064653	OG1RF_RS10005	OG1RF_11956	0.000250033	0.000184917	0.000217475	0.000256669	0.000300144	0.000278406	0.000295242	0.000274316	0.000284779	0.000250391	0.000220384	0.000235388	0.000286784	0.000303226	0.000295005	3.73184	585529	3.73184	3.73184	3.73184	41.0502	214838	0.356344	0.388995	0.0326516	0.114191	0.439893	0.325702	0.626634	749204	5.63e-06	0.0594651	0.0120489	327567
852226	OG1RF_RS04260	OG1RF_10811	0.000162554	0.000137451	0.000150003	9.29e-05	0.000130037	0.000111477	8.94e-05	9.89e-05	9.42e-05	0.00011977	0.000120881	0.000120326	0.000128401	0.000140845	0.000134623	59.7094	3.73184	72875.4	3.73184	81346.6	359111	1593.5	-0.428239	-0.671937	-0.243698	-0.318043	-0.156062	0.161982	51.3115	0.000633444	21902.1	0.0601672	111069	3873.34
598871	OG1RF_RS02990	OG1RF_10570	0.000237955	0.000253642	0.000245799	0.000185835	0.000198836	0.000192335	0.000191039	0.000258241	0.00022464	0.00019447	0.000281796	0.000238133	0.000228124	0.000248956	0.00023854	265446	236994	851669	3.73184	1.80835e+06	3.73184	3.73184	-0.353855	-0.129863	0.223992	-0.0457082	-0.0432489	0.00245929	145530	240599	879390	0.0603242	1.49837e+06	2.12751
1859787	OG1RF_RS09055	OG1RF_11769	0.000107716	9.2e-05	9.98e-05	8.29e-05	5.67e-05	6.98e-05	9.62e-05	6.12e-05	7.87e-05	7.97e-05	6.61e-05	7.29e-05	0.000102981	9.69e-05	9.99e-05	526048	276.156	1.84387e+06	3.73184	14.9274	1.05477e+06	3.73184	-0.516192	-0.344027	0.172164	-0.453857	0.00153845	0.455396	404821	394.09	1.65227e+06	0.0610768	3.9272	0.111366
1628634	OG1RF_RS08005	OG1RF_11561	4.6e-05	7.86e-05	6.23e-05	0.000102084	7.71e-05	8.96e-05	5.92e-05	8.04e-05	6.98e-05	0.000106416	9.06e-05	9.85e-05	5.28e-05	7.67e-05	6.47e-05	3.73184	580096	1.19634e+06	7.46368	3.73184	276597	18.6592	0.523813	0.16303	-0.360783	0.660297	0.054782	-0.605515	0.365243	389843	782321	0.0639313	0.000615842	3.33902
63346	OG1RF_RS00285	OG1RF_10056	0.000109022	0.000125585	0.000117304	0.000153335	0.000158766	0.00015605	0.000170777	0.000126849	0.000148813	0.000164424	0.000153919	0.000159171	0.000144695	0.000118879	0.000131787	312415	29645.7	73692.6	3.73184	440.357	1.29461e+06	2089.83	0.411764	0.343256	-0.0685082	0.440333	0.167961	-0.272372	425939	44955.9	18775.9	0.0653387	1461.86	4868.66
1698878	Intergenic_1683_1698826_1698967	Intergenic_1683_1698826_1698967	0.000195195	0.000231887	0.000213541	0.000150835	0.000172753	0.000161794	0.00017721	0.000193244	0.000185227	0.000207825	0.000178018	0.000192921	0.000193579	0.000162812	0.000178196	661215	715297	97.0278	3.73184	154506	425.43	80223.4	-0.400361	-0.205222	0.195139	-0.146504	-0.261054	-0.11455	709224	1.0907e+06	1284.76	0.0656583	301737	52598.5
1017011	OG1RF_RS05090	OG1RF_10977	0.000189973	0.000143385	0.000166679	0.000130001	0.000127769	0.000128885	0.000162415	0.000160047	0.000161231	0.000153991	0.0001477	0.000150845	0.00015545	0.000133523	0.000144486	324103	44203.6	7814.47	3.73184	747290	6418.76	60164.7	-0.370985	-0.0479396	0.323045	-0.143998	-0.206134	-0.062136	321858	75738.3	2182.61	0.0675877	1.02488e+06	36321.8
421839	OG1RF_RS02190	OG1RF_10407	0.000130239	0.000164151	0.000147195	0.000174168	0.000201482	0.000187825	0.000146013	0.000231683	0.000188848	0.000119353	0.000165968	0.000142661	0.000220954	0.000195547	0.00020825	3.73184	39184.3	3.73184	3.73184	3.73184	3.73184	37001.2	0.351662	0.3595	0.00783797	-0.0451382	0.500592	0.54573	0.0609863	12061.1	2e-09	0.0687525	2.47e-09	27603.7
2640867	Intergenic_2567_2640648_2640976	Intergenic_2567_2640648_2640976	0.000121426	0.000104819	0.000113122	0.000155835	0.000154608	0.000155221	0.000156626	0.000148515	0.000152571	0.000141471	0.000170633	0.000156052	0.000130356	0.000102081	0.000116218	1.19379e+06	3.73184	1.20588e+06	3.73184	3.73184	1.70898e+06	3.73184	0.456441	0.431592	-0.0248493	0.46414	0.0389537	-0.425186	1.17356e+06	1.33733	1.18559e+06	0.0691215	0.27491	0.646605
2601203	OG1RF_RS12590	OG1RF_12465	0.000185729	0.000178983	0.000182356	0.000195418	0.000267256	0.000231337	0.000242497	0.000179266	0.000210882	0.000259989	0.000218441	0.000239215	0.000242137	0.000220528	0.000231333	3369.85	38061	3.73184	3.73184	762023	777969	1.85198e+06	0.343237	0.209674	-0.133563	0.391548	0.343208	-0.04834	7627.08	38814.1	0.0520203	0.0705018	1.0592e+06	1.85599e+06
2708374	OG1RF_RS13050	OG1RF_12549	0.00028398	0.000275892	0.000279936	0.000362086	0.00032358	0.000342833	0.000338982	0.00037286	0.000355921	0.000277934	0.000346318	0.000312126	0.000272119	0.000273076	0.000272597	134.346	3.73184	896459	3.73184	369.452	13778	3.73184	0.292412	0.346461	0.0540486	0.157034	-0.0383232	-0.195357	336.165	1.04e-08	809821	0.0715936	247.202	0.000321979
2361774	OG1RF_RS11465	OG1RF_12238	0.000339143	0.000408893	0.000374018	0.00043542	0.000436985	0.000436202	0.000396872	0.000447292	0.000422082	0.00041398	0.000425998	0.000419989	0.000414859	0.000444502	0.000429681	1.62721e+06	1.00349e+06	41.0502	3.73184	845280	402430	1.14831e+06	0.221889	0.174415	-0.0474742	0.167243	0.200156	0.0329128	1.78829e+06	1.11969e+06	1.69551	0.0729122	1.06777e+06	956953
1160549	OG1RF_RS05775	OG1RF_11113	0.000200091	0.000101852	0.000150972	0.000191252	0.000223407	0.000207329	0.00015534	0.0001576	0.00015647	0.0001494	0.000155474	0.000152437	0.000192927	0.000176595	0.000184761	1.11593e+06	619.485	52.2458	3.73184	119.419	3.73184	17614.3	0.457642	0.0516072	-0.406035	0.0139322	0.291381	0.277449	1.16562e+06	295.931	4594.71	0.073077	80.3714	20920.8
1627718	Intergenic_1615_1627558_1627886	Intergenic_1615_1627558_1627886	0.000103147	0.000115697	0.000109422	6.04e-05	8.81e-05	7.42e-05	0.000122857	0.000135935	0.000129396	7.6e-05	8.71e-05	8.15e-05	0.00013003	0.000115864	0.000122947	3.73184	631244	87198.2	3.73184	3.73184	360029	3.73184	-0.559487	0.241893	0.801381	-0.424872	0.168139	0.593011	1.19e-07	844885	35924.2	0.0745247	5.95e-05	6.52e-09
99710	OG1RF_RS00440	OG1RF_10088	0.000171367	0.000250181	0.000210774	0.000260835	0.000249868	0.000255351	0.000223522	0.000276412	0.000249967	0.000255816	0.000284517	0.000270167	0.000222909	0.000237757	0.000230333	73506.1	64773.5	71617.7	18.6592	115.687	277455	18823.4	0.276786	0.246041	-0.0307454	0.358152	0.128024	-0.230128	50088.4	65266.3	6872.24	0.074677	50.8341	14712.6
1544689	OG1RF_RS07645	OG1RF_11488	0.000117835	0.00012608	0.000121957	9.79e-05	7.48e-05	8.64e-05	9.1e-05	8.67e-05	8.88e-05	0.000111007	8.59e-05	9.85e-05	8.41e-05	8.18e-05	8.3e-05	187021	543595	3.73184	3.73184	17442.6	89638.8	1.02357e+06	-0.497572	-0.457098	0.0404738	-0.30887	-0.55592	-0.24705	240635	571843	0.00239639	0.0752635	23962.7	1.2287e+06
103651	OG1RF_RS00455	OG1RF_10091	0.000303238	0.000293197	0.000298217	0.000388336	0.000338323	0.00036333	0.000413596	0.000327781	0.000370689	0.000331768	0.000294234	0.000313001	0.000464394	0.000553905	0.00050915	3.73184	3.73184	3.73184	3.73184	3.73184	29.8547	3.73184	0.284915	0.313844	0.0289289	0.0698042	0.771726	0.701922	0.199026	1.23e-19	4.84e-54	0.0763587	3.17e-45	2.4e-21
2330414	OG1RF_RS11335	OG1RF_12210	6.1e-05	8.75e-05	7.43e-05	9.67e-05	0.000110758	0.000103713	0.000155661	9.61e-05	0.00012588	8.6e-05	7.42e-05	8.01e-05	0.000239856	0.000188655	0.000214255	3.73184	3.73184	3.73184	3.73184	3.73184	175.396	3.73184	0.481614	0.761064	0.279451	0.108951	1.52835	1.4194	9.06e-08	3.01e-25	2.05e-78	0.0765244	4.94e-66	1.53e-40
67057	OG1RF_RS00300	OG1RF_10059	0.000102494	0.00012608	0.000114287	0.000149585	0.000153474	0.000151529	0.000132505	0.000160396	0.000146451	0.0001494	0.000148089	0.000148744	0.00014828	0.000167981	0.00015813	1.40398e+06	211412	3.73184	3.73184	426579	1.34494e+06	740360	0.406939	0.357757	-0.0491815	0.380179	0.468458	0.0882793	1.33888e+06	265250	0.000899607	0.0765966	573307	970217
2538971	OG1RF_RS12305	OG1RF_12402	0.000226857	0.000245731	0.000236294	0.000303752	0.000278219	0.000290986	0.000266619	0.000300175	0.000283397	0.000251226	0.000286072	0.000268649	0.000260061	0.000307534	0.000283797	272872	1.80355e+06	14.9274	3.73184	272633	64310.8	928183	0.300362	0.262237	-0.0381249	0.185136	0.264275	0.0791391	353590	1.56695e+06	6.89401	0.0771838	530143	663489
113519	OG1RF_RS00505	OG1RF_10101	0.000261131	0.000228426	0.000244779	0.000302086	0.000308838	0.000305462	0.000305212	0.000316249	0.000310731	0.000282107	0.00032494	0.000303524	0.000300145	0.00028729	0.000293718	936300	190051	3.73184	3.73184	671459	1.60481e+06	514154	0.319515	0.344188	0.0246732	0.310333	0.262953	-0.04738	1.06555e+06	239762	10.4558	0.0781902	705301	583740
267389	OG1RF_RS01435	OG1RF_10258	6.04e-05	4.8e-05	5.42e-05	8.13e-05	8.73e-05	8.43e-05	5.79e-05	5.28e-05	5.53e-05	5.59e-05	4.82e-05	5.21e-05	5.87e-05	7.67e-05	6.77e-05	879307	15621.5	11195.5	3.73184	2593.63	3.73184	4392.38	0.637717	0.0304481	-0.607269	-0.057434	0.320817	0.378251	848945	36422.9	47874.5	0.0786795	5338.41	1679.58
1175080	OG1RF_RS05865	OG1RF_11131	0.000163207	0.000105313	0.00013426	9.17e-05	0.000111514	0.000101591	0.000115138	9.47e-05	0.000104919	0.000126448	0.000126711	0.000126579	0.0001372	8.1e-05	0.000109088	1589.76	917301	369.452	3.73184	17532.2	380.648	443022	-0.40226	-0.355754	0.0465063	-0.0849884	-0.299543	-0.214555	2277.98	426951	187.006	0.078862	90641	178171
102959	Intergenic_90_102927_102984	Intergenic_90_102927_102984	0.00012469	0.000147834	0.000136262	0.000157085	0.000195055	0.00017607	0.000158234	0.000138031	0.000148133	0.000143975	0.000124768	0.000134371	0.000135571	0.000174011	0.000154791	109003	680206	29384.5	3.73184	12927.1	3.73184	15252	0.369764	0.120507	-0.249257	-0.0201597	0.183933	0.204093	88621.8	1.19539e+06	27508	0.0800677	30268.9	3500.53
872226	Intergenic_880_871833_872258	Intergenic_880_871833_872258	0.000210537	0.000179478	0.000195007	0.000147501	0.000156876	0.000152189	0.000145048	0.000169831	0.00015744	0.000147731	0.000164414	0.000156072	0.000178914	0.000168842	0.000173878	1.61063e+06	59795.3	23764.4	3.73184	49920.8	1.16179e+06	11579.9	-0.357668	-0.308729	0.0489386	-0.321314	-0.165452	0.155862	1.79291e+06	41342	10211.8	0.0807778	45688.9	10442.4
1479167	OG1RF_RS07310	OG1RF_11419	0.000243178	0.000201233	0.000222205	0.000147918	0.000204128	0.000176023	0.00016531	0.000150612	0.000157961	0.000196557	0.000189678	0.000193118	0.000146325	0.000177456	0.000161891	26.1229	1.11987e+06	3.73184	3.73184	399.307	87366.1	151229	-0.336131	-0.492328	-0.156197	-0.202414	-0.456874	-0.25446	30.0856	1.61039e+06	1.47e-08	0.0807859	112.395	55491
1868562	Intergenic_1834_1868558_1868572	Intergenic_1834_1868558_1868572	0.000178875	0.000203211	0.000191043	0.000255002	0.000224541	0.000239771	0.000224487	0.000230984	0.000227736	0.000237037	0.000225826	0.000231431	0.000207592	0.000195547	0.00020157	1.27446e+06	5418.63	440212	3.73184	1989.07	733930	82.1005	0.327765	0.253466	-0.074299	0.27669	0.0773836	-0.199307	1.3205e+06	7706.89	212932	0.0817551	3244.82	137.013
1180497	OG1RF_RS05885	OG1RF_11135	0.000120773	0.000120146	0.00012046	6.29e-05	0.000105844	8.44e-05	9.23e-05	0.000127897	0.0001101	9.93e-05	9.87e-05	9.9e-05	9.35e-05	0.000106818	0.000100175	142881	202255	3847.53	3.73184	1.59637e+06	28981.5	15468.5	-0.513567	-0.12973	0.383837	-0.282702	-0.266034	0.0166678	189893	190488	2096.77	0.082949	1.85453e+06	41272.3
1029842	OG1RF_RS05145	OG1RF_10989	9.47e-05	8.85e-05	9.16e-05	6.5e-05	5.9e-05	6.2e-05	6.63e-05	7.09e-05	6.86e-05	9.22e-05	5.67e-05	7.45e-05	0.000125142	7.54e-05	0.000100259	465286	3.73184	291807	3.73184	18.6592	31903.5	3.73184	-0.563126	-0.416948	0.146178	-0.298053	0.130605	0.428658	581343	0.000313394	121060	0.0839882	0.851416	3.32e-07
71263	OG1RF_RS00320	OG1RF_10063	0.000225552	0.000191344	0.000208448	0.000247502	0.000281243	0.000264372	0.000248287	0.000245312	0.000246799	0.000255399	0.000274023	0.000264711	0.000262994	0.000225266	0.00024413	119583	1.45444e+06	264.961	3.73184	71151.3	1.82044e+06	76114.6	0.342884	0.24365	-0.0992347	0.34473	0.227963	-0.116767	118462	1865920	414.06	0.0850797	127901	121750
1513856	OG1RF_RS07475	OG1RF_11452	9.07e-05	0.00010828	9.95e-05	8.63e-05	4.84e-05	6.73e-05	6.79e-05	8.35e-05	7.57e-05	8.56e-05	6.61e-05	7.58e-05	8.99e-05	9.61e-05	9.3e-05	1.8114e+06	3037.72	545087	3.73184	5482.07	213995	3.73184	-0.563865	-0.394775	0.16909	-0.392411	-0.0976613	0.29475	1865920	3183.46	767734	0.0859272	5719.13	5.03059
1473204	OG1RF_RS07290	OG1RF_11415	8.39e-05	7.61e-05	8e-05	0.000121251	0.000109246	0.000115249	7.98e-05	8.7e-05	8.34e-05	7.14e-05	9.87e-05	8.5e-05	0.000107544	8.05e-05	9.4e-05	1.41686e+06	104585	30560	3.73184	236558	3.73184	1716.65	0.526403	0.0595369	-0.466866	0.0879302	0.233066	0.145136	1.31569e+06	48356.9	19318.9	0.0870459	159891	5590.56
2189344	OG1RF_RS10590	OG1RF_12070	0.000141663	0.000135474	0.000138569	0.000165835	0.000198458	0.000182146	0.000184285	0.000206872	0.000195579	0.000191967	0.000170633	0.0001813	0.000152517	0.000188655	0.000170586	164582	4067.71	67.1731	3.73184	368056	1.71916e+06	305074	0.394497	0.49715	0.102654	0.387775	0.299899	-0.0878761	173685	1520.63	344.209	0.0879287	230351	137534
321472	OG1RF_RS01685	OG1RF_10307	8.55e-05	9.44e-05	9e-05	0.000132918	0.000117185	0.000125051	0.000116425	0.00011392	0.000115172	0.000101408	0.000120881	0.000111145	9.06e-05	0.000117156	0.000103877	1.00441e+06	137242	48555	3.73184	490091	79853.9	2772.76	0.474871	0.356144	-0.118727	0.304792	0.207225	-0.0975672	1.08838e+06	67009.7	64561.6	0.092519	278345	1219.81
524340	Intergenic_529_524328_524381	Intergenic_529_524328_524381	0.000125343	0.00013399	0.000129667	0.000101251	8.47e-05	9.3e-05	0.000134113	0.000108328	0.000121221	0.000121857	0.000150032	0.000135945	0.000146977	7.32e-05	0.0001101	58026.4	148811	7198.72	3.73184	279.888	3.73184	11087.3	-0.480078	-0.0971682	0.382909	0.0682127	-0.235998	-0.304211	65365	606294	92944.4	0.0948735	4688.57	716.943
2654560	OG1RF_RS12785	OG1RF_12507	0.000170714	0.000244248	0.000207481	0.000228752	0.00027217	0.000250461	0.000272408	0.000254397	0.000263402	0.00023662	0.000235543	0.000236081	0.000269838	0.000193393	0.000231615	8460.08	1235.24	18233.8	11.1955	1.1897e+06	271726	92650.4	0.271606	0.344288	0.0726817	0.186303	0.15875	-0.027553	7882.58	8537.66	108.807	0.0979317	1.76395e+06	254217
2718405	OG1RF_RS13100	OG1RF_12558	0.000188014	0.000196289	0.000192151	0.000247502	0.000236637	0.00024207	0.00022513	0.000248457	0.000236793	0.000206573	0.000281408	0.00024399	0.000207592	0.00020976	0.000208676	822501	3164.6	120180	3.73184	317.206	1.57616e+06	746.368	0.333179	0.301386	-0.0317925	0.34458	0.119025	-0.225556	650284	3478.74	96053	0.0982564	169.638	680.616
444354	OG1RF_RS02290	OG1RF_10429	0.000216086	0.00013844	0.000177263	0.000147918	0.000135329	0.000141624	0.00015727	0.000162493	0.000159881	0.000181534	0.000142647	0.00016209	0.000122861	0.000117586	0.000120224	1.43874e+06	3.73184	3.73184	7.46368	3.73184	16080.5	4948.42	-0.32383	-0.148891	0.174939	-0.129092	-0.560171	-0.431079	1.58837e+06	0.0611773	5.18e-11	0.0986693	0.064372	6939.43
1972419	Intergenic_1928_1972352_1972430	Intergenic_1928_1972352_1972430	0.000187361	0.000214088	0.000200725	0.000145418	0.000159144	0.000152281	0.000157913	0.000225044	0.000191478	0.000152739	0.00020989	0.000181314	0.000259083	0.000178318	0.0002187	417809	2545.11	89911.2	3.73184	29.8547	682.927	3.73184	-0.398482	-0.0680373	0.330445	-0.146726	0.123739	0.270465	673962	124.16	6852.06	0.105493	4.82262	9.78e-11
246066	Intergenic_265_245975_246172	Intergenic_265_245975_246172	0.000166471	0.000149318	0.000157894	0.000219585	0.000193543	0.000206564	0.000214839	0.000179965	0.000197402	0.000202817	0.000214554	0.000208685	0.00020857	0.000188224	0.000198397	354058	1.68204e+06	3.73184	3.73184	460158	1.51654e+06	662670	0.387632	0.322176	-0.0654554	0.402371	0.329433	-0.0729375	412643	1.5999e+06	2.74472	0.107197	591215	935193
229661	OG1RF_RS01230	OG1RF_10218	8.36e-05	0.000172556	0.000128059	0.000183335	0.000137597	0.000160466	0.000125751	0.000136634	0.000131192	0.00015566	0.000163248	0.000159454	0.000169137	0.000164966	0.000167051	223.91	3.73184	3.73184	48.5139	639469	1.68104e+06	767016	0.325461	0.0348781	-0.290583	0.31633	0.383485	0.0671549	177.02	1.04506	0.000148517	0.107387	638135	606406
422202	OG1RF_RS02190	OG1RF_10407	0.000112613	0.00011273	0.000112671	7.71e-05	8.09e-05	7.9e-05	0.000124143	9.47e-05	0.000109422	0.000125196	9.79e-05	0.000111572	0.000119276	0.000118448	0.000118862	1.3642e+06	256056	675273	3.73184	522301	3.73184	3.73184	-0.512386	-0.0422214	0.470165	-0.0141441	0.077167	0.0913111	1.66329e+06	317498	674964	0.108818	470990	0.000269233
66680	OG1RF_RS00290	OG1RF_10057	0.000306829	0.000245237	0.000276033	0.000330003	0.0003542	0.000342101	0.000276267	0.000317298	0.000296782	0.000300887	0.000285295	0.000293091	0.00024344	0.000281691	0.000262565	1.35816e+06	1197.92	353092	3.73184	6739.7	33.5866	3.73184	0.309583	0.104565	-0.205018	0.0865069	-0.0721626	-0.15867	1.45224e+06	565.046	53831.6	0.112763	2868.13	2.56e-08
2402464	OG1RF_RS11660	OG1RF_12277	0.000179854	0.000159206	0.00016953	0.000219585	0.000219248	0.000219417	0.000163702	0.000184857	0.00017428	0.000214502	0.000201727	0.000208115	0.00019032	0.000166688	0.000178504	104.492	1.10229e+06	520058	3.73184	1276.29	411868	14.9274	0.372133	0.0398626	-0.33227	0.295837	0.074418	-0.221419	94.16	817690	580418	0.113827	2694.94	14.5495
1650886	OG1RF_RS08135	OG1RF_11586	0.000157984	0.000204694	0.000181339	0.000148335	0.000120965	0.00013465	0.000127038	0.000124054	0.000125546	0.000116849	0.000124379	0.000120614	0.000147303	0.000158074	0.000152688	876602	194.056	821.005	3.73184	14.9274	92717.6	30145.8	-0.429479	-0.530476	-0.100997	-0.58829	-0.248099	0.340191	910967	334.318	3777.14	0.116726	38.2427	30894.2
2608514	OG1RF_RS12635	OG1RF_12474	0.000127628	0.00014289	0.000135259	0.000130001	0.000218114	0.000174058	0.000202617	0.000178567	0.000190592	0.000173605	0.000220773	0.000197189	0.000145347	0.000153767	0.000149557	804861	3.73184	109063	3.73184	3.73184	12979.3	3619.88	0.363842	0.494766	0.130924	0.543854	0.144973	-0.398881	792974	0.126463	75082.3	0.117007	0.00410744	1135.5
1178759	OG1RF_RS05880	OG1RF_11134	0.000133503	0.000122124	0.000127814	9.83e-05	8.81e-05	9.32e-05	0.000134435	0.000166686	0.00015056	0.000131455	0.0001271	0.000129278	0.000161642	0.000144291	0.000152966	6049.31	1.38149e+06	1328.54	3.73184	2597.36	3.73184	3.73184	-0.45555	0.236302	0.691852	0.0164313	0.259174	0.242742	8172.59	1.07387e+06	1282.09	0.11702	1557.56	2.02e-12
82745	Intergenic_78_82733_83028	Intergenic_78_82733_83028	0.000188341	0.000180961	0.000184651	0.000267502	0.000205262	0.000236382	0.000162415	0.000232033	0.000197224	0.000222848	0.000217663	0.000220256	0.000222583	0.000205884	0.000214234	16185	87549	1619.62	3.73184	953840	172542	33594	0.35632	0.0950351	-0.261285	0.25438	0.214385	-0.0399947	10423.2	41714.1	1251.7	0.117275	1.15249e+06	70585.9
599649	OG1RF_RS02995	OG1RF_10571	0.000128607	0.000139429	0.000134018	0.000111251	8.28e-05	9.7e-05	0.000123822	0.00011986	0.000121841	0.000112676	0.000112719	0.000112697	7.66e-05	0.000144291	0.000110438	314822	152207	1384.51	3.73184	1.36569e+06	29108.4	68710.6	-0.466102	-0.137428	0.328674	-0.249974	-0.279194	-0.0292203	317190	21928.7	117.651	0.11912	556330	258506
80960	OG1RF_RS00385	OG1RF_10076	9.37e-05	9.3e-05	9.33e-05	0.000135418	0.000123989	0.000129703	0.000136365	0.000153757	0.000145061	0.000138132	0.0001065	0.000122316	0.000124816	0.000126632	0.000125724	2586.17	10154.3	3.73184	3.73184	1.17039e+06	556906	1.06645e+06	0.475008	0.636448	0.161441	0.390406	0.430051	0.0396449	2269.63	11630.7	1.4635	0.120569	1.11528e+06	1.12543e+06
253980	OG1RF_RS01360	OG1RF_10243	0.00015929	0.000184422	0.000171856	0.000214168	0.00021887	0.000216519	0.000166918	0.000150961	0.000158939	0.000136463	0.000170633	0.000153548	0.000135571	0.000171426	0.000153498	901945	879819	42718.4	3.73184	1.84742e+06	3.73184	3.73184	0.333296	-0.112722	-0.446019	-0.162512	-0.162976	-0.00046436	964315	513556	38664.5	0.121519	1.30836e+06	1.03e-08
2578107	OG1RF_RS12480	OG1RF_12442	0.000117509	0.000152284	0.000134897	0.000198752	0.00015045	0.000174601	0.000156305	0.000142924	0.000149614	0.000124778	0.000181516	0.000153147	0.000146977	0.000112418	0.000129697	1.17757e+06	8624.28	876661	3.73184	2772.76	15524.5	3.73184	0.372206	0.149394	-0.222812	0.183063	-0.0567056	-0.239769	1.09275e+06	23548.7	1.74795e+06	0.122481	6039.59	0.13423
2597437	OG1RF_RS12570	OG1RF_12461	0.000211516	0.000196289	0.000203902	0.000231252	0.000280865	0.000256058	0.000237995	0.000285498	0.000261746	0.000270422	0.000242928	0.000256675	0.000234641	0.000258862	0.000246752	1.13901e+06	221000	11.1955	3.73184	589396	1.77497e+06	643302	0.328595	0.360292	0.0316972	0.332066	0.275184	-0.0568827	1.21848e+06	188281	40.962	0.123322	498434	413061
450680	OG1RF_RS02325	OG1RF_10436	0.000241219	0.000213099	0.000227159	0.000308336	0.000263098	0.000285717	0.000249895	0.000248107	0.000249001	0.000248722	0.000284517	0.000266619	0.000247025	0.000214929	0.000230977	131219	95994.1	1.28439e+06	3.73184	440.357	129607	3.73184	0.330882	0.132446	-0.198436	0.231078	0.0240454	-0.207033	119578	167615	1.40327e+06	0.126331	1056.89	0.490479
1071261	OG1RF_RS05340	OG1RF_11027	0.000250685	0.000259575	0.00025513	0.000184168	0.000219626	0.000201897	0.000236387	0.000250903	0.000243645	0.000240375	0.000189678	0.000215027	0.000193253	0.000223974	0.000208614	3660.94	220.179	3.73184	3.73184	899459	280466	847915	-0.337614	-0.0664562	0.271158	-0.246719	-0.290402	-0.0436828	3020.13	74.2678	0.720398	0.126639	762634	1.28757e+06
1116194	OG1RF_RS05570	OG1RF_11074	9.63e-05	0.000107786	0.000102039	5.21e-05	8.51e-05	6.86e-05	0.000100344	0.000114269	0.000107306	0.000113928	0.000105334	0.000109631	0.000117972	0.000126201	0.000122087	1.31815e+06	38083.4	5105.16	3.73184	120154	3.73184	3.73184	-0.5735	0.0726187	0.646118	0.103535	0.258787	0.155253	1.34065e+06	44573.8	3204.11	0.126684	143014	2.36e-11
1996852	OG1RF_RS09685	OG1RF_11893	0.000228163	0.000213594	0.000220878	0.000165418	0.000182581	0.000173999	0.000197793	0.000203378	0.000200585	0.000153156	0.000178018	0.000165587	0.000124164	0.000194685	0.000159425	26.1229	3.73184	3.73184	3.73184	822016	577678	134768	-0.344168	-0.139034	0.205134	-0.415664	-0.470375	-0.0547112	62.0141	0.0155471	2.47e-09	0.127812	281875	24473.9
523606	OG1RF_RS02640	OG1RF_10499	0.000192257	9.44e-05	0.000143347	0.000124584	0.000104332	0.000114458	0.000126395	0.000118113	0.000122254	0.000158581	0.000125156	0.000141869	8.64e-05	8.79e-05	8.71e-05	9213.91	3.73184	3.73184	78.3686	3.73184	208.983	29.8547	-0.324689	-0.22963	0.0950586	-0.0149524	-0.718534	-0.703582	13495.6	0.0146629	2.06e-16	0.128381	5.38e-10	29.1257
2587843	OG1RF_RS12535	OG1RF_12453	0.000181812	0.000128057	0.000154935	0.000215418	0.000198458	0.000206938	0.000189109	0.00021491	0.00020201	0.000227439	0.000156251	0.000191845	0.000152517	0.000188224	0.000170371	442719	283.62	99636.4	3.73184	20118.3	171034	52.2458	0.417538	0.382763	-0.034775	0.30828	0.137016	-0.171264	388684	68.4184	669536	0.128729	12749.8	10.343
2050176	OG1RF_RS09930	OG1RF_11941	8.39e-05	0.000106302	9.51e-05	0.000110001	0.000145536	0.000127768	0.000129932	0.000115317	0.000122625	0.000126865	0.000109609	0.000118237	9.87e-05	7.88e-05	8.88e-05	961016	3.73184	549278	3.73184	14.9274	326801	3.73184	0.426083	0.366806	-0.0592777	0.314235	-0.0990859	-0.413321	877935	0.224153	1.26681e+06	0.130252	24.4131	0.00581424
349226	OG1RF_RS01825	OG1RF_10335	0.000268965	0.000278858	0.000273911	0.000320836	0.000342103	0.00033147	0.000332871	0.000405708	0.000369289	0.000373083	0.000353703	0.000363393	0.000367931	0.000335961	0.000351946	1.1493e+06	236703	3.73184	3.73184	618679	12796.5	139713	0.275167	0.431042	0.155876	0.407821	0.361644	-0.0461765	1.29749e+06	436391	2.66e-07	0.13066	858607	103504
921709	OG1RF_RS04610	OG1RF_10881	0.000204988	0.000205188	0.000205088	0.000160835	0.000157632	0.000159233	0.000160807	0.000170879	0.000165843	0.000150235	0.000160527	0.000155381	0.000146977	0.000246802	0.000196889	329014	205.251	671895	3.73184	3.73184	1.16996e+06	7.46368	-0.3651	-0.306421	0.058679	-0.400435	-0.0588565	0.341579	372214	4191.33	160630	0.131195	54.9259	347.532
628067	OG1RF_RS03130	OG1RF_10599	0.000203356	0.00021656	0.000209958	0.000253335	0.000267256	0.000260296	0.0002351	0.000269074	0.000252087	0.000192384	0.000234377	0.00021338	0.000228449	0.000244649	0.000236549	74.6368	182636	9075.83	3.73184	25410.1	3.73184	29156.9	0.310052	0.263823	-0.0462296	0.0233277	0.17204	0.148712	124.54	165931	7214.29	0.133612	44236.8	19159.3
784711	OG1RF_RS03920	OG1RF_10758	0.000192584	0.000174534	0.000183559	0.000130418	0.00015234	0.000141379	0.000129932	0.00017682	0.000153376	0.000139384	0.000164025	0.000151705	0.000167834	0.000146875	0.000157355	1.54987e+06	1.09852e+06	2362.25	3.73184	871295	328730	66284.9	-0.376676	-0.259168	0.117509	-0.274977	-0.222223	0.0527534	1.85059e+06	747456	2076.33	0.134965	754203	52276.6
327947	OG1RF_RS01720	OG1RF_10314	0.000105105	0.000132013	0.000118559	0.000152501	0.00015801	0.000155256	0.000154375	0.000133838	0.000144107	0.000174439	0.000120492	0.000147466	0.000139481	0.000148598	0.00014404	1.19848e+06	1.85116e+06	959.083	3.73184	1.21239e+06	591594	264035	0.389042	0.281532	-0.10751	0.314775	0.280863	-0.0339126	1.50544e+06	1.66857e+06	187.549	0.13514	1.30216e+06	222368
408150	Intergenic_426_408149_408260	Intergenic_426_408149_408260	6.95e-05	9.99e-05	8.47e-05	0.000122084	0.000109246	0.000115665	0.000104846	9.64e-05	0.000100647	0.000113093	0.000122047	0.00011757	0.000137526	0.000158074	0.0001478	13684.7	3.73184	3.73184	3.73184	63.4413	1.45428e+06	14.9274	0.449515	0.248861	-0.200654	0.473081	0.803205	0.330124	15279.5	9.49e-06	3.54e-16	0.135489	132.443	26.266
1457148	OG1RF_RS07195	OG1RF_11396	0.000187688	0.000209144	0.000198416	0.000113334	0.000185983	0.000149659	0.000142154	0.000127199	0.000134676	0.000107251	0.000120881	0.000114066	0.000162294	0.000119309	0.000140801	4601.36	703590	3.73184	3.73184	261.229	3.73184	434218	-0.40685	-0.559032	-0.152182	-0.798659	-0.494864	0.303795	4846.86	408444	0.00015215	0.137112	66.2543	600217
1681285	OG1RF_RS08275	OG1RF_11612	9.47e-05	0.000105808	0.000100234	7.42e-05	6.24e-05	6.83e-05	6.08e-05	8.18e-05	7.13e-05	9.56e-05	5.01e-05	7.29e-05	7.43e-05	7.88e-05	7.66e-05	1.40246e+06	563732	126.883	3.73184	929982	729067	223955	-0.554051	-0.491845	0.0622057	-0.460308	-0.388663	0.0716446	1.57209e+06	567598	164.385	0.138311	847590	233503
1877951	OG1RF_RS09130	OG1RF_11784	0.000143295	0.000120146	0.000131721	7.79e-05	0.000115294	9.66e-05	0.000126716	0.000136284	0.0001315	9.35e-05	0.000120492	0.000106986	8.21e-05	0.000120601	0.000101363	417.966	11.1955	22.391	3.73184	706195	192339	835746	-0.447302	-0.00241963	0.444882	-0.300065	-0.377954	-0.0778888	721.88	0.736278	0.227947	0.140082	324784	1.62659e+06
905256	OG1RF_RS04545	OG1RF_10868	8.49e-05	9.44e-05	8.97e-05	0.000119168	0.000127769	0.000123468	0.000104846	0.000106232	0.000105539	0.000100574	0.000117771	0.000109173	9.81e-05	0.000124909	0.000111501	1.04064e+06	629830	1097.16	3.73184	1.35462e+06	67441.8	143403	0.461736	0.235374	-0.226363	0.284207	0.314651	0.0304441	1.02162e+06	971454	1398.89	0.140415	1865920	71560
1566161	OG1RF_RS07750	OG1RF_11509	0.000145907	0.000149812	0.000147859	0.000113334	0.000105088	0.000109211	0.000136365	0.000111473	0.000123919	0.000146896	0.000122436	0.000134666	0.00016653	8.7e-05	0.000126768	219163	1.23547e+06	6762.09	3.73184	493222	548.58	16505.9	-0.437107	-0.254829	0.182278	-0.134842	-0.222039	-0.0871967	304521	474708	74882.5	0.143189	1.50424e+06	1322.62
286410	OG1RF_RS01520	OG1RF_10275	0.000165818	0.000149318	0.000157568	0.000220418	0.000190897	0.000205658	0.000198436	0.000179616	0.000189026	0.000175274	0.000193954	0.000184614	0.000154472	0.000218805	0.000186639	1.11887e+06	1.44507e+06	899.373	3.73184	1.52212e+06	32541.6	56026.1	0.384273	0.262611	-0.121662	0.228536	0.244276	0.0157396	1.13085e+06	715946	9180.22	0.14994	1.41866e+06	16349.7
2254742	OG1RF_RS10915	OG1RF_12133	9.79e-07	1.04e-05	5.68e-06	1.96e-05	1.21e-05	1.58e-05	2.03e-05	8.74e-06	1.45e-05	9.6e-06	1.9e-05	1.43e-05	7.82e-06	1.42e-05	1.1e-05	1.79058e+06	209662	10945.5	7.46368	264748	1.00929e+06	69692.1	1.47932	1.3517	-0.127622	1.33398	0.955555	-0.378422	1.82499e+06	112594	1831.7	0.153857	167783	53591.3
1137739	OG1RF_RS05670	OG1RF_11094	0.000139052	0.000156734	0.000147893	0.000185001	0.000194299	0.00018965	0.000188466	0.000167036	0.000177751	0.000215336	0.000202116	0.000208726	0.000149258	0.000153767	0.000151512	373.184	1246.43	1.19462e+06	3.73184	3.73184	60676	14.9274	0.358788	0.265301	-0.0934865	0.497057	0.0348809	-0.462176	642.267	835.394	958117	0.159537	1.21e-05	3.49376
2120219	OG1RF_RS10280	OG1RF_12009	0.000112286	0.000107786	0.000110036	6.58e-05	8.85e-05	7.71e-05	9.1e-05	0.000127548	0.000109282	9.31e-05	9.13e-05	9.22e-05	6.03e-05	8.66e-05	7.34e-05	9922.96	3.73184	3.73184	3.73184	1836.07	18084.5	922440	-0.512337	-0.00991222	0.502425	-0.255113	-0.58349	-0.328377	15084.7	0.000169207	8.75e-05	0.16627	532.475	505008
1520618	OG1RF_RS07510	OG1RF_11459	0.000136767	9.54e-05	0.000116096	7.17e-05	9.9e-05	8.54e-05	8.04e-05	6.43e-05	7.24e-05	0.00011518	0.000115439	0.00011531	3.16e-05	4.87e-05	4.01e-05	3.73184	3.73184	3.73184	3.73184	3.73184	3.73184	3.73184	-0.443796	-0.682235	-0.238439	-0.00980593	-1.53216	-1.52235	5.96e-07	1.19e-07	1.87e-43	0.170578	8.56e-39	1.1e-15
1161634	OG1RF_RS05780	OG1RF_11114	0.000115224	0.000119158	0.000117191	8.33e-05	8.28e-05	8.31e-05	9.49e-05	7.65e-05	8.57e-05	9.35e-05	7.39e-05	8.37e-05	0.000103959	0.000118017	0.000110988	1.35183e+06	18.6592	660670	3.73184	33.5866	1.71074e+06	11.1955	-0.49664	-0.451448	0.0451918	-0.486167	-0.0784528	0.407714	1.20205e+06	95.3102	591646	0.174164	28.74	21.1852
385400	Intergenic_399_385199_385553	Intergenic_399_385199_385553	6.79e-05	7.42e-05	7.1e-05	8.33e-05	0.000118319	0.000100826	0.000125108	0.000139779	0.000132443	0.000126865	0.00013876	0.000132813	9.29e-05	0.000122324	0.000107602	1.77662e+06	268.692	3.73184	3.73184	500.067	3.73184	539187	0.505387	0.898892	0.393504	0.902908	0.599215	-0.303693	1.717e+06	89.7688	0.00332791	0.176256	106.681	1.04161e+06
1295769	OG1RF_RS06415	OG1RF_11239	0.000107064	0.000102347	0.000104705	6.92e-05	7.71e-05	7.31e-05	8.72e-05	7.55e-05	8.13e-05	8.01e-05	0.000105334	9.27e-05	9.55e-05	7.19e-05	8.37e-05	80044.2	1.21745e+06	895.642	3.73184	227388	1190.46	101760	-0.51758	-0.364669	0.152911	-0.175236	-0.322895	-0.147659	80886.4	945313	2056.66	0.182427	359857	60595.7
2586504	OG1RF_RS12525	OG1RF_12451	9.01e-05	0.000122619	0.000106354	0.000157085	0.000124745	0.000140915	0.000142797	0.000121607	0.000132202	9.93e-05	0.000109609	0.000104465	0.000104285	9.86e-05	0.00010146	74.6368	3.73184	832047	3.73184	1.18118e+06	3.73184	3.73184	0.405944	0.313867	-0.0920761	-0.0258527	-0.0679689	-0.0421162	53.8714	3.92908	1.63298e+06	0.184472	1.26929e+06	0.0389774
2658936	OG1RF_RS12800	OG1RF_12510	0.000155373	0.000161678	0.000158526	0.000112918	0.000123233	0.000118075	0.000173029	0.000172976	0.000173002	0.000169014	0.000149644	0.000159329	0.000120254	0.000115002	0.000117628	153196	3.73184	3.73184	3.73184	3.73184	3.73184	1.76463e+06	-0.425011	0.126076	0.551087	0.00729112	-0.430486	-0.437777	144706	4.91e-08	0.0794829	0.184503	0.0418902	1.83442e+06
588438	Intergenic_589_588205_588573	Intergenic_589_588205_588573	0.00020564	0.000266003	0.000235822	0.000300002	0.00026839	0.000284196	0.000288167	0.000329878	0.000309022	0.000274178	0.000287238	0.000280708	0.000307315	0.000297196	0.000302256	13281.6	968722	3.73184	7.46368	80488.3	1.38752e+06	168914	0.269191	0.390014	0.120822	0.251374	0.358073	0.106699	17967.5	1.17289e+06	8.68e-07	0.186986	74873.4	127628
2068942	OG1RF_RS10020	OG1RF_11959	0.000123711	9.49e-05	0.000109321	0.000146668	0.000154608	0.000150638	0.000127681	0.000136284	0.000131983	0.000154408	0.000152364	0.000153386	0.000157405	0.000102942	0.000130174	5911.23	1.48181e+06	3970.68	3.73184	3089.96	1.35253e+06	9758.76	0.46252	0.271783	-0.190737	0.488603	0.251872	-0.236731	5804.25	1.44427e+06	3269.36	0.187586	18385.3	44373
2673154	OG1RF_RS12875	OG1RF_12525	0.000118814	0.00013399	0.000126402	0.000175418	0.00015612	0.000165769	0.000159199	0.000136983	0.000148091	0.000138967	8.63e-05	0.000112628	0.000126772	0.000160228	0.0001435	3.73184	988087	38314.8	3.73184	33.5866	3.73184	7792.08	0.39115	0.228461	-0.162689	-0.166465	0.183022	0.349487	0.267075	587255	44196.2	0.192996	54.4375	3324.08
1474005	OG1RF_RS07295	OG1RF_11416	0.000245789	0.000247215	0.000246502	0.000213752	0.000180691	0.000197221	0.000196507	0.000149563	0.000173035	0.000182786	0.000158972	0.000170879	0.000200097	0.000177887	0.000188992	1.47729e+06	85600.9	3.73184	3.73184	56970.3	4396.11	635133	-0.321784	-0.510537	-0.188753	-0.528626	-0.383274	0.145352	1.25513e+06	77090.9	0.00196348	0.193822	32562	948837
41829	OG1RF_RS00185	OG1RF_10036	9.01e-05	0.000124102	0.000107096	0.000137918	0.000143268	0.000140593	7.62e-05	0.000110775	9.35e-05	0.000161502	0.000114273	0.000137888	0.000112106	8.4e-05	9.8e-05	3.73184	804301	290524	7.46368	3.73184	1.34081e+06	3.73184	0.392617	-0.195887	-0.588504	0.364591	-0.127339	-0.491929	1.55e-05	423878	1.08688e+06	0.197328	0.0879689	0.0041211
492229	OG1RF_RS02505	OG1RF_10472	0.000143948	0.000125585	0.000134767	0.000177918	0.000179557	0.000178737	0.000136686	0.000171928	0.000154307	0.000134377	0.000142259	0.000138318	0.000151213	0.000145583	0.000148398	56903.1	794415	126289	3.73184	334145	3.73184	279.888	0.407378	0.195339	-0.212039	0.0375204	0.13901	0.10149	78909.8	985236	197386	0.197887	324796	311.185
1325747	OG1RF_RS06555	OG1RF_11267	0.000137746	0.000165634	0.00015169	0.000131251	9.19e-05	0.000111554	0.000136686	0.000128247	0.000132467	0.000140219	0.000143813	0.000142016	9.29e-05	0.000112848	0.000102864	332276	3.73184	3.73184	3.73184	3.73184	41.0502	336351	-0.443382	-0.195499	0.247882	-0.0950723	-0.560394	-0.465322	359672	2.90092	1.49e-05	0.199394	0.00646216	301325
2605936	OG1RF_RS12625	OG1RF_12472	0.000173325	0.000211121	0.000192223	0.000221668	0.00025138	0.000236524	0.00020712	0.000225743	0.000216431	0.00024121	0.000210667	0.000225939	0.000168486	0.000246802	0.000207644	540688	593042	163832	3.73184	89840.3	507862	3627.35	0.299202	0.171124	-0.128078	0.233146	0.111327	-0.121819	576670	209724	212055	0.199881	21248.6	270.82
1954004	OG1RF_RS09480	OG1RF_11852	1.63e-06	2.18e-05	1.17e-05	1.92e-05	2.72e-05	2.32e-05	2.32e-05	1.68e-05	2e-05	1.46e-05	2.49e-05	1.97e-05	1.56e-05	1.12e-05	1.34e-05	1.77426e+06	14434.8	864574	63.4413	23256.8	450217	380.648	0.987918	0.771757	-0.216161	0.755489	0.198759	-0.556731	1865920	21765.3	121929	0.200041	33969.1	683.862
1742008	OG1RF_RS08555	OG1RF_11669	3e-05	4.75e-05	3.87e-05	7.63e-05	4.61e-05	6.12e-05	2.96e-05	4.19e-05	3.58e-05	3.26e-05	4.12e-05	3.69e-05	6.13e-05	7.32e-05	6.72e-05	1.40142e+06	3.73184	3.73184	3.73184	3.73184	3.73184	427605	0.659051	-0.115718	-0.774769	-0.0714374	0.795316	0.866754	1.33187e+06	5.23e-07	0.000102272	0.200267	0.000160181	452036
1742008	OG1RF_RS08550	OG1RF_11668	3e-05	4.75e-05	3.87e-05	7.63e-05	4.61e-05	6.12e-05	2.96e-05	4.19e-05	3.58e-05	3.26e-05	4.12e-05	3.69e-05	6.13e-05	7.32e-05	6.72e-05	1.40222e+06	3.73184	3.73184	3.73184	3.73184	3.73184	429553	0.659051	-0.115718	-0.774769	-0.0714374	0.795316	0.866754	1.33187e+06	5.23e-07	0.000102272	0.200267	0.000160181	452036
263957	OG1RF_RS01420	OG1RF_10255	0.000216738	0.000243754	0.000230246	0.000289169	0.000273305	0.000281237	0.000263402	0.000288643	0.000276023	0.000257068	0.000232822	0.000244945	0.00017924	0.000199854	0.000189547	2989.2	3.73184	22.391	3.73184	3.73184	802.346	3.73184	0.288608	0.26161	-0.0269982	0.089282	-0.280622	-0.369904	3179.03	1.56e-15	19.9848	0.2048	0.00134484	2.34e-16
2208637	Intergenic_2146_2208630_2208694	Intergenic_2146_2208630_2208694	0.000171041	0.000161184	0.000166112	0.000240419	0.000188629	0.000214524	0.000170777	0.000140128	0.000155453	0.000207407	0.000167912	0.00018766	0.000183151	0.000154198	0.000168674	74.6368	150483	1.40793e+06	3.73184	41587.6	4996.93	3.73184	0.368979	-0.0956829	-0.464662	0.175959	0.0220793	-0.153879	199.093	107058	1.25969e+06	0.21144	98627.5	1.39317
2712446	OG1RF_RS13075	OG1RF_12554	8.16e-05	0.000101358	9.15e-05	0.000129168	0.000119453	0.00012431	0.000126073	0.000145719	0.000135896	0.000107251	0.000133319	0.000120285	0.000128401	7.45e-05	0.000101458	45103	3.73184	198881	3.73184	7045.71	1.05524e+06	899.373	0.442405	0.570965	0.12856	0.394916	0.149339	-0.245576	64650.3	7.62233	20364.5	0.212426	37184.5	8898.52
2058210	OG1RF_RS09975	OG1RF_11950	0.00025754	0.000259575	0.000258558	0.000227085	0.000189385	0.000208235	0.00022706	0.00021491	0.000220985	0.000225352	0.000287627	0.000256489	0.000260713	0.000253263	0.000256988	283.62	223.91	1.63231e+06	3.73184	1.79626e+06	3.73184	3.73184	-0.312273	-0.22654	0.0857333	-0.0115882	-0.00878701	0.0028012	208.107	155.695	1.76782e+06	0.214462	1865920	0.234388
115525	OG1RF_RS00515	OG1RF_10103	0.00014558	0.000176511	0.000161046	0.000206252	0.000199592	0.000202922	0.000162415	0.000191147	0.000176781	0.00013229	0.00015081	0.00014155	0.00016099	0.000115433	0.000138211	3.73184	3.73184	5549.25	3.73184	1.20994e+06	3.73184	3.73184	0.333451	0.134495	-0.198957	-0.186162	-0.220595	-0.034433	17.2177	7.34674	57357.6	0.219184	1.80197e+06	7.83e-08
665447	OG1RF_RS03265	OG1RF_10627	0.000265048	0.000258587	0.000261817	0.000185001	0.000234747	0.000209874	0.000126395	0.000120559	0.000123477	0.000190715	0.000188512	0.000189613	6.39e-05	8.01e-05	7.2e-05	3.73184	3.73184	3.73184	3.73184	3.73184	43793.1	3.73184	-0.319034	-1.08432	-0.765285	-0.465499	-1.86261	-1.39711	4.2e-12	9.61e-13	5.33e-123	0.222607	1.74e-57	7.24e-76
1522753	OG1RF_RS07520	OG1RF_11461	9.24e-05	0.000124596	0.000108486	7.04e-05	7.64e-05	7.34e-05	9.42e-05	6.53e-05	7.98e-05	7.18e-05	7.11e-05	7.15e-05	9.52e-05	7.54e-05	8.53e-05	218895	572976	373.184	3.73184	22976.9	1.34454e+06	59422.1	-0.563886	-0.443227	0.120659	-0.602416	-0.347427	0.254989	183967	490471	4461.39	0.222654	12621	37299.8
1558912	OG1RF_RS07715	OG1RF_11502	0.000244484	0.000282319	0.000263401	0.000205418	0.00021131	0.000208364	0.000198115	0.000191846	0.00019498	0.000199896	0.000200173	0.000200034	0.000249958	0.000170565	0.000210262	1.02254e+06	129875	3.73184	3.73184	468898	666163	1.55579e+06	-0.338156	-0.433934	-0.0957782	-0.397017	-0.325078	0.0719392	1.07862e+06	29957.9	8.69904	0.232062	155834	809537
2028307	OG1RF_RS09840	OG1RF_11923	0.000135462	0.000128552	0.000132007	7.83e-05	0.000113782	9.61e-05	7.53e-05	8.6e-05	8.06e-05	0.000100156	0.000116994	0.000108575	0.000112106	9.48e-05	0.000103432	3.73184	100.76	44.7821	3.73184	782787	93512.4	437290	-0.45863	-0.711564	-0.252934	-0.281915	-0.351923	-0.070008	2.61633	44.348	62.3875	0.233832	986406	423009
184362	OG1RF_RS00940	OG1RF_10187	0.000114245	9.79e-05	0.000106071	0.000127501	0.000161412	0.000144457	0.0001235	0.000169831	0.000146666	0.000171101	0.000119326	0.000145213	0.000112758	9.09e-05	0.00010182	1.58437e+06	3.73184	934091	3.73184	3.73184	1.72168e+06	3.73184	0.445608	0.467502	0.0218939	0.453146	-0.0590074	-0.512154	1.61736e+06	0.000437345	945055	0.234191	0.00634189	0.00249459
578417	OG1RF_RS02885	OG1RF_10549	8.26e-05	0.000114213	9.84e-05	0.000132084	0.000129281	0.000130683	9.68e-05	0.000130344	0.000113575	9.85e-05	0.000124379	0.000111433	0.000116669	0.000129647	0.000123158	1.3926e+06	262718	414.234	3.73184	154939	10773.8	529332	0.409368	0.206943	-0.202425	0.179479	0.323808	0.144329	1.68096e+06	284918	57.4975	0.237141	244324	449464
290166	OG1RF_RS01535	OG1RF_10278	4.44e-05	3.91e-05	4.17e-05	5.79e-05	7.52e-05	6.66e-05	8.59e-05	4.47e-05	6.53e-05	8.72e-05	5.75e-05	7.24e-05	9.12e-05	5.3e-05	7.21e-05	294282	302884	3.73184	3.73184	1.78791e+06	507209	528104	0.673945	0.646137	-0.0278078	0.794491	0.789329	-0.00516226	511204	168387	1.9e-05	0.237467	1.1358e+06	273123
641925	OG1RF_RS03165	OG1RF_10606	4.6e-05	8.36e-05	6.48e-05	3.92e-05	3.59e-05	3.75e-05	4.28e-05	3.21e-05	3.75e-05	3.63e-05	3.69e-05	3.66e-05	2.54e-05	3.62e-05	3.08e-05	1.54699e+06	112709	3.73184	3.73184	206098	1.51369e+06	124069	-0.787406	-0.790378	-0.00297216	-0.823334	-1.07287	-0.249541	1.51898e+06	59047.7	2.54e-07	0.238089	140088	83305.5
2217382	OG1RF_RS10720	OG1RF_12096	0.000151456	0.000203705	0.00017758	0.000259585	0.000181825	0.000220705	0.000188145	0.000152359	0.000170252	0.00017736	0.000172576	0.000174968	0.000272445	0.00020933	0.000240887	1.0271e+06	3.73184	3.73184	3.73184	3.73184	3.73184	61388.8	0.313648	-0.0608033	-0.374452	-0.0213797	0.439885	0.461265	1.19878e+06	7.11e-12	7.67e-10	0.239759	1.58e-08	10143
2643918	OG1RF_RS12765	OG1RF_12502	7.15e-05	0.000110258	9.09e-05	9.75e-05	0.000142133	0.000119817	0.00010356	0.000140478	0.000122019	9.39e-05	0.0001065	0.000100198	9.42e-05	0.000106388	0.000100285	1190.46	1108.36	246421	18.6592	1.84567e+06	5780.62	5164.87	0.39894	0.425208	0.0262687	0.140961	0.142212	0.00125116	2425.11	1014.26	72261.2	0.241566	1.67744e+06	1957.77
1842039	OG1RF_RS09005	OG1RF_11759	0.00010739	9.74e-05	0.000102396	7.13e-05	7.3e-05	7.21e-05	8.46e-05	6.85e-05	7.65e-05	7.05e-05	9.02e-05	8.04e-05	8.47e-05	8.14e-05	8.31e-05	880080	405155	2485.41	3.73184	1.17938e+06	252201	85929.3	-0.506019	-0.419914	0.0861051	-0.349779	-0.301785	0.0479934	930218	446397	1553.02	0.245008	1.24887e+06	83895.8
507752	OG1RF_RS02585	OG1RF_10488	6.72e-05	4.5e-05	5.61e-05	2.71e-05	4.31e-05	3.51e-05	6.27e-05	5.7e-05	5.98e-05	5.72e-05	3.38e-05	4.55e-05	3.81e-05	5.6e-05	4.71e-05	2444.36	7105.42	80738.4	3.73184	1.34121e+06	18345.7	5429.83	-0.677439	0.0926049	0.770043	-0.302761	-0.253898	0.0488639	1694.24	2399.63	10171.8	0.247579	1.67078e+06	19218.2
845254	OG1RF_RS04225	OG1RF_10804	0.000179201	0.000135968	0.000157585	0.000110834	0.000132683	0.000121759	0.000129611	9.99e-05	0.000114776	0.000135211	0.000153142	0.000144176	0.000130682	0.000163673	0.000147178	37.3184	3.73184	328928	3.73184	1.29332e+06	3914.7	798.614	-0.372102	-0.457302	-0.0852005	-0.12829	-0.098566	0.0297242	49.8566	26.6667	50281.3	0.248489	1.82533e+06	3307.56
2116638	OG1RF_RS10260	OG1RF_12005	0.000130892	0.000127068	0.00012898	9.54e-05	9.3e-05	9.42e-05	0.000118033	9.44e-05	0.000106192	0.000120605	0.000120104	0.000120354	0.0001007	9.73e-05	9.9e-05	51779.3	443858	11.1955	3.73184	2179.39	153.005	808869	-0.45328	-0.280479	0.172802	-0.0998605	-0.381336	-0.281475	68455.2	428078	10.6547	0.251864	2448.39	783250
2721427	OG1RF_RS13100	OG1RF_12558	8.98e-05	0.000127068	0.000108416	0.000133334	0.000148938	0.000141136	9.71e-05	0.000134886	0.000116007	0.000125196	0.00014187	0.000133533	0.000130682	9.43e-05	0.000112505	17987.5	1.0922e+06	1.00719e+06	14.9274	4239.37	570505	55.9776	0.380509	0.097634	-0.282874	0.300615	0.0534094	-0.247206	11890.8	1.86028e+06	213398	0.254543	13441.9	322.871
1544655	OG1RF_RS07645	OG1RF_11488	6.04e-05	3.21e-05	4.63e-05	2.96e-05	2.72e-05	2.84e-05	3.15e-05	4.86e-05	4e-05	3.34e-05	4.28e-05	3.81e-05	3.16e-05	1.98e-05	2.57e-05	1.14472e+06	37.3184	3.73184	3.73184	727.709	15069.2	754679	-0.703927	-0.208188	0.495739	-0.281164	-0.847378	-0.566214	1.37637e+06	293.431	0.0058272	0.258186	2039.17	1.15146e+06
2507483	OG1RF_RS12145	OG1RF_12370	6.66e-05	0.000122124	9.44e-05	0.000106251	0.000137975	0.000122113	0.000100344	0.0001576	0.000128972	0.000107251	0.000108832	0.000108041	0.000136548	0.000121463	0.000129006	3194.46	1.84555e+06	3.73184	97.0278	3914.7	70490.7	601800	0.372028	0.45087	0.0788415	0.195393	0.451244	0.255851	5914.29	1.41196e+06	0.000391155	0.260923	2520.76	591425
13036	OG1RF_RS00065	OG1RF_10011	9.92e-05	0.000113719	0.000106474	0.000112918	0.000168216	0.000140567	0.000137329	0.00013908	0.000138205	0.000109337	0.00013876	0.000124049	0.000145999	0.000133523	0.000139761	79872.6	1.52955e+06	11.1955	3.73184	53872.8	42714.6	1.70004e+06	0.400754	0.376302	-0.0244523	0.220405	0.392458	0.172053	101728	1.39017e+06	0.452906	0.265849	50298.9	1.64533e+06
1002029	OG1RF_RS05005	OG1RF_10960	0.000105105	0.000123113	0.000114109	0.000112501	4.99e-05	8.12e-05	5.63e-05	7.86e-05	6.75e-05	9.22e-05	9.79e-05	9.51e-05	9.58e-05	0.000121463	0.000108637	3.73184	3.73184	766259	3.73184	60705.8	37262.4	26.1229	-0.490872	-0.758436	-0.267564	-0.263078	-0.0708923	0.192186	0.449162	1.06e-06	783895	0.267828	124350	12.6063
491365	OG1RF_RS02500	OG1RF_10471	0.000272882	0.000228426	0.000250654	0.000319586	0.000303168	0.000311377	0.000245714	0.0002523	0.000249007	0.0002771	0.000308616	0.000292858	0.00024344	0.000285998	0.000264719	44.7821	188032	306455	3.73184	13162.2	172042	22.391	0.312964	-0.00951071	-0.322475	0.224502	0.0787647	-0.145737	15.7161	335532	972501	0.270703	4422.21	5.27341
2700106	OG1RF_RS13005	OG1RF_12540	0.000108369	0.000113719	0.000111044	0.000176251	0.000122855	0.000149553	0.000126395	0.000109726	0.00011806	0.000132707	0.000146145	0.000139426	0.000106892	8.1e-05	9.39e-05	3422.1	141.81	12427	3.73184	3.73184	343273	3.73184	0.429526	0.0883936	-0.341132	0.328372	-0.241417	-0.569788	4033.18	488.773	37487.2	0.272746	0.000141707	3.04e-08
733090	Intergenic_737_732950_733148	Intergenic_737_732950_733148	0.000155699	0.000152284	0.000153992	0.000110834	0.000120209	0.000115521	0.000139581	0.000127897	0.000133739	0.000128951	0.000124379	0.000126665	0.000155776	0.00017358	0.000164678	581469	55.9776	334877	3.73184	7.46368	206520	3.73184	-0.414693	-0.203431	0.211261	-0.281832	0.0967936	0.378626	557190	94.4794	471882	0.273243	1.94169	0.000179646
725996	OG1RF_RS03580	OG1RF_10690	0.000201071	0.000161678	0.000181375	0.000154585	0.000132305	0.000143445	0.00016531	0.000136284	0.000150797	0.000173605	0.000169855	0.00017173	0.000132312	0.000172288	0.0001523	12042.6	1.55561e+06	582.167	3.73184	27929.1	694.122	458781	-0.338476	-0.266364	0.0721125	-0.0788312	-0.252059	-0.173228	16915.6	1.52336e+06	14.7276	0.277544	9898.87	728439
2585274	OG1RF_RS12520	OG1RF_12450	0.000162554	0.00014289	0.000152722	0.000198752	0.000198836	0.000198794	0.000219341	0.000189051	0.000204196	0.000152321	0.000217275	0.000184798	0.000196186	0.000178318	0.000187252	40815.1	78857.5	52.2458	3.73184	1.44616e+06	205471	339299	0.380364	0.419046	0.0386827	0.275041	0.294074	0.0190324	52272.5	98325.9	65.036	0.28011	1.46084e+06	448608
1578467	OG1RF_RS07800	OG1RF_11519	0.000149497	0.000141901	0.000145699	0.000112918	0.000105466	0.000109192	0.000102273	0.000134188	0.00011823	0.000127699	0.000115051	0.000121375	0.000130356	0.000139553	0.000134955	1.17472e+06	23898.7	276104	3.73184	104615	137097	373.184	-0.416129	-0.301392	0.114738	-0.263522	-0.110519	0.153003	1.13506e+06	23843.8	190383	0.289085	121625	453.158
1287063	Intergenic_1284_1286946_1287254	Intergenic_1284_1286946_1287254	0.000219676	0.000162173	0.000190925	0.000163335	0.000143646	0.00015349	0.000132505	0.000146069	0.000139287	0.000170266	0.000172576	0.000171421	0.000165878	0.000183486	0.000174682	59.7094	3.73184	100510	3.73184	1.29458e+06	48909.5	15125.1	-0.314857	-0.454942	-0.140085	-0.155459	-0.128268	0.0271909	33.8666	6.83985	10925	0.290168	1.53916e+06	19677.6
2706114	OG1RF_RS13045	OG1RF_12547	0.000382556	0.000372305	0.000377431	0.000444587	0.000446435	0.000445511	0.000393978	0.000452533	0.000423256	0.00040772	0.000436493	0.000422107	0.000505457	0.000366973	0.000436215	1.73434e+06	544248	3.73184	3.73184	508191	142545	883550	0.239248	0.165317	-0.0739316	0.161394	0.208826	0.0474314	1.81917e+06	105264	0.169198	0.290714	141922	1.85904e+06
2710283	OG1RF_RS13065	OG1RF_12552	0.000489946	0.000564144	0.000527045	0.000617922	0.00057874	0.000598331	0.000515548	0.000588468	0.000552008	0.000646844	0.00054377	0.000595307	0.000676223	0.000472499	0.000574361	5194.72	210595	2365.99	7.46368	303436	1.5817e+06	204553	0.183017	0.0667629	-0.116254	0.175706	0.124032	-0.0516749	5876.84	14187.8	4.23306	0.304381	1.40013e+06	1.05125e+06
1861178	OG1RF_RS09055	OG1RF_11769	0.000173978	0.000152779	0.000163379	0.000113334	0.000136841	0.000125088	0.0001116	0.000138381	0.000124991	0.000111007	0.000142259	0.000126633	0.000126772	0.000121894	0.000124333	1.49591e+06	1.7243e+06	3.73184	3.73184	1.37897e+06	1.54222e+06	1.69927e+06	-0.385278	-0.386399	-0.00112103	-0.367569	-0.394014	-0.0264454	1.31728e+06	1.85273e+06	0.0814459	0.309703	1.37905e+06	1.69503e+06
38000	OG1RF_RS00160	OG1RF_10031	8.55e-05	7.07e-05	7.81e-05	0.000109584	0.00011416	0.000111872	9.71e-05	9.05e-05	9.38e-05	8.64e-05	6.65e-05	7.64e-05	9.06e-05	9.78e-05	9.42e-05	3836.33	1.76608e+06	10729	3.73184	4250.57	3.73184	9840.86	0.518239	0.26431	-0.253929	-0.0314969	0.269963	0.30146	3085.98	1.84274e+06	29982.3	0.315019	4492.21	7273.68
956627	Intergenic_964_956592_956760	Intergenic_964_956592_956760	8.88e-05	8.41e-05	8.64e-05	6.08e-05	5.67e-05	5.88e-05	7.88e-05	5.28e-05	6.58e-05	5.68e-05	8.2e-05	6.94e-05	6.26e-05	6.59e-05	6.42e-05	867037	1.4058e+06	89.5642	3.73184	580697	67158.2	495730	-0.556313	-0.393673	0.162641	-0.316743	-0.427972	-0.111229	944325	1.22346e+06	42.0368	0.318888	499410	539602
1539227	Intergenic_1534_1539141_1539411	Intergenic_1534_1539141_1539411	8.03e-05	7.32e-05	7.67e-05	6.29e-05	4.01e-05	5.15e-05	6.21e-05	6.22e-05	6.21e-05	5.88e-05	5.32e-05	5.6e-05	9.12e-05	6.42e-05	7.77e-05	369978	3033.99	1.60858e+06	3.73184	55.9776	612992	3.73184	-0.575529	-0.304473	0.271056	-0.453308	0.0182462	0.471554	371869	986.579	1.35157e+06	0.32	9.35562	0.027174
262927	OG1RF_RS01420	OG1RF_10255	0.00020205	0.000239798	0.000220924	0.000291252	0.0002476	0.000269426	0.000269513	0.00018311	0.000226312	0.00021784	0.000213777	0.000215808	0.000175655	0.000238619	0.000207137	461356	57209.1	253623	3.73184	637939	3.73184	3.73184	0.286338	0.0347596	-0.251578	-0.0337997	-0.0929666	-0.0591669	333171	7416.64	215212	0.329457	290204	1e-05
1386063	Intergenic_1378_1385947_1386227	Intergenic_1378_1385947_1386227	6.46e-05	2.32e-05	4.39e-05	2.46e-05	3.06e-05	2.76e-05	2.54e-05	3.04e-05	2.79e-05	2.75e-05	1.48e-05	2.12e-05	1.79e-05	2.24e-05	2.02e-05	52417.4	17073.2	3.73184	26.1229	1.35192e+06	75263.7	28085.8	-0.670599	-0.65483	0.0157697	-1.05424	-1.12379	-0.0695566	49704.5	14186	7.76e-09	0.331072	1.40392e+06	19708.4
2433766	OG1RF_RS11785	OG1RF_12302	0.000201071	0.000176511	0.000188791	0.000233752	0.000244953	0.000239353	0.000234457	0.000251951	0.000243204	0.000223265	0.00021261	0.000217938	0.000209222	0.000180471	0.000194847	11919.5	3.73184	908453	3.73184	18760	47222.7	3.73184	0.342348	0.365377	0.0230297	0.207128	0.0455492	-0.161578	13070.2	0.394941	998326	0.335068	38327.4	5.82211
1608537	OG1RF_RS07895	OG1RF_11538	0.000125996	0.00011718	0.000121588	0.000107918	7.11e-05	8.95e-05	9.26e-05	6.46e-05	7.86e-05	5.17e-05	9.6e-05	7.39e-05	0.000151539	9.56e-05	0.000123579	699694	3.73184	1.44906e+06	3.73184	3.73184	11833.7	3.73184	-0.442164	-0.628729	-0.186565	-0.718814	0.0234419	0.742255	769882	2.21e-09	914164	0.336291	1.08e-10	0.00396073
286570	OG1RF_RS01520	OG1RF_10275	0.000116203	0.000145857	0.00013103	0.000210002	0.000130037	0.000170019	0.000135721	0.00018311	0.000159416	0.000209077	0.000186957	0.000198017	0.000183476	0.00019167	0.000187573	3.73184	694.122	3.73184	3.73184	427777	2295.08	67520.2	0.375802	0.282897	-0.0929049	0.595727	0.517558	-0.0781693	2.43128	499.53	7.41e-08	0.336495	422532	43464.5
2601390	OG1RF_RS12590	OG1RF_12465	0.000114571	9.94e-05	0.000106976	0.000141668	0.000149316	0.000145492	0.000113852	0.000145719	0.000129785	0.000118101	0.00012127	0.000119685	0.000103307	0.000135246	0.000119277	259926	222959	125326	3.73184	1.7732e+06	712.781	514.994	0.443654	0.278845	-0.164809	0.161964	0.157028	-0.00493543	326869	133881	380751	0.337716	1.33128e+06	113.028
299713	OG1RF_RS01580	OG1RF_10286	5.12e-05	8.85e-05	6.99e-05	0.000106668	8.58e-05	9.62e-05	8.14e-05	6.81e-05	7.48e-05	7.76e-05	0.000122824	0.000100223	9.87e-05	0.000100358	9.96e-05	3.73184	14.9274	3.73184	22.391	1.70236e+06	981597	1.10917e+06	0.461839	0.0974018	-0.364437	0.520365	0.510665	-0.00969916	9.46457	21.8511	0.00744476	0.339281	1.53557e+06	1.0554e+06
1081588	OG1RF_RS05385	OG1RF_11036	0.000183444	0.000122619	0.000153031	0.000135001	0.000106978	0.00012099	9.68e-05	0.000121957	0.000109381	0.000108503	0.000139926	0.000124215	0.000147629	9.82e-05	0.000122916	43617.7	63359.2	41.0502	7.46368	1.58327e+06	1.20257e+06	1.4542e+06	-0.338945	-0.48446	-0.145515	-0.300993	-0.316152	-0.0151594	30242.4	13295.2	16.954	0.34263	1.57429e+06	739000
253384	OG1RF_RS01360	OG1RF_10243	6.2e-05	5.49e-05	5.85e-05	7.88e-05	9.53e-05	8.7e-05	8.17e-05	5.66e-05	6.92e-05	0.000100991	0.000113496	0.000107243	9.06e-05	7.32e-05	8.19e-05	3.73184	24727.2	18.6592	3.73184	67.1731	2153.27	690655	0.573895	0.242529	-0.331366	0.875613	0.486833	-0.388779	5.58e-05	19493.9	10.3756	0.347369	123.277	882889
553959	Intergenic_558_553950_554006	Intergenic_558_553950_554006	0.000212169	0.000132013	0.000172091	0.000137084	0.000140243	0.000138664	0.000163702	0.000120559	0.00014213	0.000163172	0.000148478	0.000155825	0.000183802	0.000109833	0.000146818	117982	941935	2101.03	48.5139	442104	47237.6	504869	-0.311577	-0.275953	0.0356237	-0.143247	-0.229141	-0.0858944	177696	420504	748.873	0.351875	1.22508e+06	152460
569257	OG1RF_RS02845	OG1RF_10541	0.000171693	0.000185905	0.000178799	0.000144168	0.000128903	0.000136535	0.000172707	0.000173326	0.000173016	0.000187376	0.000146145	0.000166761	0.00013003	0.000173149	0.00015159	812463	9863.25	1612.15	3.73184	103282	201.519	84481.4	-0.389068	-0.0474344	0.341633	-0.100563	-0.23817	-0.137607	729161	2482.71	543.722	0.355025	50338.3	182427
1937314	OG1RF_RS09390	OG1RF_11834	0.000203682	0.000192333	0.000198008	0.000173335	0.000139109	0.000156222	0.000159199	0.000160047	0.000159623	0.000154825	0.000143036	0.000148931	0.000155124	0.000170565	0.000162844	298924	1.24707e+06	52.2458	3.73184	141455	659147	752473	-0.341957	-0.310887	0.0310699	-0.410915	-0.282061	0.128855	291986	1.47642e+06	13.4756	0.355232	181458	797400
109729	Intergenic_97_109514_109731	Intergenic_97_109514_109731	0.000141663	0.000147834	0.000144749	0.000201252	0.000172753	0.000187002	0.000182356	0.000152359	0.000167357	0.000156077	0.000187346	0.000171712	0.000151865	0.00015592	0.000153893	1.07368e+06	143026	440730	7.46368	47360.8	132999	89.5642	0.369502	0.209378	-0.160125	0.246435	0.0883729	-0.158062	1.12729e+06	111753	405966	0.36911	37104.8	103.278
451482	OG1RF_RS02330	OG1RF_10437	0.000145254	0.00014734	0.000146297	0.000220835	0.000159144	0.00018999	0.000166596	0.000181013	0.000173805	0.000178195	0.000157806	0.000168	0.000184454	0.00015549	0.000169972	877020	1.16724e+06	5060.38	3.73184	1.51324e+06	17483.7	30843.7	0.377021	0.248569	-0.128452	0.199566	0.216397	0.0168312	884290	1.60964e+06	1845.57	0.381183	1.13622e+06	92429
2064214	OG1RF_RS10000	OG1RF_11955	0.000104452	0.000141901	0.000123177	0.000157501	0.000158388	0.000157945	0.000142154	0.000142225	0.000142189	0.000127699	0.000158195	0.000142947	0.000136222	0.000139553	0.000137888	1.69835e+06	1.01925e+06	80600.3	3.73184	919104	100174	15080.4	0.358689	0.207082	-0.151607	0.214751	0.162764	-0.051987	1.63769e+06	999543	18245.7	0.381682	828915	13966.8
901078	OG1RF_RS04510	OG1RF_10861	0.000306502	0.000240787	0.000273645	0.000197502	0.000255916	0.000226709	0.000230919	0.000262085	0.000246502	0.000237454	0.000244483	0.000240968	0.000221606	0.000238619	0.000230112	1.0518e+06	143653	7.46368	3.73184	481456	260673	1.3443e+06	-0.271464	-0.150703	0.120761	-0.18346	-0.249967	-0.0665071	1.1738e+06	126084	0.365588	0.383992	390234	1.76864e+06
852445	OG1RF_RS04260	OG1RF_10811	9.04e-05	7.86e-05	8.45e-05	4.21e-05	7.22e-05	5.71e-05	7.78e-05	6.36e-05	7.07e-05	6.22e-05	5.4e-05	5.81e-05	7.27e-05	5.25e-05	6.26e-05	19148.1	180502	108.223	3.73184	661778	1.56893e+06	475866	-0.564657	-0.257198	0.30746	-0.540581	-0.432805	0.107776	16089.6	303015	102.558	0.388959	426591	410141
2341386	OG1RF_RS11385	OG1RF_12221	0.00011555	9.59e-05	0.000105735	0.000132084	0.000155742	0.000143913	0.000156948	0.000144671	0.000150809	0.000116849	0.000110775	0.000113812	0.000127423	0.000142568	0.000134996	3.73184	51742	74.6368	3.73184	4821.54	67.1731	421940	0.444748	0.512276	0.067528	0.106204	0.352463	0.246259	0.231712	31861.6	247.029	0.411451	7132.32	291943
2548656	OG1RF_RS12360	OG1RF_12414	0.00012828	0.000114213	0.000121247	0.000105418	7.41e-05	8.98e-05	0.00011353	0.000133139	0.000123335	0.000121022	9.68e-05	0.000108902	9.65e-05	0.000123616	0.00011004	53048.1	77047.6	178740	3.73184	1.6178e+06	4728.24	2194.32	-0.433896	0.0246302	0.458526	-0.154911	-0.139918	0.0149929	54738.4	42039.5	57308.2	0.41301	1.83845e+06	3856.88
293597	OG1RF_RS01540	OG1RF_10279	8.26e-05	9.2e-05	8.73e-05	0.000117501	0.000121343	0.000119422	0.000110635	0.000118113	0.000114374	8.89e-05	0.000105722	9.73e-05	5.54e-05	0.000109833	8.26e-05	12184.5	3.73184	794837	3.73184	25977.3	1388.24	3.73184	0.452455	0.390151	-0.0623044	0.156983	-0.0790929	-0.236075	16410.2	0.00364595	363790	0.414671	2700.23	8.55e-05
1742357	OG1RF_RS08555	OG1RF_11669	0.000174631	0.000177995	0.000176313	0.000129168	0.000140621	0.000134895	0.000154053	0.000129645	0.000141849	0.000122692	0.000133708	0.0001282	0.000122209	0.00011974	0.000120975	102349	4403.57	3.73184	3.73184	558104	666350	89358.9	-0.386306	-0.313781	0.0725247	-0.459746	-0.543435	-0.0836884	96529.2	3887.45	6.66e-07	0.415741	577356	90092.5
742997	OG1RF_RS03715	OG1RF_10718	0.000201071	0.0001775	0.000189285	0.000138751	0.000158388	0.00014857	0.000123178	0.000193244	0.000158211	0.000170683	0.0001477	0.000159192	0.000163923	0.000108111	0.000136017	1.6682e+06	4134.88	3.73184	3.73184	3996.8	328794	164167	-0.349424	-0.258711	0.090713	-0.249798	-0.476778	-0.22698	1.50992e+06	39538.8	0.000148856	0.424427	25576.9	425259
2026798	OG1RF_RS09835	OG1RF_11922	8.06e-05	0.000120146	0.000100385	0.000117084	0.000144024	0.000130554	0.000143119	0.000135236	0.000139177	0.000148565	0.0001271	0.000137833	0.000128727	0.000115433	0.00012208	1.59635e+06	23227	2392.11	14.9274	50062.6	598009	419433	0.379098	0.471376	0.0922773	0.45737	0.282278	-0.175093	1.51402e+06	33035.9	83.3946	0.425287	82647.4	467859
284424	OG1RF_RS01510	OG1RF_10273	0.000119141	8.8e-05	0.000103575	8.58e-05	6.62e-05	7.6e-05	8.68e-05	7.06e-05	7.87e-05	7.76e-05	7.35e-05	7.55e-05	8.93e-05	8.57e-05	8.75e-05	1.04778e+06	194854	15065.4	11.1955	64273.5	1.7474e+06	78133.5	-0.446727	-0.396014	0.0507135	-0.455333	-0.243257	0.212077	979365	215684	3717.91	0.426348	59042.2	58941.6
1971442	OG1RF_RS09560	OG1RF_11868	0.000187035	0.000146351	0.000166693	0.000198752	0.000232101	0.000215426	0.00017335	0.000128596	0.000150973	0.000161502	0.000164025	0.000162764	0.000158057	0.000214498	0.000186278	223093	11.1955	36228.7	3.73184	8941.49	3.73184	1884.58	0.370001	-0.1429	-0.5129	-0.0344155	0.160261	0.194677	295794	144.009	314207	0.435648	33389.5	214.316
1177298	OG1RF_RS05870	OG1RF_11132	0.000104452	0.000129046	0.000116749	8.21e-05	8.17e-05	8.19e-05	0.000126073	0.000106931	0.000116502	0.000120188	0.000109609	0.000114898	0.000142414	0.000128354	0.000135384	1.51611e+06	8463.81	15755.8	3.73184	6668.8	3.73184	3.73184	-0.512049	-0.00306013	0.508989	-0.0230538	0.213648	0.236702	1.41658e+06	7187.12	2882.02	0.43586	3943.41	1.18e-10
306480	OG1RF_RS01610	OG1RF_10292	0.000136767	0.000145362	0.000141065	0.000189585	0.000174265	0.000181925	0.000128003	0.000202679	0.000165341	0.000131455	0.000158195	0.000144825	0.000169789	0.000158935	0.000164362	13229.4	1.6869e+06	5131.28	3.73184	22241.8	7.46368	60261.8	0.366985	0.229086	-0.137899	0.0379532	0.220522	0.182569	29052.4	1.64291e+06	2266.59	0.442341	21323.3	86159.5
2071374	OG1RF_RS10030	OG1RF_11961	0.000119467	0.000208155	0.000163811	0.000146251	9e-05	0.000118109	0.000118676	0.000121607	0.000120142	0.000148983	0.000131375	0.000140179	0.000146651	0.000108111	0.000127381	7015.86	506720	3.73184	3.73184	139489	4287.88	334630	-0.47191	-0.447297	0.0246134	-0.224762	-0.362886	-0.138124	8377.93	261370	1651.05	0.456001	340636	105984
1609417	OG1RF_RS07900	OG1RF_11539	0.000108369	9.34e-05	0.000100908	5.33e-05	8.88e-05	7.11e-05	5.92e-05	8.49e-05	7.2e-05	9.97e-05	8.82e-05	9.4e-05	8.05e-05	7.19e-05	7.62e-05	141.81	772192	55.9776	3.73184	3668.4	126.883	629558	-0.505455	-0.486047	0.0194083	-0.102537	-0.404942	-0.302406	106.056	591150	24.7022	0.457943	6368.74	713843
1468837	Intergenic_1465_1468777_1468850	Intergenic_1465_1468777_1468850	9.99e-05	8.9e-05	9.44e-05	6.21e-05	6.99e-05	6.6e-05	0.000106454	8.14e-05	9.39e-05	0.000106834	8.32e-05	9.5e-05	8.96e-05	9.35e-05	9.15e-05	1.58633e+06	1.26975e+06	1.17212e+06	3.73184	1.05021e+06	3.73184	7.46368	-0.51675	-0.0076913	0.509059	0.00862252	-0.0449464	-0.0535689	1865920	1.11952e+06	921498	0.465188	1.12535e+06	11.7756
264614	OG1RF_RS01425	OG1RF_10256	0.000133177	0.000144868	0.000139022	0.000182501	0.000175399	0.00017895	0.000194577	0.000159697	0.000177137	0.000167762	0.0001477	0.000157731	0.000162294	0.000158074	0.000160184	25787	54988.7	11695.6	3.73184	1.41623e+06	18121.8	38139.4	0.364241	0.34955	-0.0146917	0.182151	0.204413	0.0222612	18685	48784.9	5522.95	0.468711	1.32618e+06	45995.8
722318	Intergenic_715_722270_722334	Intergenic_715_722270_722334	0.000118162	0.000130529	0.000124346	0.000156668	0.000166704	0.000161686	0.000123822	0.000158998	0.00014141	0.000147313	0.000153919	0.000150616	0.00017924	0.000166688	0.000172964	388242	29.8547	3.73184	3.73184	9325.87	300700	303649	0.378842	0.185529	-0.193313	0.276523	0.476119	0.199595	331121	16.9136	3.97e-05	0.473427	7247.93	270039
1553265	OG1RF_RS07680	OG1RF_11495	8.98e-05	0.000188378	0.000139071	8.58e-05	0.000102442	9.41e-05	0.000126073	0.000105183	0.000115628	0.00012603	9.79e-05	0.000111989	9.81e-05	0.000146014	0.000122054	1.08317e+06	604763	38169.3	3.73184	263796	10221.5	22.391	-0.562969	-0.266325	0.296645	-0.312456	-0.188304	0.124152	930397	1.30265e+06	268068	0.478057	542971	336.528
2713063	OG1RF_RS13080	OG1RF_12555	0.000266027	0.000217549	0.000241788	0.000277919	0.000320934	0.000299427	0.00026501	0.000282003	0.000273507	0.000307564	0.000284128	0.000295846	0.000276355	0.000234742	0.000255549	54014.7	120408	303141	3.73184	145.542	1.38832e+06	33.5866	0.30846	0.177835	-0.130625	0.291105	0.0798561	-0.211249	57154.8	248876	452025	0.481767	687.761	96.82
134242	OG1RF_RS00610	OG1RF_10121	0.000173978	0.000187883	0.000180931	0.000244169	0.000209042	0.000226605	0.000222557	0.000235527	0.000229042	0.000214919	0.000222716	0.000218818	0.000236923	0.000202438	0.00021968	492715	555107	22.391	3.73184	1.73082e+06	766188	848270	0.324744	0.340176	0.0154317	0.274291	0.279968	0.00567661	540116	866611	2.54535	0.486666	1.40297e+06	1.31823e+06
329496	OG1RF_RS01725	OG1RF_10315	8.39e-05	0.000118169	0.000101028	0.000101667	0.000160278	0.000130973	0.000138938	0.00011986	0.000129399	0.000142306	0.0001271	0.000134703	0.000111781	0.000157643	0.000134712	827397	819255	3.73184	14.9274	1.85121e+06	1.13351e+06	1.13109e+06	0.374506	0.357063	-0.0174424	0.415018	0.415116	9.82e-05	975931	1.52604e+06	0.626793	0.48692	1.31737e+06	1.72559e+06
2616803	OG1RF_RS12670	OG1RF_12481	5.55e-06	0	2.77e-06	1.92e-05	6.8e-06	1.3e-05	3.86e-06	8.04e-06	5.95e-06	3.76e-06	5.44e-06	4.6e-06	3.26e-07	4.31e-07	3.78e-07	691185	3.73184	4515.53	3.73184	14.9274	22.391	3.73184	2.2266	1.10025	-1.12635	0.728999	-2.87461	-3.60361	845703	1.34054	1564.66	0.492901	48.336	1.34e-08
963463	OG1RF_RS04815	OG1RF_10922	0.00019748	0.000236832	0.000217156	0.000188335	0.000150072	0.000169203	0.000179139	0.000186255	0.000182697	0.000184455	0.000170244	0.000177349	0.000220628	0.000212345	0.000216486	963091	97.0278	1.75321e+06	3.73184	3.73184	611081	3.73184	-0.359974	-0.249277	0.110697	-0.292137	-0.00445512	0.287682	966330	77.8629	1.26867e+06	0.49652	10.1868	0.0316299
399274	OG1RF_RS02090	OG1RF_10387	0.000209231	0.000233865	0.000221548	0.000297086	0.000244953	0.00027102	0.000280126	0.0002841	0.000282113	0.000247887	0.000311725	0.000279806	0.000238226	0.000234742	0.000236484	1.53798e+06	3.73184	220414	11.1955	29.8547	752611	921.764	0.290777	0.348655	0.0578775	0.336808	0.0941235	-0.242684	1.73363e+06	4.70403	113357	0.49769	19.4697	1592.43
2168761	OG1RF_RS10490	OG1RF_12051	0.00019291	0.000155745	0.000174328	0.000220418	0.000227565	0.000223992	0.00019329	0.000234479	0.000213885	0.000186959	0.000217275	0.000202117	0.000209548	0.000205022	0.000207285	338885	838418	268.692	3.73184	1.05165e+06	33194.7	125782	0.361642	0.29503	-0.0666121	0.213386	0.249814	0.0364278	456908	1.01133e+06	1226.7	0.498674	1.10815e+06	133949
396505	Intergenic_413_396303_396592	Intergenic_413_396303_396592	0.000269944	0.000213594	0.000241769	0.000265002	0.000334165	0.000299583	0.000283664	0.000268026	0.000275845	0.000310902	0.000261585	0.000286244	0.000282221	0.000288582	0.000285402	569583	631730	26.1229	3.73184	1.74187e+06	405192	339728	0.309331	0.19023	-0.119101	0.243616	0.239366	-0.00424916	700163	720977	421.533	0.499569	1.83571e+06	239692
1429170	OG1RF_RS07045	OG1RF_11365	0.000169082	0.000124596	0.000146839	8.71e-05	0.000138353	0.000112719	0.000149229	0.00011357	0.0001314	0.000141054	0.000145757	0.000143405	0.000132963	0.000138261	0.000135612	168698	1.00534e+06	239211	3.73184	543337	22.391	1884.58	-0.38151	-0.160275	0.221235	-0.0341396	-0.11475	-0.0806106	217502	1.24956e+06	57713.7	0.505357	508553	4333.46
1444985	OG1RF_RS07120	OG1RF_11380	7.96e-05	4.4e-05	6.18e-05	5.21e-05	3.21e-05	4.21e-05	4.86e-05	6.36e-05	5.61e-05	3.84e-05	6.57e-05	5.2e-05	4.66e-05	6.12e-05	5.39e-05	696779	1.17316e+06	171799	11.1955	1.28804e+06	41669.7	12677.1	-0.554103	-0.140653	0.413449	-0.248545	-0.198369	0.0501757	921808	997941	16729.8	0.507282	1.81484e+06	17786
392256	OG1RF_RS02045	OG1RF_10378	0.000307481	0.000212605	0.000260043	0.000312919	0.000337189	0.000325054	0.00026694	0.000234828	0.000250884	0.000293792	0.000274411	0.000284102	0.000248981	0.0002636	0.00025629	1447.95	1.0597e+06	1.31607e+06	3.73184	12766.6	406.771	3.73184	0.321929	-0.051729	-0.373658	0.127658	-0.0209709	-0.148628	2287	1.31965e+06	286598	0.515686	10336	5.06e-05
2097376	OG1RF_RS10145	OG1RF_11984	0.000121099	0.000135968	0.000128534	0.000164585	0.000167838	0.000166212	0.000114816	0.000103786	0.000109301	0.000106416	0.000116994	0.000111705	0.000109173	0.000150752	0.000129963	1.3052e+06	2839.93	1.57622e+06	7.46368	15412.5	3.73184	3.73184	0.370873	-0.23384	-0.604713	-0.202451	0.0159494	0.218401	1.36761e+06	13170.5	1865920	0.51865	51466.6	0.347822
1873095	OG1RF_RS09110	OG1RF_11780	0.000236323	0.000171073	0.000203698	0.000207918	0.000127769	0.000167844	0.000211944	0.000174374	0.000193159	0.000169014	0.000225826	0.00019742	0.000178914	0.000149029	0.000163971	1.1379e+06	380.648	3.73184	52.2458	149.274	1018.79	1.17375e+06	-0.279314	-0.0766427	0.202671	-0.0451641	-0.312987	-0.267822	1.14267e+06	967.352	0.343774	0.519377	227.712	1865920
1582365	OG1RF_RS07810	OG1RF_11521	0.000163207	0.000152284	0.000157745	0.000135834	0.0001066	0.000121217	0.000155661	0.000122306	0.000138984	0.000158998	0.000130209	0.000144604	0.000136548	9.05e-05	0.0001135	808261	220.179	3.73184	7.46368	18.6592	2477.94	465360	-0.380004	-0.182681	0.197323	-0.125493	-0.474911	-0.349418	1.04142e+06	1338.6	0.0124683	0.51975	230.068	1.10328e+06
2391208	Intergenic_2333_2391134_2391513	Intergenic_2333_2391134_2391513	3.92e-05	2.13e-05	3.02e-05	4.54e-05	6.05e-05	5.29e-05	3.18e-05	5.28e-05	4.23e-05	3.21e-05	2.64e-05	2.93e-05	5.87e-05	2.71e-05	4.29e-05	832.2	1.62518e+06	1141.94	3.73184	440.357	3.73184	32944.7	0.809355	0.485498	-0.323857	-0.0452506	0.505638	0.550889	1138.56	817084	1578.3	0.524877	68.5589	119039
634957	Intergenic_633_634934_635058	Intergenic_633_634934_635058	6.2e-05	6.08e-05	6.14e-05	9.71e-05	8.32e-05	9.01e-05	5.18e-05	6.15e-05	5.66e-05	8.26e-05	8.47e-05	8.37e-05	7.92e-05	9.78e-05	8.85e-05	3.73184	3.73184	3.73184	3.73184	769095	515147	1.45431e+06	0.553275	-0.116777	-0.670052	0.446272	0.52676	0.0804874	0.140184	0.00189448	3.5241	0.52974	1.06001e+06	1.26993e+06
2046896	OG1RF_RS09925	OG1RF_11940	0.000379945	0.000259081	0.000319513	0.000285836	0.000266122	0.000275979	0.000339303	0.000292487	0.000315895	0.00030506	0.000293846	0.000299453	0.000348703	0.000246372	0.000297537	232494	144030	79592.7	104.492	1.60307e+06	54089.3	74435.3	-0.211317	-0.0164293	0.194888	-0.0935469	-0.102805	-0.00925764	191057	465684	26202.8	0.537836	1.17878e+06	11437.3
597032	OG1RF_RS02980	OG1RF_10568	0.000124363	0.000143385	0.000133874	0.000160001	0.000182581	0.000171291	0.000145691	0.000129295	0.000137493	0.000182786	0.000144591	0.000163688	0.00010624	0.000155059	0.00013065	903.105	613768	1.22291e+06	3.73184	33.5866	659621	3.73184	0.355574	0.0384858	-0.317089	0.290073	-0.0351724	-0.325246	1407.81	241033	980188	0.539313	3.66789	0.00796595
597032	OG1RF_RS02985	OG1RF_10569	0.000124363	0.000143385	0.000133874	0.000160001	0.000182581	0.000171291	0.000145691	0.000129295	0.000137493	0.000182786	0.000144591	0.000163688	0.00010624	0.000155059	0.00013065	806.077	611783	1.22139e+06	11.1955	26.1229	660162	3.73184	0.355574	0.0384858	-0.317089	0.290073	-0.0351724	-0.325246	1407.81	241033	980188	0.539313	3.66789	0.00796595
29916	OG1RF_RS00135	OG1RF_10026	0.000105105	0.000129046	0.000117076	0.000149585	0.00015423	0.000151907	0.000192969	0.000174723	0.000183846	0.000138132	0.000144591	0.000141362	0.000159686	0.000126201	0.000142944	3.73184	3.73184	541.117	7.46368	1.55423e+06	313598	436278	0.37575	0.651058	0.275308	0.271949	0.288006	0.0160565	0.0885655	0.738321	29.9661	0.5441	1.1745e+06	717419
595904	OG1RF_RS02975	OG1RF_10567	0.000129586	8.85e-05	0.000109044	8.54e-05	7.75e-05	8.15e-05	9.36e-05	7.97e-05	8.66e-05	0.000109337	9.13e-05	0.000100339	0.000105914	7.84e-05	9.22e-05	37031	602256	11897.1	22.391	334709	3422.1	120430	-0.420839	-0.331947	0.0888915	-0.120032	-0.242818	-0.122786	50956.5	405836	4671.27	0.544492	646031	55869.2
1340143	OG1RF_RS06630	OG1RF_11283	0.000122405	0.00015179	0.000137097	0.000112501	8.69e-05	9.97e-05	0.000144405	0.000121607	0.000133006	0.00014314	0.000104556	0.000123848	8.18e-05	0.000118879	0.000100339	349196	7.46368	3.73184	3.73184	667.999	634.413	1.72264e+06	-0.459216	-0.043708	0.415508	-0.146629	-0.450325	-0.303697	263974	0.0563384	0.0989451	0.550164	207.699	1.59158e+06
2648454	OG1RF_RS12770	OG1RF_12503	0.000314336	0.000339179	0.000326757	0.000284169	0.000254404	0.000269286	0.000316147	0.000349796	0.000332972	0.000335941	0.000322608	0.000329275	0.000400846	0.000345006	0.000372926	1.38389e+06	626.949	145.542	3.73184	313.475	3.73184	3.73184	-0.279079	0.0271797	0.306258	0.0110725	0.190669	0.179597	1.45968e+06	133.582	11.4007	0.551626	89.1704	6.57e-16
596047	OG1RF_RS02980	OG1RF_10568	0.000154067	0.000175028	0.000164548	0.000127918	0.000119831	0.000123874	0.000141832	0.000140827	0.00014133	0.000120605	0.000126711	0.000123658	0.00012058	0.000109403	0.000114991	22547.8	220.179	3.73184	3.73184	377550	1.81894e+06	358466	-0.40963	-0.219442	0.190188	-0.412148	-0.516982	-0.104834	24419.5	313.976	0.000315878	0.552929	468259	474703
2129375	Intergenic_2076_2129338_2129450	Intergenic_2076_2129338_2129450	0.000168103	0.000167117	0.00016761	0.000207085	0.00021698	0.000212033	0.00017528	0.00018975	0.000182515	0.000189045	0.000190455	0.00018975	0.000189017	0.000212775	0.000200896	707501	49764.1	212.715	3.73184	379233	24648.8	401035	0.339178	0.122905	-0.216273	0.178994	0.26134	0.0823462	695222	74022	344.121	0.557752	531380	277037
66871	OG1RF_RS00295	OG1RF_10058	0.000254276	0.000265014	0.000259645	0.000285002	0.000338701	0.000311852	0.000325152	0.000301223	0.000313188	0.000300887	0.000274023	0.000287455	0.000264623	0.000282983	0.000273803	27686.5	268.692	316128	3.73184	358286	48334.8	615.754	0.264319	0.270487	0.00616785	0.146793	0.076597	-0.0701963	22172.9	107.771	319063	0.558795	317827	249.676
2517216	OG1RF_RS12185	OG1RF_12378	5.97e-05	7.52e-05	6.74e-05	6.08e-05	2.49e-05	4.29e-05	5.56e-05	4.44e-05	5e-05	5.72e-05	5.52e-05	5.62e-05	7.92e-05	5.81e-05	6.87e-05	296685	78.3686	1.5238e+06	3.73184	21058.8	5646.27	3.73184	-0.652991	-0.431476	0.221515	-0.263547	0.0259863	0.289533	364479	32.7499	792508	0.56274	10030.9	0.0038259
1938311	OG1RF_RS09395	OG1RF_11835	0.000144601	0.00012608	0.00013534	0.000131251	7.52e-05	0.000103238	9.78e-05	9.26e-05	9.52e-05	9.93e-05	0.000105334	0.000102328	0.000140459	0.000153336	0.000146898	435927	3.73184	227344	3.73184	3.73184	1.65951e+06	3.73184	-0.390618	-0.507754	-0.117135	-0.403395	0.118218	0.521614	463654	1.29e-08	454816	0.579683	0.000835865	0.00039392
869831	OG1RF_RS04350	OG1RF_10828	3.92e-05	2.77e-05	3.34e-05	5.71e-05	5.59e-05	5.65e-05	3.92e-05	3.39e-05	3.66e-05	6.55e-05	3.23e-05	4.89e-05	6.13e-05	3.53e-05	4.83e-05	3481.81	4287.88	335.866	3.73184	1.65788e+06	183442	121841	0.75754	0.129436	-0.628104	0.548444	0.530728	-0.0177161	6788.17	1275.91	278.411	0.580536	1.33256e+06	316451
1867516	OG1RF_RS09085	OG1RF_11775	0.000203029	0.000187883	0.000195456	0.000139168	0.000167838	0.000153503	0.000158878	0.000150961	0.000154919	0.000140636	0.000131764	0.0001362	0.000105589	0.00012577	0.000115679	20786.3	3.73184	3.73184	3.73184	6452.35	42834.1	3.73184	-0.348577	-0.335328	0.013249	-0.521116	-0.756714	-0.235598	19175.7	0.00814769	1.18e-20	0.581086	3543.4	0.0535243
2140019	OG1RF_RS10355	OG1RF_12024	0.000109348	0.000169589	0.000139469	0.000103751	9.37e-05	9.87e-05	0.000118997	0.000117414	0.000118206	0.000130203	8.9e-05	0.000109606	0.000137852	0.000157213	0.000147532	352636	44.7821	544181	3.73184	3.73184	174471	3.73184	-0.498102	-0.238643	0.259459	-0.347616	0.0810863	0.428702	292488	85.1038	153944	0.589762	0.253896	9.07e-06
724084	Intergenic_717_724035_724160	Intergenic_717_724035_724160	0.000255255	0.000261553	0.000258404	0.000222085	0.00019619	0.000209137	0.000257292	0.000223296	0.000240294	0.000206155	0.000210667	0.000208411	0.000232686	0.000221821	0.000227253	835.932	286971	2802.61	3.73184	77267.7	1.74982e+06	91377.8	-0.305179	-0.104829	0.200351	-0.310197	-0.185329	0.124868	748.152	297009	3971.77	0.592939	66455.2	65310.4
2259436	Intergenic_2198_2259227_2259560	Intergenic_2198_2259227_2259560	0.000118162	0.000136957	0.000127559	0.000151668	0.000176155	0.000163911	0.0001235	9.96e-05	0.000111546	0.000118518	0.000117771	0.000118145	0.00013003	0.000130508	0.000130269	573274	7926.43	1.31861e+06	3.73184	155510	3.73184	18.6592	0.361747	-0.193527	-0.555275	-0.11061	0.0303278	0.140938	679276	10759.6	985897	0.595281	160405	10.454
2062665	OG1RF_RS09995	OG1RF_11954	0.000133503	0.000103336	0.000118419	9.17e-05	8.54e-05	8.85e-05	8.36e-05	9.23e-05	8.79e-05	7.6e-05	8.12e-05	7.86e-05	7.14e-05	8.57e-05	7.85e-05	176815	164421	3.73184	3.73184	1.84594e+06	161798	148908	-0.419352	-0.429366	-0.0100134	-0.591423	-0.592376	-0.000953205	204416	118758	2.01e-06	0.596523	1.61091e+06	109402
1375725	OG1RF_RS06800	OG1RF_11316	0.000137746	0.000113719	0.000125733	0.000100001	8.88e-05	9.44e-05	0.000118676	9.54e-05	0.000107037	0.000103912	8.2e-05	9.3e-05	9.35e-05	0.000132662	0.000113096	39550	620422	121662	3.73184	3179.53	1.51978e+06	6370.25	-0.413239	-0.232244	0.180995	-0.43564	-0.15281	0.28283	28770	1.23988e+06	16794	0.607696	9318.94	19610.7
2663857	OG1RF_RS12830	OG1RF_12516	0.000105432	0.000117674	0.000111553	0.000139584	0.000153474	0.000146529	0.000143762	0.000103436	0.000123599	0.000151904	0.000115439	0.000133672	9.94e-05	0.00010768	0.000103538	263300	2933.23	408778	3.73184	26.1229	162372	3.73184	0.39346	0.147939	-0.245521	0.260966	-0.107564	-0.368529	413818	1489.87	490336	0.61315	17.3582	0.00045067
1446098	OG1RF_RS07125	OG1RF_11381	9.99e-05	9.59e-05	9.79e-05	8.71e-05	5.22e-05	6.96e-05	5.95e-05	9.47e-05	7.71e-05	7.97e-05	6.3e-05	7.13e-05	7.37e-05	9.61e-05	8.49e-05	518573	281702	56074.6	3.73184	28447.8	1.39329e+06	11176.9	-0.491717	-0.344603	0.147114	-0.456664	-0.206393	0.250271	605407	378419	21998	0.614054	51217.2	15058
18714	OG1RF_RS00085	OG1RF_10016	8.1e-05	0.000108774	9.49e-05	0.000113334	0.000136841	0.000125088	0.000118354	0.000109377	0.000113866	0.000122692	0.00010339	0.000113041	9.87e-05	0.000106388	0.000102566	1.68707e+06	131495	415682	11.1955	200213	151908	1261.36	0.399031	0.263421	-0.13561	0.252935	0.112647	-0.140288	1.5982e+06	103711	199023	0.619649	193909	715.32
1130027	Intergenic_1140_1129955_1130048	Intergenic_1140_1129955_1130048	0.000155699	0.000149812	0.000152756	0.000108334	0.000122855	0.000115594	0.000123178	0.00013244	0.000127809	0.000111424	0.000125156	0.00011829	0.000109499	0.000177026	0.000143262	301730	51324	402218	3.73184	936.692	1.29131e+06	175.396	-0.402154	-0.257232	0.144921	-0.368895	-0.0925649	0.27633	349353	214618	94587.9	0.624784	9193.75	2499.61
2737279	OG1RF_RS13180	OG1RF_12575	0.000236323	0.00024672	0.000241522	0.000298336	0.000288047	0.000293191	0.000197471	0.000206872	0.000202172	0.000301304	0.000269747	0.000285526	0.000166856	0.000146014	0.000156435	3.73184	3.73184	3.73184	3.73184	3.73184	891712	3.73184	0.279689	-0.256571	-0.53626	0.241466	-0.62659	-0.868057	2.35e-12	0.07312	5.06e-15	0.643595	5.15e-37	7.48e-42
2401838	Intergenic_2343_2401818_2401934	Intergenic_2343_2401818_2401934	0.00024938	0.000291713	0.000270547	0.000332919	0.000310728	0.000321824	0.000313253	0.000377752	0.000345502	0.000284611	0.000239041	0.000261826	0.000353266	0.000356636	0.000354951	3.73184	740815	3.73184	11.1955	3.73184	3.73184	7355.46	0.250393	0.352818	0.102425	-0.047268	0.391741	0.439009	1.1e-08	652913	1.09e-09	0.643852	2.42e-11	6595.24
364487	Intergenic_380_364424_364518	Intergenic_380_364424_364518	0.000121099	0.000153768	0.000137433	0.000180001	0.000168594	0.000174298	0.000156626	0.000175772	0.000166199	0.000148565	0.000187735	0.00016815	0.000136874	0.000172288	0.000154581	1.4908e+06	238778	48342.3	11.1955	164037	853983	25936.3	0.342822	0.274178	-0.0686439	0.291016	0.169629	-0.121387	1.33542e+06	134071	29662.6	0.645924	66694	11235.7
1308721	OG1RF_RS06460	OG1RF_11248	0.000139379	0.000122619	0.000130999	9.79e-05	9.83e-05	9.81e-05	0.000150194	0.000108678	0.000129436	0.00013229	0.000104167	0.000118229	9.09e-05	0.000123186	0.000107055	185958	1186.73	772.491	3.73184	174628	4138.61	297327	-0.417216	-0.0173117	0.399905	-0.14797	-0.291203	-0.143233	126278	167.338	70.8632	0.647749	97566.7	553111
33318	OG1RF_RS00150	OG1RF_10029	0.00012828	0.000154756	0.000141518	0.000174585	0.000183715	0.00017915	0.000206155	0.000225393	0.000215774	0.000142723	0.000193176	0.00016795	0.000163271	0.0001318	0.000147536	3.73184	3.73184	796558	7.46368	16864.2	333481	134.346	0.340177	0.608531	0.268354	0.247038	0.060074	-0.186964	0.0808289	8.63e-10	278278	0.650867	29297.1	380.837
97684	Intergenic_86_97371_97715	Intergenic_86_97371_97715	0.000204008	0.000123113	0.000163561	0.000207085	0.000225297	0.000216191	0.000181391	0.000192196	0.000186793	0.000204903	0.000218441	0.000211672	0.000217695	0.000224405	0.00022105	6721.04	97.0278	3.73184	3.73184	576629	1.16639e+06	1.11845e+06	0.40248	0.191616	-0.210864	0.372005	0.434546	0.0625412	6041.73	117.795	0.040508	0.653227	660520	1.27157e+06
1118305	Intergenic_1127_1118128_1118352	Intergenic_1127_1118128_1118352	1.47e-05	9.89e-07	7.84e-06	2.92e-06	3.78e-07	1.65e-06	6.43e-07	0	3.22e-07	1.67e-06	1.17e-06	1.42e-06	0	4.31e-07	2.15e-07	129502	1.61832e+06	3.73184	7.46368	113325	1.48335e+06	64993.7	-2.25047	-4.60721	-2.35674	-2.4671	-5.1858	-2.7187	198417	1.86592e+06	3.91e-05	0.653668	111062	66621.5
1955393	OG1RF_RS09490	OG1RF_11854	9.69e-05	0.000104325	0.000100635	6.5e-05	7.48e-05	6.99e-05	4.92e-05	5.42e-05	5.17e-05	6.55e-05	7e-05	6.77e-05	2.51e-05	2.15e-05	2.33e-05	1115.82	3.73184	3.73184	3.73184	3.73184	1.26296e+06	3.73184	-0.525274	-0.961292	-0.436018	-0.571024	-2.10981	-1.53879	1073.24	6.74e-08	4.34e-50	0.656354	6.36e-20	4.8e-22
350780	Intergenic_365_350752_351002	Intergenic_365_350752_351002	0.00023665	0.000196289	0.000216469	0.000288336	0.00025516	0.000271748	0.000266297	0.000274665	0.000270481	0.000263745	0.000256532	0.000260139	0.000242137	0.000244649	0.000243393	556634	8609.35	8489.94	3.73184	169601	487195	8527.25	0.328107	0.321366	-0.00674057	0.265119	0.169125	-0.0959943	572464	8867.02	32214.4	0.660739	172033	10310.8
67441	OG1RF_RS00300	OG1RF_10059	0.000233386	0.000133496	0.000183441	0.000232919	0.000248356	0.000240637	0.000268548	0.000218055	0.000243301	0.000225769	0.000233599	0.000229684	0.000133615	0.000211914	0.000172765	272798	3.73184	369542	3.73184	3.73184	483650	3.73184	0.391544	0.407431	0.0158865	0.324339	-0.0865068	-0.410845	234291	5.46e-13	3045.16	0.661813	1.86e-06	1.54e-10
83963	OG1RF_RS00400	OG1RF_10079	0.000173652	0.000172061	0.000172857	0.000224168	0.000212066	0.000218117	0.000196828	0.00022085	0.000208839	0.000197392	0.000217275	0.000207333	0.000196186	0.000185209	0.000190698	1.62082e+06	58985.5	66191.6	3.73184	108981	453042	3974.41	0.335528	0.272816	-0.0627114	0.262375	0.141712	-0.120663	1.786e+06	87584.7	53870.7	0.704664	126380	5796.12
2698984	OG1RF_RS13000	OG1RF_12539	0.000210863	0.000166623	0.000188743	0.000240835	0.000240039	0.000240437	0.000259543	0.000179965	0.000219754	0.000198644	0.000190844	0.000194744	0.000230731	0.00020933	0.00022003	7780.89	1.81517e+06	925.496	3.73184	9471.41	3.73184	57052.4	0.349238	0.219467	-0.129771	0.0451557	0.221279	0.176123	4557.09	1865920	3065.38	0.719931	5478.15	87067.5
1868063	OG1RF_RS09085	OG1RF_11775	0.000174631	0.000159206	0.000166919	0.000107501	0.000149316	0.000128408	0.000132184	0.000166686	0.000149435	0.000127699	0.000125934	0.000126817	0.000115365	0.000170134	0.00014275	3101.16	674198	3616.15	3.73184	55354.4	1.53784e+06	92572	-0.378407	-0.159629	0.218778	-0.396402	-0.225658	0.170744	4400.76	333667	234.21	0.749447	177374	360789
996288	OG1RF_RS04980	OG1RF_10955	0.000183444	0.000293691	0.000238568	0.000183335	0.000179935	0.000181635	0.000264689	0.000232382	0.000248535	0.000214919	0.000208335	0.000211627	0.000291998	0.000239911	0.000265954	97.0278	125703	12244.2	3.73184	3.73184	1466.61	3.73184	-0.393358	0.0590528	0.452411	-0.172875	0.15678	0.329655	93.3773	64815.3	29.8054	0.750131	0.00404334	9.23e-15
982804	OG1RF_RS04900	OG1RF_10940	0.00020564	0.000217055	0.000211347	0.000178751	0.000154986	0.000166869	0.000180747	0.000173326	0.000177036	0.000178612	0.000157806	0.000168209	0.0002014	0.000211914	0.000206657	508105	686.659	1.12649e+06	3.73184	7.46368	1.62156e+06	3.73184	-0.340904	-0.25557	0.0853335	-0.329361	-0.0323772	0.296984	468295	934.293	1.21068e+06	0.752419	16.1269	5.89853
2000897	OG1RF_RS09710	OG1RF_11898	0.000230774	0.000235843	0.000233309	0.000157085	0.0002132	0.000185142	0.000210979	0.000207571	0.000209275	0.000199061	0.000202116	0.000200588	0.000218673	0.0002033	0.000210986	598318	1.56703e+06	31750.5	3.73184	462013	146915	5694.79	-0.333604	-0.156837	0.176767	-0.218001	-0.145091	0.0729095	611240	1.43546e+06	47976.5	0.762543	391005	7043.44
739123	OG1RF_RS03690	OG1RF_10713	0.000138726	0.000137451	0.000138089	0.000105834	0.000100552	0.000103193	0.000151481	0.00017053	0.000161005	0.000120188	0.000102613	0.0001114	0.000253543	0.000151613	0.000202578	3.73184	3.73184	3.73184	3.73184	3.73184	394265	3.73184	-0.420248	0.221514	0.641762	-0.309841	0.552885	0.862726	8.79e-06	0.00247214	5.58e-12	0.766316	4.16e-29	3.34e-36
816660	OG1RF_RS04045	OG1RF_10783	7.93e-05	9.59e-05	8.76e-05	4.54e-05	7.07e-05	5.81e-05	8.62e-05	6.6e-05	7.61e-05	5.76e-05	6.57e-05	6.16e-05	9.97e-05	8.53e-05	9.25e-05	7474.88	5056.64	780582	3.73184	3.73184	863738	3.73184	-0.593874	-0.202984	0.390891	-0.507402	0.0782506	0.585653	7627.1	3958.28	386311	0.772734	0.0187826	0.000314265
923213	OG1RF_RS04615	OG1RF_10882	0.000133177	0.000129541	0.000131359	0.000158335	0.000182581	0.000170458	0.000156626	0.000162493	0.00015956	0.000170266	0.000146923	0.000158594	0.000167834	0.000152905	0.00016037	1.69061e+06	1.69866e+06	272.424	3.73184	1.53474e+06	269823	386178	0.375904	0.280584	-0.0953199	0.271831	0.28789	0.0160588	1.65772e+06	1.51514e+06	155.945	0.775444	1.30596e+06	441018
2467744	OG1RF_RS11980	OG1RF_12338	0.000130892	0.000106797	0.000118844	0.000142501	0.000174265	0.000158383	0.000179139	0.000123005	0.000151072	0.0001494	0.000136428	0.000142914	0.000119928	0.000112848	0.000116388	507366	3.73184	1.33253e+06	3.73184	339.597	86571.2	3.73184	0.414344	0.346167	-0.0681776	0.266077	-0.0301282	-0.296205	381668	0.675179	987959	0.776762	544.273	0.0125164
1844207	OG1RF_RS09015	OG1RF_11761	6.95e-05	7.42e-05	7.18e-05	0.000106668	9.6e-05	0.000101342	0.000120284	8.7e-05	0.000103648	0.000114345	9.48e-05	0.000104592	9.52e-05	8.27e-05	8.89e-05	1.6251e+06	22376.1	4840.2	3.73184	19943	1.14375e+06	75969.1	0.496262	0.528729	0.0324665	0.54181	0.307763	-0.234047	1865920	26640.7	1936.7	0.780444	36805.8	123866
1718174	OG1RF_RS08470	OG1RF_11651	0.00015472	0.00013844	0.00014658	0.000115001	0.000108868	0.000111935	0.000124465	0.000150961	0.000137713	0.000131038	8.75e-05	0.000109246	0.000118298	0.000137399	0.000127849	33.5866	290285	20028.8	3.73184	12169.5	1.28271e+06	37404.2	-0.389034	-0.0900254	0.299009	-0.424108	-0.197249	0.226859	46.8208	234231	5467.46	0.78088	15222.8	58956.7
1520649	OG1RF_RS07510	OG1RF_11459	9.17e-05	9.74e-05	9.46e-05	7.5e-05	5.67e-05	6.59e-05	5.6e-05	4.16e-05	4.88e-05	4.09e-05	6.41e-05	5.25e-05	4.07e-05	5.3e-05	4.69e-05	705851	1.21586e+06	3.73184	3.73184	372348	11314.9	104.492	-0.522053	-0.955197	-0.433144	-0.848534	-1.01299	-0.164455	739254	898715	3.01e-14	0.793236	230688	57.8508
1855713	OG1RF_RS09045	OG1RF_11767	0.000291161	0.00017305	0.000232106	0.000198752	0.000195055	0.000196904	0.000147621	0.000192545	0.000170083	0.000229108	0.000164802	0.000196955	0.000178262	0.000197269	0.000187766	2056.24	50062.6	3.73184	182.86	541065	1.84909e+06	541143	-0.237292	-0.448541	-0.211249	-0.236914	-0.305846	-0.0689318	2238.54	56843	0.000381735	0.797789	533422	438963
[truncated: 5,774 more rows]
